# Supplementary material for: Crystal structure of [μ2-3,3-dimethyl-4-(propan-2-yl­idene)thietane-2,2-dithiol­ato-κ4 S:S′:S:S′]bis[tricarbonyl­iron(I)](Fe—Fe)
Source: Acta Crystallogr E Crystallogr Commun. 2015 Oct 10;71(Pt 11):1296–9. doi: 10.1107/S2056989015018496 (PMC4645041; doi:10.1107/S2056989015018496)
Supplement: Supplementary file 1 [file e-71-01296-sup1.cif]

##############################################################################
#                                                                            #
# This CIF contains the data in a paper accepted for publication in          #
# Acta Crystallographica Section E. It conforms to the requirements of       #
# Notes for Authors for Acta Crystallographica Section E, and has been       #
# peer reviewed under the auspices of the IUCr Commission on Journals.       #
#                                                                            #
# Full details of the Crystallographic Information File format               #
# are given in the paper "The Crystallographic Information File (CIF):       #
# a New Standard Archive File for Crystallography" by S. R. Hall, F. H.      #
# Allen and I. D. Brown [Acta Cryst. (1991), A47, 655-685].                  #
#                                                                            #
# The current version of the core CIF dictionary is obtainable from          #
# ftp://ftp.iucr.org/pub/cif_core.dic.                                       #
#                                                                            #
# Software is freely available for graphical display of the structure(s)     #
# in this CIF. For information consult the CIF software page                 #
# http://www.iucr.org/resources/cif/software.                                #
#                                                                            #
# This file may be used for bona fide research purposes within the           #
# scientific community so long as proper attribution is given to the journal # 
# article from which it was obtained.                                        #
#                                                                            #
##############################################################################
data_I
_database_code_depnum_ccdc_archive 'CCDC 1429290'
_audit_creation_method     SHELXL-2014/6
_journal_date_recd_electronic     2015-09-16
_journal_date_accepted     2015-10-02
_journal_name_full     'Acta Crystallographica, Section E'
_journal_year     2015
_journal_volume     71
_journal_issue     11
_journal_page_first     1296
_journal_page_last     1299
_journal_paper_category     GM
_journal_paper_doi     10.1107/S2056989015018496
_journal_coeditor_code     WM5218
_publ_contact_author
;
Jeffery A. Bertke
School of Chemical Sciences
University of Illinois at Urbana-Champaign
Urbana, Illinois  61801
USA
;
_publ_contact_author_email     jbertke@illinois.edu
_publ_contact_author_fax     ?
_publ_contact_author_phone     '1  217 300 6645'
_publ_section_title
;\
Crystal structure of
[\m~2~-3,3-dimethyl-4-(propan-2-ylidene)thietane-2,2-dithiolato-\
\k^4^<i>S</i>,<i>S</i>':<i>S</i>,<i>S</i>]bis[tricarbonyliron(I)]\
(<i>Fe</i>---<i>Fe</i>)
;
loop_
    _publ_author_name
    _publ_author_footnote
    _publ_author_address
    'Zhao, Peihua' .
;
School of Chemical Sciences
University of Illinois at Urbana-Champaign
Urbana, Illinois 61801
USA
;
    'Bertke, Jeffery A.' .
;
School of Chemical Sciences
University of Illinois at Urbana-Champaign
Urbana, Illinois 61801
USA
;
    'Rauchfuss, Thomas B.' .
;
School of Chemical Sciences
University of Illinois at Urbana-Champaign
Urbana, Illinois 61801
USA
;
_publ_section_synopsis
;
The dinuclear complex [{Fe(CO)~3~}~2~(\m-<i>L</i>)] [<i>L</i> =
3,3-dimethyl-4-(propan-2-ylidene)thietane-2,2-bis(thiolate)] consists of two
Fe(CO)~3~ moieties bridged by a dithiolate ligand. This is the first crystal
structure reported in which the
3,3-dimethyl-4-(propan-2-ylidene)thietane-2,2-bis(thiolate) ligand bridges two
metal atoms.
;
_chemical_name_systematic
;\
[\m~2~-3,3-Dimethyl-4-(propan-2-ylidene)thietane-2,2-dithiolato-\
\k^4^<i>S</i>,<i>S</i>':<i>S</i>,<i>S</i>]bis[tricarbonyliron(I)]\
(<i>Fe</i>---<i>Fe</i>)
;
_chemical_name_common     ?
_chemical_formula_moiety     'C14 H12 Fe2 O6 S3'
_chemical_formula_sum     'C14 H12 Fe2 O6 S3'
_chemical_formula_structural     ?
_chemical_formula_analytical     ?
_chemical_formula_iupac     '[Fe2 (C8 H12 S3) (C O)6]'
_chemical_formula_weight     484.12
_chemical_melting_point     ?
_shelx_space_group_comment
;
The symmetry employed for this shelxl refinement is uniquely defined
by the following loop, which should always be used as a source of
symmetry information in preference to the above space-group names.
They are only intended as comments.
;
_space_group_crystal_system     triclinic
_space_group_name_H-M_alt     'P -1'
_space_group_name_Hall     '-P 1'
loop_
    _space_group_symop_operation_xyz
    'x, y, z'
    '-x, -y, -z'
_cell_length_a     9.3619(10)
_cell_length_b     9.7681(11)
_cell_length_c     10.6249(12)
_cell_angle_alpha     88.092(6)
_cell_angle_beta     78.668(6)
_cell_angle_gamma     76.559(6)
_cell_volume     926.51(18)
_cell_formula_units_Z     2
_cell_measurement_reflns_used     9920
_cell_measurement_theta_min     2.28
_cell_measurement_theta_max     27.13
_cell_measurement_temperature     100(2)
_exptl_crystal_description     'plate'
_exptl_crystal_colour     'orange'
_exptl_crystal_size_max     0.266
_exptl_crystal_size_mid     0.132
_exptl_crystal_size_min     0.054
_exptl_crystal_density_diffrn     1.735
_exptl_crystal_density_meas     ?
_exptl_crystal_density_method     'not measured'
_exptl_crystal_F_000     488
loop_
    _exptl_crystal_face_index_h
    _exptl_crystal_face_index_k
    _exptl_crystal_face_index_l
    _exptl_crystal_face_perp_dist
    0.00 0.00 -1.00 0.0110
    0.00 0.00 1.00 0.0270
    0.00 2.00 -1.00 0.0490
    0.00 -2.00 1.00 0.0560
    -1.00 -1.00 0.00 0.0320
_exptl_absorpt_coefficient_mu     1.930
_exptl_absorpt_correction_type     integration
_exptl_absorpt_process_details
;
(<i>SADABS</i>; Bruker, 2014)
;
_shelx_estimated_absorpt_T_min     0.628
_shelx_estimated_absorpt_T_max     0.903
_exptl_absorpt_correction_T_min     0.75166
_exptl_absorpt_correction_T_max     0.93493
_exptl_special_details
;
One distinct cell was identified using <i>APEX2</i> (Bruker, 2014). Twelve frame
series were integrated and filtered for statistical outliers using
<i>SAINT</i> (Bruker, 2014) then corrected for absorption by integration using
<i>SAINT</i>/<i>SADABS</i> v2014/2 (Bruker, 2014) to sort, merge, and scale
the combined data. No decay correction was applied.
;
_diffrn_ambient_temperature     100(2)
_diffrn_radiation_type     'MoK\a'
_diffrn_radiation_wavelength     0.71073
_diffrn_radiation_source     'fine-focus sealed tube'
_diffrn_radiation_monochromator     'graphite'
_diffrn_measurement_device_type     ?
_diffrn_measurement_device     'Bruker Kappa APEXII CCD'
_diffrn_measurement_method     'profile data from \f and \w scans'
_diffrn_detector_area_resol_mean     ?
_diffrn_reflns_number     26313
_diffrn_reflns_av_R_equivalents     0.0335
_diffrn_reflns_theta_min     2.700
_diffrn_reflns_theta_max     27.171
_diffrn_reflns_theta_full     25.242
_diffrn_measured_fraction_theta_max     0.994
_diffrn_measured_fraction_theta_full     0.998
_diffrn_reflns_limit_h_min     -12
_diffrn_reflns_limit_h_max     11
_diffrn_reflns_limit_k_min     -12
_diffrn_reflns_limit_k_max     12
_diffrn_reflns_limit_l_min     -13
_diffrn_reflns_limit_l_max     13
_diffrn_standards_number     ?
_diffrn_standards_interval_time     ?
_diffrn_standards_decay_%     ?
_refine_special_details
;
Structure was phased by direct methods (Sheldrick, 2015). Systematic conditions
suggested the ambiguous space group. The space group choice was confirmed by
successful convergence of the full-matrix least-squares refinement on
<i>F</i>^2^. The final map had no significant features. A final analysis of
variance between observed and calculated structure factors showed little
dependence on amplitude and resolution.
;
_reflns_number_total     4095
_reflns_number_gt     3603
_reflns_threshold_expression     'I > 2\s(I)'
_refine_ls_structure_factor_coef     Fsqd
_refine_ls_matrix_type     full
_refine_ls_R_factor_all     0.0282
_refine_ls_R_factor_gt     0.0223
_refine_ls_wR_factor_gt     0.0527
_refine_ls_wR_factor_ref     0.0551
_refine_ls_goodness_of_fit_ref     1.042
_refine_ls_restrained_S_all     1.042
_refine_ls_number_reflns     4095
_refine_ls_number_parameters     230
_refine_ls_number_restraints     0
_refine_ls_hydrogen_treatment     constr
_refine_ls_weighting_scheme     calc
_refine_ls_weighting_details
              'w=1/[\s^2^(Fo^2^)+(0.0274P)^2^+0.4094P] where P=(Fo^2^+2Fc^2^)/3'
_atom_sites_solution_hydrogens     geom
_atom_sites_solution_primary     ?
_atom_sites_solution_secondary     ?
_refine_ls_shift/su_max     0.001
_refine_ls_shift/su_mean     0.000
_refine_diff_density_max     0.459
_refine_diff_density_min     -0.257
_refine_ls_extinction_method     none
_refine_ls_extinction_coef     .
loop_
    _atom_type_symbol
    _atom_type_description
    _atom_type_scat_dispersion_real
    _atom_type_scat_dispersion_imag
    _atom_type_scat_source
    'C' 'C' 0.0033 0.0016
                         'International Tables Vol C Tables 4.2.6.8 and 6.1.1.4'
    'H' 'H' 0.0000 0.0000
                         'International Tables Vol C Tables 4.2.6.8 and 6.1.1.4'
    'O' 'O' 0.0106 0.0060
                         'International Tables Vol C Tables 4.2.6.8 and 6.1.1.4'
    'S' 'S' 0.1246 0.1234
                         'International Tables Vol C Tables 4.2.6.8 and 6.1.1.4'
    'Fe' 'Fe' 0.3463 0.8444
                         'International Tables Vol C Tables 4.2.6.8 and 6.1.1.4'
_computing_data_collection
;
APEX2 (Bruker, 2014)
;
_computing_cell_refinement
;
SAINT (Bruker, 2014)
;
_computing_data_reduction
;
SAINT (Bruker, 2014) and SHELXTL (Sheldrick, 2008)
;
_computing_structure_solution
;
<i>SHELXT</i> (Sheldrick, 2015<i>a</i>)
;
_computing_structure_refinement
;
SHELXL2014 (Sheldrick, 2015<i>b</i>)
;
_computing_molecular_graphics
;
SHELXTL (Sheldrick, 2008), <i>CrystalMaker</i> (CrystalMaker,
1994)
;
_computing_publication_material
;
XCIF (Bruker, 2014), publCIF (Westrip, 2010)
;
loop_
    _atom_site_type_symbol
    _atom_site_label
    _atom_site_fract_x
    _atom_site_fract_y
    _atom_site_fract_z
    _atom_site_U_iso_or_equiv
    _atom_site_adp_type
    _atom_site_calc_flag
    _atom_site_occupancy
    _atom_site_disorder_assembly
    _atom_site_disorder_group
    Fe Fe1 0.76261(3) 0.69641(2) 0.81874(2) 0.01268(7) Uani d 1 . .
    Fe Fe2 0.54756(3) 0.67026(2) 0.72314(2) 0.01297(7) Uani d 1 . .
    S S1 0.78928(4) 0.57564(4) 0.63376(4) 0.01365(9) Uani d 1 . .
    S S2 0.66378(4) 0.84946(4) 0.67671(4) 0.01170(9) Uani d 1 . .
    S S3 0.98623(4) 0.77978(5) 0.51958(4) 0.01510(9) Uani d 1 . .
    O O1 1.06505(15) 0.74224(16) 0.81135(13) 0.0298(3) Uani d 1 . .
    O O2 0.79552(19) 0.44486(15) 0.97850(14) 0.0394(4) Uani d 1 . .
    O O3 0.60206(15) 0.87309(13) 1.04475(12) 0.0228(3) Uani d 1 . .
    O O4 0.49994(16) 0.40404(14) 0.84072(15) 0.0342(4) Uani d 1 . .
    O O5 0.30956(14) 0.84235(14) 0.91503(13) 0.0236(3) Uani d 1 . .
    O O6 0.37887(15) 0.67444(16) 0.51589(13) 0.0289(3) Uani d 1 . .
    C C1 0.9483(2) 0.72664(19) 0.81121(16) 0.0194(4) Uani d 1 . .
    C C2 0.7844(2) 0.54209(19) 0.91537(17) 0.0229(4) Uani d 1 . .
    C C3 0.66473(19) 0.80602(18) 0.95676(17) 0.0158(3) Uani d 1 . .
    C C4 0.5173(2) 0.50717(19) 0.79429(18) 0.0217(4) Uani d 1 . .
    C C5 0.39957(19) 0.77459(18) 0.83967(17) 0.0176(4) Uani d 1 . .
    C C6 0.4451(2) 0.67316(19) 0.59538(17) 0.0193(4) Uani d 1 . .
    C C7 0.80188(18) 0.74138(17) 0.55009(16) 0.0126(3) Uani d 1 . .
    C C8 0.78750(18) 0.75972(17) 0.40463(15) 0.0133(3) Uani d 1 . .
    C C9 0.94031(18) 0.79590(17) 0.36484(16) 0.0145(3) Uani d 1 . .
    C C10 1.01847(19) 0.83374(17) 0.25666(16) 0.0152(3) Uani d 1 . .
    C C11 0.7806(2) 0.62209(19) 0.34363(17) 0.0189(4) Uani d 1 . .
    H H11A 0.6862 0.5968 0.3818 0.028 Uiso calc 1 . .
    H H11B 0.8648 0.5469 0.3591 0.028 Uiso calc 1 . .
    H H11C 0.7865 0.6344 0.2510 0.028 Uiso calc 1 . .
    C C12 0.65819(19) 0.8813(2) 0.38437(17) 0.0200(4) Uani d 1 . .
    H H12A 0.6693 0.9681 0.4210 0.030 Uiso calc 1 . .
    H H12B 0.5630 0.8603 0.4269 0.030 Uiso calc 1 . .
    H H12C 0.6594 0.8933 0.2923 0.030 Uiso calc 1 . .
    C C13 0.9618(2) 0.8528(2) 0.13289(17) 0.0205(4) Uani d 1 . .
    H H13A 0.8732 0.8135 0.1409 0.031 Uiso calc 1 . .
    H H13B 1.0401 0.8039 0.0632 0.031 Uiso calc 1 . .
    H H13C 0.9352 0.9533 0.1138 0.031 Uiso calc 1 . .
    C C14 1.1685(2) 0.8657(2) 0.25251(18) 0.0218(4) Uani d 1 . .
    H H14A 1.1921 0.8566 0.3387 0.033 Uiso calc 1 . .
    H H14B 1.1662 0.9620 0.2225 0.033 Uiso calc 1 . .
    H H14C 1.2452 0.7994 0.1937 0.033 Uiso calc 1 . .
loop_
    _atom_site_aniso_label
    _atom_site_aniso_U_11
    _atom_site_aniso_U_22
    _atom_site_aniso_U_33
    _atom_site_aniso_U_12
    _atom_site_aniso_U_13
    _atom_site_aniso_U_23
    Fe1 0.01333(12) 0.01381(12) 0.01084(12) -0.00155(9) -0.00425(9) 0.00130(9)
    Fe2 0.01163(12) 0.01325(12) 0.01452(13) -0.00397(9) -0.00246(9) 0.00064(9)
    S1 0.0144(2) 0.01203(18) 0.0139(2) -0.00127(15) -0.00330(15) 0.00014(15)
    S2 0.01227(19) 0.01146(18) 0.01142(19) -0.00226(15) -0.00305(15) 0.00056(15)
    S3 0.01174(19) 0.0236(2) 0.01148(19) -0.00601(16) -0.00357(15) 0.00040(16)
    O1 0.0193(7) 0.0544(9) 0.0193(7) -0.0119(6) -0.0086(5) 0.0002(6)
    O2 0.0551(10) 0.0243(8) 0.0281(8) 0.0052(7) -0.0018(7) 0.0122(6)
    O3 0.0259(7) 0.0243(7) 0.0171(7) -0.0016(6) -0.0059(5) -0.0038(5)
    O4 0.0307(8) 0.0213(7) 0.0478(9) -0.0091(6) 0.0012(7) 0.0108(7)
    O5 0.0179(6) 0.0262(7) 0.0248(7) -0.0057(5) 0.0016(5) -0.0053(6)
    O6 0.0243(7) 0.0419(8) 0.0265(7) -0.0134(6) -0.0117(6) -0.0014(6)
    C1 0.0213(9) 0.0254(9) 0.0107(8) -0.0020(7) -0.0054(7) 0.0003(7)
    C2 0.0263(10) 0.0218(9) 0.0162(9) 0.0022(8) -0.0030(7) -0.0004(7)
    C3 0.0159(8) 0.0174(8) 0.0166(9) -0.0047(7) -0.0087(7) 0.0058(7)
    C4 0.0173(9) 0.0211(9) 0.0255(10) -0.0043(7) -0.0009(7) -0.0017(8)
    C5 0.0172(9) 0.0181(8) 0.0211(9) -0.0092(7) -0.0062(7) 0.0034(7)
    C6 0.0165(9) 0.0205(9) 0.0208(9) -0.0067(7) 0.0000(7) -0.0013(7)
    C7 0.0120(8) 0.0135(7) 0.0124(8) -0.0026(6) -0.0030(6) 0.0009(6)
    C8 0.0127(8) 0.0173(8) 0.0096(8) -0.0018(6) -0.0030(6) -0.0007(6)
    C9 0.0146(8) 0.0168(8) 0.0129(8) -0.0029(6) -0.0047(6) -0.0008(6)
    C10 0.0154(8) 0.0142(8) 0.0149(8) -0.0013(6) -0.0026(6) -0.0016(6)
    C11 0.0202(9) 0.0245(9) 0.0145(8) -0.0093(7) -0.0043(7) -0.0025(7)
    C12 0.0166(9) 0.0281(10) 0.0135(8) 0.0000(7) -0.0053(7) 0.0044(7)
    C13 0.0194(9) 0.0275(10) 0.0134(8) -0.0036(7) -0.0028(7) 0.0033(7)
    C14 0.0185(9) 0.0269(10) 0.0213(9) -0.0091(7) -0.0021(7) 0.0010(8)
_geom_special_details
;
All e.s.d.'s (except the e.s.d. in the dihedral angle between two l.s. planes)
are estimated using the full covariance matrix. The cell e.s.d.'s are taken
into account individually in the estimation of e.s.d.'s in distances, angles
and torsion angles; correlations between e.s.d.'s in cell parameters are only
used when they are defined by crystal symmetry. An approximate (isotropic)
treatment of cell e.s.d.'s is used for estimating e.s.d.'s involving l.s.
planes.
;
loop_
    _geom_bond_atom_site_label_1
    _geom_bond_atom_site_label_2
    _geom_bond_site_symmetry_2
    _geom_bond_distance
    _geom_bond_publ_flag
    Fe1 C2 . 1.7900(18) ?
    Fe1 C3 . 1.8047(18) ?
    Fe1 C1 . 1.8158(19) ?
    Fe1 S2 . 2.2636(5) ?
    Fe1 S1 . 2.2675(5) ?
    Fe1 Fe2 . 2.4921(4) ?
    Fe2 C4 . 1.7986(19) ?
    Fe2 C5 . 1.8013(19) ?
    Fe2 C6 . 1.8054(19) ?
    Fe2 S2 . 2.2601(5) ?
    Fe2 S1 . 2.2624(5) ?
    S1 C7 . 1.8376(17) ?
    S2 C7 . 1.8365(17) ?
    S3 C9 . 1.7725(17) ?
    S3 C7 . 1.8159(17) ?
    O1 C1 . 1.139(2) ?
    O2 C2 . 1.141(2) ?
    O3 C3 . 1.138(2) ?
    O4 C4 . 1.139(2) ?
    O5 C5 . 1.140(2) ?
    O6 C6 . 1.140(2) ?
    C7 C8 . 1.578(2) ?
    C8 C9 . 1.529(2) ?
    C8 C12 . 1.529(2) ?
    C8 C11 . 1.532(2) ?
    C9 C10 . 1.327(2) ?
    C10 C14 . 1.500(2) ?
    C10 C13 . 1.502(2) ?
    C11 H11A . 0.9800 ?
    C11 H11B . 0.9800 ?
    C11 H11C . 0.9800 ?
    C12 H12A . 0.9800 ?
    C12 H12B . 0.9800 ?
    C12 H12C . 0.9800 ?
    C13 H13A . 0.9800 ?
    C13 H13B . 0.9800 ?
    C13 H13C . 0.9800 ?
    C14 H14A . 0.9800 ?
    C14 H14B . 0.9800 ?
    C14 H14C . 0.9800 ?
loop_
    _geom_angle_atom_site_label_1
    _geom_angle_atom_site_label_2
    _geom_angle_atom_site_label_3
    _geom_angle_site_symmetry_1
    _geom_angle_site_symmetry_3
    _geom_angle
    _geom_angle_publ_flag
    C2 Fe1 C3 . . 91.53(8) ?
    C2 Fe1 C1 . . 97.19(9) ?
    C3 Fe1 C1 . . 98.73(8) ?
    C2 Fe1 S2 . . 156.52(7) ?
    C3 Fe1 S2 . . 94.05(5) ?
    C1 Fe1 S2 . . 104.45(6) ?
    C2 Fe1 S1 . . 94.27(6) ?
    C3 Fe1 S1 . . 156.84(5) ?
    C1 Fe1 S1 . . 102.74(6) ?
    S2 Fe1 S1 . . 72.347(18) ?
    C2 Fe1 Fe2 . . 100.05(7) ?
    C3 Fe1 Fe2 . . 100.38(5) ?
    C1 Fe1 Fe2 . . 153.78(5) ?
    S2 Fe1 Fe2 . . 56.505(14) ?
    S1 Fe1 Fe2 . . 56.527(14) ?
    C4 Fe2 C5 . . 92.90(8) ?
    C4 Fe2 C6 . . 97.79(8) ?
    C5 Fe2 C6 . . 98.27(8) ?
    C4 Fe2 S2 . . 156.52(6) ?
    C5 Fe2 S2 . . 92.61(6) ?
    C6 Fe2 S2 . . 103.96(6) ?
    C4 Fe2 S1 . . 93.49(6) ?
    C5 Fe2 S1 . . 154.57(6) ?
    C6 Fe2 S1 . . 105.19(6) ?
    S2 Fe2 S1 . . 72.505(18) ?
    C4 Fe2 Fe1 . . 99.98(6) ?
    C5 Fe2 Fe1 . . 97.92(6) ?
    C6 Fe2 Fe1 . . 155.23(6) ?
    S2 Fe2 Fe1 . . 56.639(13) ?
    S1 Fe2 Fe1 . . 56.720(15) ?
    C7 S1 Fe2 . . 90.00(5) ?
    C7 S1 Fe1 . . 86.81(5) ?
    Fe2 S1 Fe1 . . 66.753(15) ?
    C7 S2 Fe2 . . 90.10(5) ?
    C7 S2 Fe1 . . 86.96(5) ?
    Fe2 S2 Fe1 . . 66.856(15) ?
    C9 S3 C7 . . 77.86(8) ?
    O1 C1 Fe1 . . 176.96(16) ?
    O2 C2 Fe1 . . 178.63(18) ?
    O3 C3 Fe1 . . 178.75(16) ?
    O4 C4 Fe2 . . 178.76(18) ?
    O5 C5 Fe2 . . 177.61(15) ?
    O6 C6 Fe2 . . 179.05(16) ?
    C8 C7 S3 . . 92.82(10) ?
    C8 C7 S2 . . 120.98(11) ?
    S3 C7 S2 . . 115.14(9) ?
    C8 C7 S1 . . 121.18(11) ?
    S3 C7 S1 . . 115.21(8) ?
    S2 C7 S1 . . 93.42(8) ?
    C9 C8 C12 . . 112.78(14) ?
    C9 C8 C11 . . 112.89(14) ?
    C12 C8 C11 . . 111.99(14) ?
    C9 C8 C7 . . 93.06(12) ?
    C12 C8 C7 . . 112.71(13) ?
    C11 C8 C7 . . 112.13(13) ?
    C10 C9 C8 . . 135.38(15) ?
    C10 C9 S3 . . 128.31(14) ?
    C8 C9 S3 . . 96.26(11) ?
    C9 C10 C14 . . 121.21(16) ?
    C9 C10 C13 . . 123.00(16) ?
    C14 C10 C13 . . 115.75(15) ?
    C8 C11 H11A . . 109.5 ?
    C8 C11 H11B . . 109.5 ?
    H11A C11 H11B . . 109.5 ?
    C8 C11 H11C . . 109.5 ?
    H11A C11 H11C . . 109.5 ?
    H11B C11 H11C . . 109.5 ?
    C8 C12 H12A . . 109.5 ?
    C8 C12 H12B . . 109.5 ?
    H12A C12 H12B . . 109.5 ?
    C8 C12 H12C . . 109.5 ?
    H12A C12 H12C . . 109.5 ?
    H12B C12 H12C . . 109.5 ?
    C10 C13 H13A . . 109.5 ?
    C10 C13 H13B . . 109.5 ?
    H13A C13 H13B . . 109.5 ?
    C10 C13 H13C . . 109.5 ?
    H13A C13 H13C . . 109.5 ?
    H13B C13 H13C . . 109.5 ?
    C10 C14 H14A . . 109.5 ?
    C10 C14 H14B . . 109.5 ?
    H14A C14 H14B . . 109.5 ?
    C10 C14 H14C . . 109.5 ?
    H14A C14 H14C . . 109.5 ?
    H14B C14 H14C . . 109.5 ?
loop_
    _geom_torsion_atom_site_label_1
    _geom_torsion_atom_site_label_2
    _geom_torsion_atom_site_label_3
    _geom_torsion_atom_site_label_4
    _geom_torsion_site_symmetry_1
    _geom_torsion_site_symmetry_2
    _geom_torsion_site_symmetry_3
    _geom_torsion_site_symmetry_4
    _geom_torsion
    _geom_torsion_publ_flag
    C9 S3 C7 C8 . . . . 0.66(9) ?
    C9 S3 C7 S2 . . . . -125.68(10) ?
    C9 S3 C7 S1 . . . . 127.24(10) ?
    Fe2 S2 C7 C8 . . . . 99.53(12) ?
    Fe1 S2 C7 C8 . . . . 166.35(13) ?
    Fe2 S2 C7 S3 . . . . -150.28(8) ?
    Fe1 S2 C7 S3 . . . . -83.46(8) ?
    Fe2 S2 C7 S1 . . . . -30.32(6) ?
    Fe1 S2 C7 S1 . . . . 36.49(5) ?
    Fe2 S1 C7 C8 . . . . -99.43(12) ?
    Fe1 S1 C7 C8 . . . . -166.14(12) ?
    Fe2 S1 C7 S3 . . . . 150.19(8) ?
    Fe1 S1 C7 S3 . . . . 83.47(8) ?
    Fe2 S1 C7 S2 . . . . 30.29(6) ?
    Fe1 S1 C7 S2 . . . . -36.43(5) ?
    S3 C7 C8 C9 . . . . -0.74(11) ?
    S2 C7 C8 C9 . . . . 120.97(13) ?
    S1 C7 C8 C9 . . . . -122.63(13) ?
    S3 C7 C8 C12 . . . . -117.02(13) ?
    S2 C7 C8 C12 . . . . 4.7(2) ?
    S1 C7 C8 C12 . . . . 121.10(14) ?
    S3 C7 C8 C11 . . . . 115.51(12) ?
    S2 C7 C8 C11 . . . . -122.78(14) ?
    S1 C7 C8 C11 . . . . -6.38(19) ?
    C12 C8 C9 C10 . . . . -60.3(3) ?
    C11 C8 C9 C10 . . . . 67.9(2) ?
    C7 C8 C9 C10 . . . . -176.5(2) ?
    C12 C8 C9 S3 . . . . 116.98(13) ?
    C11 C8 C9 S3 . . . . -114.84(13) ?
    C7 C8 C9 S3 . . . . 0.77(11) ?
    C7 S3 C9 C10 . . . . 176.85(18) ?
    C7 S3 C9 C8 . . . . -0.68(10) ?
    C8 C9 C10 C14 . . . . 178.40(17) ?
    S3 C9 C10 C14 . . . . 1.9(3) ?
    C8 C9 C10 C13 . . . . 0.8(3) ?
    S3 C9 C10 C13 . . . . -175.74(13) ?
loop_
    _geom_hbond_atom_site_label_D
    _geom_hbond_atom_site_label_H
    _geom_hbond_atom_site_label_A
    _geom_hbond_site_symmetry_A
    _geom_hbond_distance_DH
    _geom_hbond_distance_HA
    _geom_hbond_distance_DA
    _geom_hbond_angle_DHA
    C13 H13B O2 2_766 0.98 2.56 3.334(2) 136.3
_shelx_hkl_file
;
  -2   0   0    5.10    0.44
  -2   0   0    5.47    0.52
  -2   0   0    4.13    0.39
  -2   0   0    4.65    0.40
  -2   0   0    5.24    0.41
  -2   0   0    4.82    0.43
   2   0   0    5.32    0.45
   2   0   0    5.43    0.45
   2   0   0    5.08    0.40
   2   0   0    5.17    0.39
   2   0   0    5.04    0.41
   2   0   0    5.14    0.41
  -3   0   0    0.54    0.37
  -3   0   0   -0.08    0.25
  -3   0   0    0.00    0.12
  -3   0   0    0.05    0.31
   3   0   0   -0.16    0.30
   3   0   0    0.28    0.29
   3   0   0    0.25    0.26
   3   0   0    0.11    0.25
   3   0   0    0.30    0.31
  -4   0   0  285.37    8.08
  -4   0   0  298.91    8.08
  -4   0   0  281.38    8.17
   4   0   0  295.40    8.05
   4   0   0  288.84    8.04
   4   0   0  306.62    8.07
   4   0   0  288.85    8.11
  -5   0   0  160.19    4.95
  -5   0   0  162.94    4.83
  -5   0   0  165.61    4.71
  -5   0   0  158.23    4.78
   5   0   0  161.84    4.76
   5   0   0  154.14    4.74
   5   0   0  165.98    4.77
   5   0   0  158.25    4.83
  -6   0   0    1.19    0.49
  -6   0   0    2.93    0.69
  -6   0   0    2.84    0.55
  -6   0   0    2.09    0.56
  -6   0   0    0.85    0.57
   6   0   0    1.93    0.50
   6   0   0    1.82    0.51
   6   0   0    1.83    0.54
   6   0   0    1.80    0.55
  -7   0   0   69.17    2.85
  -7   0   0   72.84    2.98
  -7   0   0   64.93    2.61
  -7   0   0   72.52    2.53
   7   0   0   70.35    2.73
   7   0   0   73.09    2.68
   7   0   0   64.41    2.60
  -8   0   0    6.67    1.13
  -8   0   0    6.39    0.91
  -8   0   0    6.56    1.17
  -8   0   0    8.39    0.98
   8   0   0    7.13    1.01
   8   0   0    5.89    0.89
   8   0   0    5.97    0.96
  -9   0   0  136.13    5.01
  -9   0   0  117.52    4.53
  -9   0   0  128.36    4.26
   9   0   0  126.62    4.46
   9   0   0  128.56    4.44
   9   0   0  120.13    4.54
 -10   0   0   11.30    1.31
 -10   0   0    7.81    1.56
  10   0   0   11.74    1.50
  10   0   0   12.19    1.48
  10   0   0    9.11    1.30
 -11   0   0    1.59    1.32
  11   0   0    3.50    1.18
  11   0   0    2.88    1.09
  11   0   0    2.18    1.02
  11  -1   0    2.02    1.12
  11  -1   0    0.71    1.10
  11  -1   0    1.27    1.07
 -11   1   0    0.61    1.22
  10  -1   0   37.30    2.41
  10  -1   0   40.48    2.41
  10  -1   0   38.66    2.31
 -10   1   0   36.06    2.69
   9  -1   0    6.48    1.16
   9  -1   0    6.60    1.20
   9  -1   0    6.61    1.09
  -9   1   0    9.53    1.41
  -9   1   0    7.28    1.04
  -9   1   0    6.42    1.06
   8  -1   0   79.51    3.12
   8  -1   0   84.11    3.23
   8  -1   0   74.48    3.07
  -8   1   0   79.96    3.44
  -8   1   0   75.12    3.09
  -8   1   0   78.21    2.82
   7  -1   0   75.94    2.96
   7  -1   0   78.31    3.03
   7  -1   0   84.17    3.02
  -7   1   0   83.52    2.74
  -7   1   0   77.21    3.11
  -7   1   0   75.40    2.96
  -7   1   0   79.47    2.99
  -7   1   0   74.54    3.24
   6  -1   0   79.34    3.01
   6  -1   0   87.26    3.06
   6  -1   0   89.19    2.88
   6  -1   0   91.47    3.07
   6  -1   0   87.62    3.13
  -6   1   0   85.53    2.82
  -6   1   0   89.33    3.09
  -6   1   0   89.20    3.03
  -6   1   0   88.84    3.09
  -6   1   0   89.01    3.18
   5  -1   0   60.71    2.22
   5  -1   0   60.63    2.07
   5  -1   0   57.33    2.17
   5  -1   0   61.94    2.28
   5  -1   0   58.27    2.18
  -5   1   0   60.71    2.22
  -5   1   0   58.88    2.21
  -5   1   0   63.48    2.22
  -5   1   0   57.92    2.27
   4  -1   0  312.63    8.60
   4  -1   0  311.20    8.60
   4  -1   0  316.93    8.63
   4  -1   0  319.25    8.48
   4  -1   0  309.73    8.66
  -4   1   0  308.42    8.63
  -4   1   0  310.59    8.60
  -4   1   0  299.61    8.64
  -4   1   0  310.46    8.61
   3  -1   0  226.94    6.27
   3  -1   0  222.09    6.27
   3  -1   0  234.03    6.32
   3  -1   0  227.23    6.29
   3  -1   0  228.09    6.17
  -3   1   0  214.70    6.27
  -3   1   0  233.75    6.30
  -3   1   0  220.59    6.26
  -3   1   0  221.53    6.26
   2  -1   0    4.01    0.40
   2  -1   0    4.61    0.42
   2  -1   0    4.30    0.42
   2  -1   0    4.18    0.44
   2  -1   0    4.89    0.46
   2  -1   0    4.56    0.45
   2  -1   0    4.51    0.45
  -2   1   0    4.25    0.42
  -2   1   0    4.53    0.49
  -2   1   0    3.81    0.43
  -2   1   0    4.54    0.46
  -2   1   0    4.12    0.41
  -2   1   0    4.77    0.44
  -2   1   0    3.96    0.43
   1  -1   0  941.40   25.12
   1  -1   0  985.81   25.16
   1  -1   0  967.02   25.31
   1  -1   0  894.99   25.13
   1  -1   0 1000.00   25.17
   1  -1   0  962.87   25.16
   1  -1   0  981.70   25.16
  -1   1   0  991.44   25.17
  -1   1   0  970.11   25.27
  -1   1   0  987.59   25.17
  -1   1   0  993.03   25.17
  -1   1   0  924.42   25.12
  -1   1   0  925.14   25.15
  -2  -1   0   28.23    0.89
  -2  -1   0   28.05    1.05
  -2  -1   0   26.08    0.98
   2   1   0   27.30    0.88
   2   1   0   26.94    0.98
   2   1   0   27.34    0.87
   2   1   0   27.38    0.88
  -3  -1   0  759.48   20.34
  -3  -1   0  727.67   20.51
  -3  -1   0  773.70   20.31
   3   1   0  772.15   20.33
   3   1   0  775.10   20.33
   3   1   0  767.20   20.33
   3   1   0  832.55   20.36
   3   1   0  786.47   20.44
  -4  -1   0   45.67    1.59
  -4  -1   0   48.12    1.59
  -4  -1   0   44.80    1.80
  -4  -1   0   49.74    1.81
   4   1   0   46.11    1.57
   4   1   0   47.55    1.59
   4   1   0   41.80    1.65
   4   1   0   45.39    1.59
   4   1   0   43.39    1.58
  -5  -1   0  255.15    7.73
  -5  -1   0  272.51    7.48
  -5  -1   0  265.86    7.76
  -5  -1   0  255.63    7.49
  -5  -1   0  269.95    7.53
   5   1   0  287.33    7.52
   5   1   0  271.16    7.49
   5   1   0  278.69    7.51
   5   1   0  265.52    7.62
   5   1   0  271.66    7.51
  -6  -1   0    3.97    0.58
  -6  -1   0    2.64    0.70
  -6  -1   0    3.80    0.57
  -6  -1   0    3.01    0.59
  -6  -1   0    3.86    0.73
   6   1   0    3.28    0.58
   6   1   0    4.27    0.57
   6   1   0    2.85    0.59
   6   1   0    3.85    0.58
  -7  -1   0    0.37    0.55
  -7  -1   0   -0.42    0.50
  -7  -1   0    0.51    0.62
  -7  -1   0    0.02    0.41
   7   1   0    0.04    0.47
   7   1   0   -0.07    0.55
   7   1   0    0.04    0.46
   7   1   0   -0.02    0.48
  -8  -1   0   82.99    3.03
  -8  -1   0   84.59    2.94
  -8  -1   0   80.68    3.43
  -8  -1   0   82.31    3.04
  -8  -1   0   84.88    3.40
   8   1   0   80.14    3.03
   8   1   0   80.73    3.00
   8   1   0   78.49    3.13
  -9  -1   0   80.02    3.08
  -9  -1   0   79.90    3.58
  -9  -1   0   81.90    3.51
   9   1   0   75.25    3.05
   9   1   0   83.59    3.30
   9   1   0   69.77    3.05
 -10  -1   0   53.11    2.57
 -10  -1   0   58.50    3.17
  10   1   0   57.30    2.84
  10   1   0   58.13    2.65
  10   1   0   54.69    2.69
 -11  -1   0    2.15    1.25
 -11  -1   0    2.38    0.94
  11   1   0    2.72    1.05
  11   1   0    0.42    0.96
  11   1   0    2.50    0.92
  10  -2   0   13.05    1.73
  10  -2   0   10.95    1.49
  10  -2   0   14.63    1.62
 -10   2   0   10.50    1.78
 -10   2   0   11.01    1.80
   9  -2   0   19.11    1.70
   9  -2   0   17.57    1.74
   9  -2   0   19.39    1.74
  -9   2   0   17.34    1.65
  -9   2   0   18.10    1.98
   8  -2   0   11.84    1.31
   8  -2   0   13.43    1.40
   8  -2   0   10.68    1.26
  -8   2   0   10.63    1.26
  -8   2   0   14.94    1.67
  -8   2   0    9.91    1.22
   7  -2   0    0.39    0.51
   7  -2   0    1.39    0.68
   7  -2   0    1.60    0.68
   7  -2   0    1.19    0.70
  -7   2   0    1.21    0.60
  -7   2   0    0.71    0.51
  -7   2   0    1.34    0.65
   6  -2   0   33.57    1.58
   6  -2   0   36.10    1.80
   6  -2   0   37.77    1.86
   6  -2   0   39.39    1.83
   6  -2   0   38.42    1.85
  -6   2   0   37.31    1.76
  -6   2   0   38.95    1.82
  -6   2   0   38.15    1.51
  -6   2   0   38.06    1.81
   5  -2   0  278.20    7.91
   5  -2   0  276.33    7.92
   5  -2   0  271.10    7.95
   5  -2   0  286.66    7.76
  -5   2   0  275.59    7.90
  -5   2   0  271.30    7.88
  -5   2   0  270.62    7.92
   4  -2   0   67.76    2.34
   4  -2   0   64.70    2.29
   4  -2   0   64.29    2.17
   4  -2   0   64.07    2.30
  -4   2   0   63.46    2.27
  -4   2   0   64.15    1.98
  -4   2   0   61.51    2.24
  -4   2   0   63.64    2.30
   3  -2   0    0.06    0.30
   3  -2   0    0.79    0.38
   3  -2   0    0.35    0.37
   3  -2   0    0.35    0.33
   3  -2   0    0.24    0.37
  -3   2   0    0.22    0.35
  -3   2   0    0.18    0.31
  -3   2   0    0.85    0.28
  -3   2   0    0.29    0.32
  -3   2   0    0.55    0.35
   2  -2   0  252.88    6.88
   2  -2   0  252.17    6.88
   2  -2   0  251.53    6.83
   2  -2   0  255.28    6.91
   2  -2   0  247.93    6.89
  -2   2   0  239.92    6.84
  -2   2   0  266.49    6.90
  -2   2   0  247.22    6.82
  -2   2   0  244.94    6.88
  -2   2   0  245.06    6.87
   1  -2   0  147.54    4.08
   1  -2   0  149.46    4.07
   1  -2   0  143.23    4.05
   1  -2   0  148.47    4.10
   1  -2   0  141.16    4.06
   1  -2   0  144.74    4.06
  -1   2   0  139.94    4.05
  -1   2   0  138.89    4.04
  -1   2   0  147.09    4.07
  -1   2   0  142.53    4.05
  -1   2   0  151.03    4.08
  -1   2   0  151.46    4.07
  -1   2   0  153.36    4.11
   0  -2   0  952.19   24.52
   0  -2   0  978.88   24.52
   0  -2   0  914.49   24.56
   0  -2   0  932.41   24.54
   0   2   0  974.44   24.51
   0   2   0  932.39   24.58
   0   2   0  961.09   24.52
   0   2   0  928.82   24.50
   0   2   0  924.82   24.53
   0   2   0  911.05   24.56
   0   2   0  927.43   24.51
  -1  -2   0    6.00    0.43
  -1  -2   0    6.53    0.42
   1   2   0    6.50    0.40
   1   2   0    6.82    0.45
  -2  -2   0   12.39    0.70
   2   2   0   12.46    0.63
  -3  -2   0  531.80   15.22
  -3  -2   0  604.65   15.41
   3   2   0  582.19   15.09
   3   2   0  551.43   15.29
   3   2   0  591.57   15.11
   3   2   0  591.32   15.11
  -4  -2   0  473.74   12.45
  -4  -2   0  468.66   12.24
  -4  -2   0  399.37   12.41
  -4  -2   0  428.14   12.52
   4   2   0  473.72   12.44
   4   2   0  499.16   12.24
   4   2   0  474.87   12.23
  -5  -2   0   79.54    2.71
  -5  -2   0   76.10    2.85
  -5  -2   0   81.00    2.85
  -5  -2   0   84.61    2.56
   5   2   0   86.99    2.57
   5   2   0   82.59    2.56
   5   2   0   81.83    2.55
   5   2   0   76.19    2.51
   5   2   0   85.47    2.76
  -6  -2   0   -0.42    0.37
  -6  -2   0   -0.57    0.31
  -6  -2   0    0.60    0.36
  -6  -2   0    0.57    0.52
  -6  -2   0    0.33    0.51
  -6  -2   0    0.73    0.48
   6   2   0    0.14    0.35
   6   2   0    0.14    0.39
   6   2   0    0.61    0.42
   6   2   0   -0.26    0.34
   6   2   0    0.08    0.27
  -7  -2   0    3.77    0.83
  -7  -2   0    3.21    0.57
  -7  -2   0    3.43    0.71
  -7  -2   0    3.58    0.64
  -7  -2   0    3.96    0.85
   7   2   0    3.59    0.65
   7   2   0    3.41    0.60
   7   2   0    3.01    0.67
  -8  -2   0   21.98    1.38
  -8  -2   0   22.63    1.49
  -8  -2   0   25.09    1.77
  -8  -2   0   24.76    1.73
   8   2   0   25.30    1.59
   8   2   0   23.64    1.43
   8   2   0   19.93    1.31
  -9  -2   0   20.81    1.81
  -9  -2   0   16.20    1.74
  -9  -2   0   21.36    1.50
  -9  -2   0   21.81    1.57
   9   2   0   18.84    1.48
   9   2   0   19.60    1.61
   9   2   0   21.30    1.42
 -10  -2   0   24.67    2.17
 -10  -2   0   25.16    2.17
 -10  -2   0   26.34    1.81
  10   2   0   25.74    1.68
  10   2   0   25.48    1.93
  10   2   0   23.50    1.76
 -11  -2   0    0.73    1.16
 -11  -2   0    1.78    1.02
  11   2   0    1.21    0.94
  11   2   0    0.74    0.86
  11   2   0    1.35    1.00
  10  -3   0   27.72    2.28
  10  -3   0   24.48    2.21
 -10   3   0   30.42    2.52
 -10   3   0   32.41    2.33
   9  -3   0    1.32    0.92
   9  -3   0   -0.29    0.86
  -9   3   0    0.32    1.03
  -9   3   0    0.34    0.87
  -9   3   0    0.34    0.87
   8  -3   0    1.97    0.84
   8  -3   0    2.63    0.92
   8  -3   0    2.48    0.89
   8  -3   0    2.41    0.72
  -8   3   0    1.53    1.01
  -8   3   0    1.72    0.77
  -8   3   0    2.36    0.80
   7  -3   0    0.53    0.71
   7  -3   0    1.20    0.70
   7  -3   0   -0.93    0.53
   7  -3   0   -0.40    0.56
  -7   3   0    0.08    0.58
  -7   3   0    0.01    0.59
   6  -3   0  123.52    4.09
   6  -3   0  123.85    3.92
   6  -3   0  122.85    4.12
  -6   3   0  112.97    4.06
  -6   3   0  112.99    3.87
  -6   3   0  122.71    4.06
  -6   3   0  119.01    4.04
   5  -3   0    9.24    0.96
   5  -3   0   10.62    1.02
   5  -3   0    8.62    0.95
   5  -3   0    8.55    0.89
   5  -3   0    7.37    0.82
  -5   3   0    8.34    0.67
  -5   3   0   11.88    0.99
  -5   3   0    7.69    0.90
  -5   3   0    8.36    0.94
   4  -3   0   44.80    1.86
   4  -3   0   45.18    1.84
   4  -3   0   46.41    1.75
   4  -3   0   44.39    1.87
   4  -3   0   44.94    1.79
  -4   3   0   44.05    1.81
  -4   3   0   46.09    1.61
  -4   3   0   45.57    1.86
  -4   3   0   43.52    1.84
   3  -3   0  105.86    3.39
   3  -3   0  106.27    3.37
   3  -3   0  108.47    3.31
   3  -3   0  111.04    3.43
  -3   3   0  106.16    3.37
  -3   3   0  117.60    3.43
  -3   3   0  104.21    3.29
  -3   3   0  103.88    3.32
  -3   3   0  108.17    3.40
  -3   3   0  105.85    3.20
   2  -3   0   21.91    1.07
   2  -3   0   22.78    1.02
   2  -3   0   20.95    1.03
   2  -3   0   21.50    1.06
  -2   3   0   22.15    1.04
  -2   3   0   22.41    1.03
  -2   3   0   22.27    1.04
  -2   3   0   21.19    1.00
  -2   3   0   22.55    1.05
   1  -3   0  105.04    3.10
   1  -3   0  104.19    3.08
   1  -3   0  105.58    3.15
  -1   3   0  103.27    3.07
  -1   3   0  102.59    3.08
  -1   3   0  108.43    3.10
  -1   3   0  106.24    3.08
  -1   3   0  103.88    3.06
  -1   3   0  102.72    3.07
   0  -3   0   10.27    0.62
   0  -3   0   11.45    0.56
   0  -3   0   10.57    0.67
   0  -3   0   10.28    0.65
   0  -3   0   11.62    0.59
   0   3   0   10.59    0.54
   0   3   0   10.98    0.56
   0   3   0   10.66    0.59
   0   3   0   10.91    0.57
   0   3   0   10.58    0.56
   0   3   0   10.42    0.65
  -1  -3   0  139.69    3.94
  -1  -3   0  136.43    3.81
  -1  -3   0  137.76    3.90
  -1  -3   0  140.13    3.88
   1   3   0  141.87    3.91
   1   3   0  139.15    3.90
  -2  -3   0   60.12    1.98
  -2  -3   0   66.59    1.93
   2   3   0   63.20    1.93
  -3  -3   0  474.31   12.28
  -3  -3   0  444.56   12.45
   3   3   0  466.53   12.41
  -4  -3   0   50.39    1.89
  -4  -3   0   52.50    1.94
   4   3   0   48.80    1.58
   4   3   0   49.57    1.81
  -5  -3   0   24.96    1.29
  -5  -3   0   24.15    0.99
  -5  -3   0   24.07    1.30
  -5  -3   0   26.65    1.42
   5   3   0   27.34    1.00
   5   3   0   25.77    1.25
  -6  -3   0  216.39    6.45
  -6  -3   0  215.69    6.63
  -6  -3   0  212.86    6.13
  -6  -3   0  214.67    6.24
  -6  -3   0  228.66    6.55
   6   3   0  211.00    6.40
   6   3   0  227.68    6.13
   6   3   0  220.04    6.11
  -7  -3   0    3.13    0.61
  -7  -3   0    2.45    0.71
  -7  -3   0    2.87    0.71
  -7  -3   0    2.88    0.48
  -7  -3   0    3.47    0.83
   7   3   0    3.75    0.62
   7   3   0    3.26    0.66
   7   3   0    3.11    0.56
   7   3   0    3.76    0.59
  -8  -3   0   10.48    1.21
  -8  -3   0    9.34    1.27
  -8  -3   0   11.24    1.00
  -8  -3   0    9.20    1.10
   8   3   0    8.69    0.94
   8   3   0    8.17    1.02
   8   3   0    9.70    0.89
  -9  -3   0   41.93    1.97
  -9  -3   0   46.66    2.22
  -9  -3   0   38.68    2.39
  -9  -3   0   34.13    2.21
   9   3   0   39.55    2.17
   9   3   0   44.62    1.94
   9   3   0   40.09    1.95
 -10  -3   0   26.14    2.22
 -10  -3   0   25.13    1.90
 -10  -3   0   31.16    2.27
  10   3   0   27.86    1.82
  10   3   0   28.60    1.98
  10   3   0   27.13    1.70
 -11  -3   0    6.49    1.50
 -11  -3   0    5.33    1.17
 -11  -3   0    6.01    1.45
  11   3   0    8.38    1.13
  11   3   0    4.38    1.24
  11   3   0    3.22    1.07
   9  -4   0    1.30    0.96
   9  -4   0    1.54    1.04
  -9   4   0    1.55    0.93
  -9   4   0    0.74    1.06
  -9   4   0    0.72    0.86
   8  -4   0    3.82    0.88
   8  -4   0    2.97    0.99
   8  -4   0    3.21    0.99
  -8   4   0    4.15    1.00
  -8   4   0    2.66    0.93
   7  -4   0    5.24    0.89
   7  -4   0    5.29    1.06
   7  -4   0    4.58    1.00
  -7   4   0    6.31    1.01
  -7   4   0    6.84    1.10
   6  -4   0   78.55    3.14
   6  -4   0   78.66    3.13
   6  -4   0   73.42    2.92
   6  -4   0   80.17    3.11
  -6   4   0   81.05    2.65
  -6   4   0   80.44    3.05
  -6   4   0   78.53    3.07
  -6   4   0   79.98    3.13
   5  -4   0  141.27    4.45
   5  -4   0  138.75    4.56
   5  -4   0  136.32    4.58
   5  -4   0  138.04    4.51
  -5   4   0  136.01    4.54
  -5   4   0  141.98    4.54
  -5   4   0  136.25    4.16
  -5   4   0  140.73    4.47
   4  -4   0    4.42    0.70
   4  -4   0    4.21    0.71
   4  -4   0    5.49    0.78
   4  -4   0    4.71    0.73
  -4   4   0    4.98    0.71
  -4   4   0    5.15    0.59
  -4   4   0    4.35    0.65
  -4   4   0    5.13    0.71
   3  -4   0   12.92    0.96
   3  -4   0   11.78    0.97
   3  -4   0   11.53    0.90
   3  -4   0   12.85    0.91
   3  -4   0   11.73    0.94
  -3   4   0   10.66    0.85
  -3   4   0   12.39    0.83
  -3   4   0   13.42    0.94
  -3   4   0   14.87    0.95
  -3   4   0   11.88    0.88
  -3   4   0   13.16    0.94
   2  -4   0    0.07    0.31
   2  -4   0    0.49    0.40
   2  -4   0   -0.12    0.33
   2  -4   0    0.24    0.39
   2  -4   0    0.32    0.35
  -2   4   0    0.25    0.35
  -2   4   0    0.39    0.37
  -2   4   0    0.38    0.36
  -2   4   0    0.04    0.30
  -2   4   0    0.13    0.32
  -2   4   0    0.14    0.30
   1  -4   0  242.98    6.76
   1  -4   0  239.99    6.68
   1  -4   0  244.08    6.63
   1  -4   0  232.41    6.73
   1  -4   0  237.30    6.65
  -1   4   0  246.66    6.66
  -1   4   0  236.04    6.63
  -1   4   0  244.66    6.66
  -1   4   0  235.24    6.63
  -1   4   0  239.17    6.68
  -1   4   0  234.34    6.64
   0  -4   0   36.44    1.29
   0  -4   0   37.00    1.40
   0  -4   0   35.81    1.41
   0   4   0   37.75    1.41
   0   4   0   35.40    1.28
   0   4   0   38.05    1.29
   0   4   0   36.51    1.29
   0   4   0   37.74    1.35
   0   4   0   36.16    1.27
  -1  -4   0  109.15    3.32
  -1  -4   0  114.85    3.36
   1   4   0  112.62    3.15
   1   4   0  112.48    3.35
   1   4   0  113.13    3.31
   1   4   0  119.12    3.16
  -2  -4   0    8.77    0.63
  -2  -4   0    8.89    0.61
  -2  -4   0    8.73    0.63
   2   4   0    9.01    0.68
   2   4   0    9.06    0.61
  -3  -4   0    8.03    0.71
  -3  -4   0    7.04    0.61
  -3  -4   0    8.70    0.78
   3   4   0    7.00    0.63
   3   4   0    6.65    0.55
  -4  -4   0  179.96    5.24
  -4  -4   0  163.90    5.19
  -4  -4   0  174.06    5.09
  -4  -4   0  179.90    4.98
   4   4   0  177.29    4.98
   4   4   0  184.39    4.99
   4   4   0  175.86    5.15
  -5  -4   0   62.83    2.33
  -5  -4   0   59.81    2.38
  -5  -4   0   60.16    2.21
  -5  -4   0   59.03    2.17
   5   4   0   64.07    2.27
   5   4   0   64.97    2.00
  -6  -4   0   12.15    0.99
  -6  -4   0   11.56    0.94
  -6  -4   0   12.69    1.20
  -6  -4   0   12.32    1.06
   6   4   0   13.46    0.71
   6   4   0   14.90    1.03
  -7  -4   0    5.22    0.81
  -7  -4   0    6.32    1.02
  -7  -4   0    4.93    0.87
  -7  -4   0    5.00    0.71
   7   4   0    5.96    0.86
   7   4   0    6.58    0.63
  -8  -4   0   24.68    1.64
  -8  -4   0   24.63    1.67
  -8  -4   0   23.66    1.44
  -8  -4   0   26.03    1.87
   8   4   0   26.45    1.62
   8   4   0   27.30    1.30
  -9  -4   0   39.44    2.18
  -9  -4   0   39.53    2.27
  -9  -4   0   37.65    1.91
  -9  -4   0   38.17    2.35
   9   4   0   42.50    2.16
   9   4   0   37.27    1.74
   9   4   0   34.80    1.81
 -10  -4   0   14.98    1.77
 -10  -4   0   11.58    1.44
  10   4   0   14.84    1.27
  10   4   0   15.92    1.37
  10   4   0   15.38    1.61
 -11  -4   0    5.35    1.39
 -11  -4   0    6.34    1.49
 -11  -4   0    4.58    1.18
  11   4   0    6.15    1.01
  11   4   0    6.62    1.30
  11   4   0    4.55    0.99
   9  -5   0   11.79    1.65
   9  -5   0   10.01    1.47
   9  -5   0    7.36    1.44
  -9   5   0   10.91    1.59
  -9   5   0    4.84    1.44
  -9   5   0   10.25    1.49
   8  -5   0    4.98    1.20
   8  -5   0    4.29    1.15
   8  -5   0    3.62    0.98
  -8   5   0    3.94    1.10
  -8   5   0    2.52    1.02
   7  -5   0    2.44    0.80
   7  -5   0    1.48    0.88
   7  -5   0    0.84    0.81
  -7   5   0    2.33    0.86
  -7   5   0    1.35    0.81
   6  -5   0  120.13    4.37
   6  -5   0  124.07    4.24
   6  -5   0  114.62    4.28
  -6   5   0  121.54    3.87
  -6   5   0  108.09    4.24
  -6   5   0  129.43    4.35
  -6   5   0  126.13    4.28
   5  -5   0    0.29    0.63
   5  -5   0    0.97    0.64
   5  -5   0   -0.41    0.58
  -5   5   0    0.15    0.56
  -5   5   0   -0.20    0.43
  -5   5   0    0.12    0.56
  -5   5   0   -0.49    0.51
   4  -5   0    2.23    0.62
   4  -5   0    1.97    0.60
   4  -5   0    1.42    0.65
   4  -5   0    2.02    0.60
  -4   5   0    0.67    0.53
  -4   5   0    2.35    0.55
  -4   5   0    1.41    0.56
  -4   5   0    1.92    0.58
  -4   5   0    2.49    0.64
   3  -5   0    4.28    0.74
   3  -5   0    3.78    0.63
   3  -5   0    4.19    0.72
   3  -5   0    3.90    0.64
  -3   5   0    3.96    0.67
  -3   5   0    2.51    0.53
  -3   5   0    3.16    0.59
  -3   5   0    3.42    0.59
  -3   5   0    3.45    0.59
  -3   5   0    3.40    0.62
   2  -5   0  114.97    3.60
   2  -5   0  114.26    3.71
   2  -5   0  109.96    3.68
   2  -5   0  114.45    3.62
  -2   5   0  113.95    3.60
  -2   5   0  110.43    3.58
  -2   5   0  114.86    3.59
  -2   5   0  118.19    3.59
  -2   5   0  114.32    3.60
  -2   5   0  113.23    3.59
   1  -5   0   48.09    1.91
   1  -5   0   48.05    1.81
   1  -5   0   49.23    1.78
   1  -5   0   50.23    1.97
   1  -5   0   51.37    1.91
   1  -5   0   49.05    1.87
   1  -5   0   48.14    1.95
  -1   5   0   47.95    1.79
  -1   5   0   51.23    1.82
  -1   5   0   50.74    1.80
  -1   5   0   50.36    1.81
  -1   5   0   49.46    1.88
  -1   5   0   50.58    1.87
   0  -5   0   23.66    1.25
   0  -5   0   26.32    1.18
   0  -5   0   24.10    1.04
   0  -5   0   24.35    1.21
   0  -5   0   24.78    1.20
   0   5   0   25.35    1.06
   0   5   0   25.15    1.04
   0   5   0   25.55    1.05
   0   5   0   24.62    1.05
   0   5   0   24.41    1.18
   0   5   0   25.54    1.11
  -1  -5   0   95.54    3.08
  -1  -5   0   95.45    3.01
  -1  -5   0   97.58    3.00
   1   5   0   94.74    2.95
   1   5   0   98.62    2.79
   1   5   0   95.61    3.01
   1   5   0   98.67    2.80
  -2  -5   0   32.89    1.22
  -2  -5   0   33.15    1.41
  -2  -5   0   33.16    1.32
  -2  -5   0   30.18    1.37
  -2  -5   0   30.55    1.27
   2   5   0   33.76    1.32
   2   5   0   31.77    1.30
  -3  -5   0  174.89    5.06
  -3  -5   0  156.20    4.94
  -3  -5   0  166.06    5.07
  -3  -5   0  175.99    4.89
   3   5   0  173.82    4.93
   3   5   0  177.99    4.99
   3   5   0  177.44    5.07
  -4  -5   0    0.80    0.45
  -4  -5   0   -0.29    0.32
  -4  -5   0    0.61    0.45
  -4  -5   0    0.72    0.52
  -4  -5   0    0.48    0.33
   4   5   0    0.41    0.29
   4   5   0    0.93    0.35
   4   5   0    0.51    0.30
  -5  -5   0    7.84    0.74
  -5  -5   0    8.59    0.84
  -5  -5   0    8.00    0.67
  -5  -5   0    6.82    0.84
  -5  -5   0    7.01    0.87
   5   5   0    8.33    0.66
   5   5   0    8.57    0.82
   5   5   0    8.38    0.68
  -6  -5   0    7.60    0.96
  -6  -5   0    7.20    0.81
  -6  -5   0    8.01    1.01
  -6  -5   0    6.99    0.81
   6   5   0    6.95    0.63
   6   5   0    6.56    0.65
   6   5   0    6.76    0.82
  -7  -5   0    5.32    0.79
  -7  -5   0    3.93    0.74
  -7  -5   0    5.13    0.94
  -7  -5   0    3.51    0.84
   7   5   0    4.20    0.79
  -8  -5   0   19.17    1.47
  -8  -5   0   22.58    1.63
  -8  -5   0   17.94    1.65
  -8  -5   0   19.48    1.38
   8   5   0   18.17    1.45
  -9  -5   0    0.98    0.95
  -9  -5   0    2.11    0.74
  -9  -5   0    1.08    0.88
  -9  -5   0    1.18    0.83
   9   5   0    1.67    0.57
   9   5   0    0.70    0.68
 -10  -5   0   47.68    2.71
 -10  -5   0   50.26    2.69
 -10  -5   0   51.34    2.94
  10   5   0   48.01    2.04
  10   5   0   51.32    2.63
 -11  -5   0   39.08    2.81
 -11  -5   0   41.10    2.60
 -11  -5   0   38.22    2.59
  11   5   0   37.64    2.49
  11   5   0   39.78    2.11
  11   5   0   39.61    1.92
   8  -6   0    5.45    1.17
   8  -6   0    7.32    1.43
   8  -6   0    4.45    1.26
  -8   6   0    5.24    1.11
  -8   6   0    6.43    1.31
   7  -6   0   45.67    2.61
   7  -6   0   40.10    2.36
   7  -6   0   43.61    2.49
  -7   6   0   43.01    2.44
  -7   6   0   39.85    2.42
   6  -6   0    0.97    0.82
   6  -6   0    1.91    0.84
   6  -6   0    2.30    0.96
  -6   6   0    1.26    0.82
  -6   6   0    2.59    0.87
  -6   6   0    1.89    0.65
  -6   6   0    1.40    0.76
   5  -6   0   53.50    2.44
   5  -6   0   51.71    2.45
   5  -6   0   46.18    2.42
  -5   6   0   50.91    2.39
  -5   6   0   52.90    2.38
  -5   6   0   51.60    2.17
  -5   6   0   53.52    2.45
   4  -6   0    2.92    0.73
   4  -6   0    2.86    0.81
   4  -6   0    1.39    0.76
  -4   6   0    3.73    0.73
  -4   6   0    2.51    0.65
  -4   6   0    3.61    0.79
  -4   6   0    3.01    0.71
  -4   6   0    4.06    0.78
   3  -6   0   33.19    1.67
   3  -6   0   34.92    1.85
   3  -6   0   32.31    1.78
   3  -6   0   36.68    1.83
  -3   6   0   36.81    1.68
  -3   6   0   35.45    1.73
  -3   6   0   32.69    1.66
  -3   6   0   33.41    1.66
  -3   6   0   33.29    1.65
   2  -6   0   57.83    2.12
   2  -6   0   54.70    2.26
   2  -6   0   56.92    2.30
   2  -6   0   56.88    2.32
   2  -6   0   54.01    2.15
  -2   6   0   59.22    2.19
  -2   6   0   52.40    2.15
  -2   6   0   56.27    2.16
  -2   6   0   53.64    2.15
  -2   6   0   51.16    2.11
  -2   6   0   56.17    2.16
   1  -6   0  295.11    8.45
   1  -6   0  298.79    8.27
   1  -6   0  299.47    8.34
   1  -6   0  290.19    8.46
   1  -6   0  302.34    8.53
  -1   6   0  286.47    8.29
  -1   6   0  292.67    8.44
  -1   6   0  302.37    8.34
  -1   6   0  301.37    8.33
  -1   6   0  301.71    8.34
  -1   6   0  295.06    8.41
   0  -6   0   61.62    2.38
   0  -6   0   65.69    2.19
   0  -6   0   64.28    2.30
   0  -6   0   62.15    2.30
   0  -6   0   61.37    2.32
   0  -6   0   60.42    2.12
   0   6   0   64.58    2.13
   0   6   0   63.52    2.13
   0   6   0   65.29    2.15
   0   6   0   64.76    2.21
   0   6   0   63.00    2.29
   0   6   0   64.26    2.34
   0   6   0   64.05    2.14
  -1  -6   0   22.28    1.24
  -1  -6   0   21.33    1.13
  -1  -6   0   17.82    0.86
  -1  -6   0   20.91    1.10
  -1  -6   0   20.42    1.17
  -1  -6   0   20.53    1.10
   1   6   0   21.30    0.92
   1   6   0   22.16    1.06
   1   6   0   20.83    1.13
   1   6   0   20.37    1.15
   1   6   0   21.32    0.88
  -2  -6   0    0.11    0.35
  -2  -6   0   -0.26    0.40
  -2  -6   0   -0.08    0.41
  -2  -6   0   -0.10    0.27
  -2  -6   0    0.78    0.45
  -2  -6   0   -0.18    0.30
   2   6   0    0.01    0.29
   2   6   0    0.29    0.37
   2   6   0    1.01    0.38
  -3  -6   0    0.57    0.52
  -3  -6   0   -0.31    0.34
  -3  -6   0    0.58    0.39
  -3  -6   0   -0.12    0.45
  -3  -6   0    0.17    0.39
   3   6   0    0.32    0.31
   3   6   0   -0.19    0.29
   3   6   0    0.23    0.35
  -4  -6   0   15.62    1.09
  -4  -6   0   12.73    0.98
  -4  -6   0   14.55    0.90
  -4  -6   0   14.82    0.92
  -4  -6   0   14.49    1.12
   4   6   0   15.30    0.90
   4   6   0   15.95    0.94
   4   6   0   12.95    1.00
   4   6   0   14.43    0.97
  -5  -6   0    3.44    0.70
  -5  -6   0    4.58    0.61
  -5  -6   0    4.57    0.70
  -5  -6   0    4.48    0.79
  -5  -6   0    3.78    0.55
   5   6   0    3.29    0.61
   5   6   0    4.59    0.57
   5   6   0    3.72    0.57
  -6  -6   0    2.08    0.55
  -6  -6   0    3.85    0.82
  -6  -6   0    3.93    0.73
  -6  -6   0    1.83    0.72
   6   6   0    2.93    0.62
   6   6   0    2.43    0.50
   6   6   0    3.20    0.54
  -7  -6   0   -0.04    0.57
  -7  -6   0   -0.04    0.65
  -7  -6   0    0.91    0.51
  -7  -6   0   -1.15    0.66
   7   6   0    0.08    0.40
   7   6   0   -0.14    0.36
   7   6   0    0.08    0.52
  -8  -6   0   39.34    2.00
  -8  -6   0   38.83    2.25
  -8  -6   0   39.78    2.33
  -8  -6   0   40.39    2.06
   8   6   0   37.31    1.73
   8   6   0   40.13    2.08
  -9  -6   0   40.76    2.54
  -9  -6   0   38.58    2.09
  -9  -6   0   41.38    2.28
  -9  -6   0   38.80    2.39
   9   6   0   38.94    2.23
 -10  -6   0   40.66    2.71
 -10  -6   0   37.41    2.42
 -10  -6   0   38.44    2.49
  10   6   0   42.42    2.39
 -11  -6   0   -0.89    1.11
 -11  -6   0    0.03    1.53
 -11  -6   0   -0.67    0.97
  11   6   0   -0.48    0.82
   7  -7   0   31.04    2.35
   7  -7   0   30.32    2.23
   7  -7   0   30.57    2.30
   7  -7   0   26.46    2.17
  -7   7   0   31.43    2.14
  -7   7   0   27.87    2.17
   6  -7   0   16.37    1.66
   6  -7   0   21.15    1.73
   6  -7   0   17.18    1.81
   6  -7   0   16.84    1.73
  -6   7   0   17.77    1.63
  -6   7   0   19.03    1.58
  -6   7   0   19.10    1.79
  -6   7   0   18.15    1.73
   5  -7   0   43.36    2.39
   5  -7   0   41.01    2.37
   5  -7   0   41.16    2.24
   5  -7   0   43.25    2.39
  -5   7   0   42.67    2.28
  -5   7   0   42.90    2.31
  -5   7   0   38.90    2.03
  -5   7   0   42.22    2.22
   4  -7   0    1.73    0.81
   4  -7   0    1.89    0.81
   4  -7   0    2.69    0.75
   4  -7   0    2.34    0.81
  -4   7   0    3.02    0.80
  -4   7   0    1.82    0.71
  -4   7   0    1.52    0.64
  -4   7   0    2.87    0.84
  -4   7   0    2.37    0.76
   3  -7   0    0.15    0.62
   3  -7   0    0.29    0.52
   3  -7   0   -0.01    0.63
   3  -7   0   -0.98    0.57
  -3   7   0   -0.38    0.46
  -3   7   0    0.31    0.53
  -3   7   0   -0.13    0.49
  -3   7   0   -0.35    0.49
  -3   7   0    0.89    0.59
   2  -7   0  172.78    5.62
   2  -7   0  179.31    5.66
   2  -7   0  173.93    5.42
   2  -7   0  176.15    5.58
  -2   7   0  175.92    5.49
  -2   7   0  176.67    5.48
  -2   7   0  183.73    5.43
  -2   7   0  173.21    5.43
  -2   7   0  175.42    5.42
   1  -7   0    7.34    0.80
   1  -7   0    9.09    0.99
   1  -7   0    9.17    1.06
   1  -7   0    8.07    0.96
  -1   7   0    9.63    0.91
  -1   7   0    7.64    0.82
  -1   7   0    9.65    0.92
  -1   7   0    8.70    0.93
  -1   7   0    9.06    0.93
  -1   7   0    9.63    0.98
   0  -7   0   63.58    2.27
   0  -7   0   64.09    2.46
   0  -7   0   66.08    2.46
   0  -7   0   58.11    2.18
   0  -7   0   63.88    2.53
   0   7   0   67.18    2.34
   0   7   0   63.25    2.46
   0   7   0   63.52    2.41
   0   7   0   65.20    2.22
   0   7   0   60.49    2.21
   0   7   0   66.01    2.22
   0   7   0   62.12    2.22
  -1  -7   0    5.02    0.71
  -1  -7   0    6.30    0.76
  -1  -7   0    6.41    0.81
  -1  -7   0    4.29    0.50
  -1  -7   0    5.53    0.77
   1   7   0    5.86    0.74
   1   7   0    5.26    0.54
   1   7   0    5.67    0.64
   1   7   0    6.48    0.81
   1   7   0    4.60    0.49
  -2  -7   0  120.13    3.91
  -2  -7   0  123.58    3.87
  -2  -7   0  116.34    3.84
  -2  -7   0  118.92    3.76
   2   7   0  115.89    3.72
   2   7   0  120.82    3.81
   2   7   0  118.53    3.89
  -3  -7   0    5.18    0.65
  -3  -7   0    4.04    0.77
  -3  -7   0    3.93    0.71
  -3  -7   0    4.59    0.59
  -3  -7   0    5.58    0.70
   3   7   0    4.05    0.67
   3   7   0    4.62    0.64
   3   7   0    5.02    0.65
  -4  -7   0   12.67    1.19
  -4  -7   0   10.79    1.01
  -4  -7   0   12.31    0.94
  -4  -7   0   11.11    0.95
  -4  -7   0   11.14    0.94
   4   7   0   12.16    0.95
   4   7   0   10.04    0.84
   4   7   0   11.25    0.96
  -5  -7   0   33.29    1.50
  -5  -7   0   30.60    1.67
  -5  -7   0   32.37    1.80
  -5  -7   0   34.25    1.71
   5   7   0   31.39    1.66
   5   7   0   32.89    1.53
   5   7   0   34.35    1.65
   5   7   0   32.85    1.48
  -6  -7   0   21.16    1.57
  -6  -7   0   18.08    1.40
  -6  -7   0   19.08    1.48
   6   7   0   20.22    1.18
   6   7   0   21.54    1.34
   6   7   0   18.70    1.16
  -7  -7   0   70.47    3.06
  -7  -7   0   75.35    3.10
  -7  -7   0   73.66    2.87
   7   7   0   74.95    2.90
   7   7   0   70.33    2.59
   7   7   0   68.81    2.55
  -8  -7   0   10.91    1.38
  -8  -7   0   10.14    1.20
  -8  -7   0   10.14    1.39
   8   7   0   10.08    1.23
   8   7   0    9.38    0.94
  -9  -7   0    4.01    1.14
  -9  -7   0    4.10    1.32
  -9  -7   0    1.12    0.86
   9   7   0    2.50    0.90
 -10  -7   0    0.80    0.92
 -10  -7   0    0.72    1.15
 -10  -7   0    2.84    1.13
  10   7   0    0.53    0.80
 -11  -7   0    1.14    1.28
 -11  -7   0    0.17    1.02
  11   7   0   -0.02    0.96
   7  -8   0    3.71    1.25
   7  -8   0    5.31    1.31
   7  -8   0    2.71    1.25
   7  -8   0    1.99    1.21
  -7   8   0    3.71    1.16
  -7   8   0    2.30    1.14
   6  -8   0   63.56    3.28
   6  -8   0   63.75    3.17
   6  -8   0   65.24    3.27
   6  -8   0   62.33    3.27
  -6   8   0   67.98    3.10
  -6   8   0   56.21    3.02
   5  -8   0   27.43    1.97
   5  -8   0   29.66    2.18
   5  -8   0   29.51    2.16
   5  -8   0   28.96    2.17
  -5   8   0   24.21    1.86
  -5   8   0   26.53    1.81
  -5   8   0   29.28    2.08
  -5   8   0   28.04    1.98
   4  -8   0   22.74    1.81
   4  -8   0   18.95    1.76
   4  -8   0   17.17    1.54
   4  -8   0   17.75    1.70
  -4   8   0   16.88    1.57
  -4   8   0   18.64    1.54
  -4   8   0   16.48    1.47
  -4   8   0   18.45    1.52
   3  -8   0    0.30    0.76
   3  -8   0    2.12    0.83
   3  -8   0    0.29    0.82
   3  -8   0    0.80    0.63
  -3   8   0    0.79    0.67
  -3   8   0    0.98    0.71
  -3   8   0    0.81    0.65
  -3   8   0    1.23    0.67
   2  -8   0   10.90    1.22
   2  -8   0    7.90    1.15
  -2   8   0    8.78    1.05
  -2   8   0   10.05    1.06
  -2   8   0    7.29    0.99
  -2   8   0    7.39    0.94
  -2   8   0    8.43    1.07
   1  -8   0   32.16    1.78
   1  -8   0   28.70    1.74
   1  -8   0   28.52    1.83
  -1   8   0   29.59    1.52
  -1   8   0   33.53    1.74
  -1   8   0   30.43    1.59
  -1   8   0   31.40    1.76
  -1   8   0   28.46    1.57
   0  -8   0   46.57    2.25
   0  -8   0   48.78    2.19
   0  -8   0   48.30    1.95
   0  -8   0   46.70    2.14
   0   8   0   47.67    2.01
   0   8   0   46.18    1.89
   0   8   0   48.23    1.91
   0   8   0   48.45    2.12
   0   8   0   47.69    2.17
  -1  -8   0    4.33    0.76
  -1  -8   0    5.85    0.80
  -1  -8   0    6.44    0.93
  -1  -8   0    5.20    0.82
   1   8   0    5.24    0.62
   1   8   0    7.32    0.88
   1   8   0    5.91    0.75
   1   8   0    5.34    0.83
  -2  -8   0   16.97    1.23
  -2  -8   0   13.54    1.22
  -2  -8   0   16.54    1.18
  -2  -8   0   15.55    1.27
   2   8   0   15.32    1.08
   2   8   0   16.11    1.17
   2   8   0   16.90    1.26
  -3  -8   0   74.79    2.85
  -3  -8   0   74.70    2.74
  -3  -8   0   72.45    2.91
  -3  -8   0   77.14    2.92
  -3  -8   0   80.32    2.77
   3   8   0   80.97    2.79
   3   8   0   80.27    2.93
   3   8   0   76.49    2.77
  -4  -8   0   59.16    2.23
  -4  -8   0   59.17    2.51
  -4  -8   0   62.26    2.25
  -4  -8   0   55.01    2.26
  -4  -8   0   54.39    2.42
   4   8   0   55.81    2.22
   4   8   0   56.64    2.29
   4   8   0   56.73    2.33
  -5  -8   0    3.19    1.09
  -5  -8   0    2.75    0.82
  -5  -8   0    2.72    0.70
  -5  -8   0    0.46    0.65
   5   8   0    3.47    0.58
   5   8   0    2.69    0.65
   5   8   0    2.55    0.59
   5   8   0    2.08    0.62
  -6  -8   0    0.77    0.68
  -6  -8   0    0.06    0.74
  -6  -8   0   -0.58    0.56
   6   8   0    1.00    0.55
   6   8   0    0.93    0.50
   6   8   0    0.86    0.49
   6   8   0    0.61    0.57
  -7  -8   0   27.70    1.98
  -7  -8   0   27.43    1.79
  -7  -8   0   30.70    1.93
   7   8   0   26.11    1.49
   7   8   0   24.73    1.45
   7   8   0   25.31    1.62
  -8  -8   0    2.92    1.10
  -8  -8   0    1.29    0.95
  -8  -8   0    5.35    1.10
   8   8   0    3.59    0.90
  -9  -8   0   14.52    1.51
  -9  -8   0   11.31    1.57
  -9  -8   0   14.05    1.74
   9   8   0   14.41    1.47
 -10  -8   0    5.23    1.42
 -10  -8   0    4.43    1.36
 -10  -8   0    2.64    1.12
  10   8   0    4.99    1.16
   6  -9   0    6.96    1.52
   6  -9   0    8.45    1.58
   6  -9   0    4.86    1.40
  -6   9   0    6.32    1.24
   5  -9   0    2.07    1.19
   5  -9   0   -0.53    1.02
   5  -9   0   -0.28    1.04
  -5   9   0    0.82    0.95
  -5   9   0   -1.44    0.82
  -5   9   0   -0.47    0.78
  -5   9   0    1.06    0.92
   4  -9   0   16.72    1.80
   4  -9   0   20.00    1.99
   4  -9   0   17.69    1.86
  -4   9   0   18.19    1.74
  -4   9   0   16.77    1.59
  -4   9   0   17.00    1.58
  -4   9   0   15.14    1.53
   3  -9   0    2.22    0.99
   3  -9   0    0.59    0.87
  -3   9   0    1.24    0.72
  -3   9   0    0.86    0.78
  -3   9   0    2.35    0.83
  -3   9   0    1.28    0.78
   2  -9   0    0.58    0.81
   2  -9   0    0.53    0.75
  -2   9   0   -0.71    0.61
  -2   9   0    1.55    0.73
  -2   9   0   -0.25    0.56
  -2   9   0    0.83    0.70
   1  -9   0   35.96    2.07
   1  -9   0   39.20    2.28
   1  -9   0   37.43    2.12
  -1   9   0   36.56    2.07
  -1   9   0   36.09    1.86
  -1   9   0   37.78    1.92
  -1   9   0   37.02    1.84
   0  -9   0   33.38    1.93
   0  -9   0   33.62    2.03
   0  -9   0   30.16    1.82
   0   9   0   33.72    1.72
   0   9   0   31.90    1.88
   0   9   0   33.57    1.83
   0   9   0   34.89    1.62
   0   9   0   30.92    1.62
  -1  -9   0    3.45    0.79
  -1  -9   0    3.06    0.74
  -1  -9   0    3.72    0.88
  -1  -9   0    2.90    0.81
   1   9   0    2.62    0.77
   1   9   0    3.35    0.74
   1   9   0    2.36    0.64
   1   9   0    2.01    0.50
  -2  -9   0   64.25    2.60
  -2  -9   0   62.78    2.57
  -2  -9   0   65.20    2.74
  -2  -9   0   65.81    2.74
   2   9   0   59.93    2.66
   2   9   0   63.69    2.45
   2   9   0   63.25    2.59
  -3  -9   0   52.60    2.51
  -3  -9   0   57.41    2.51
  -3  -9   0   57.81    2.53
  -3  -9   0   57.70    2.37
   3   9   0   58.41    2.53
   3   9   0   58.73    2.40
   3   9   0   60.16    2.35
  -4  -9   0    3.29    0.74
  -4  -9   0    1.32    0.70
  -4  -9   0    1.67    0.70
  -4  -9   0    1.39    0.77
   4   9   0    1.32    0.60
   4   9   0    2.10    0.68
   4   9   0    2.15    0.55
  -5  -9   0  136.24    4.73
  -5  -9   0  130.53    4.60
   5   9   0  131.08    4.48
   5   9   0  135.11    4.49
   5   9   0  133.80    4.36
   5   9   0  136.09    4.53
  -6  -9   0    2.00    0.90
  -6  -9   0    1.57    0.71
  -6  -9   0    1.33    0.78
   6   9   0    0.84    0.50
   6   9   0    0.16    0.61
   6   9   0    0.53    0.59
   6   9   0    0.85    0.53
  -7  -9   0    1.72    0.82
  -7  -9   0    2.81    1.02
  -7  -9   0    1.30    0.87
   7   9   0    1.97    0.82
   7   9   0    1.92    0.64
   7   9   0    2.06    0.64
   7   9   0    1.27    0.67
  -8  -9   0    4.56    1.18
  -8  -9   0    3.94    1.03
  -8  -9   0    7.09    1.37
   8   9   0    7.16    1.12
   8   9   0    4.99    1.05
  -9  -9   0   22.61    1.91
  -9  -9   0   20.79    2.07
  -9  -9   0   21.66    2.11
   9   9   0   21.99    1.79
   4 -10   0    2.45    1.22
   4 -10   0    1.28    1.04
  -4  10   0    0.42    0.90
  -4  10   0    1.10    0.96
  -4  10   0    0.38    0.82
  -4  10   0    1.08    0.85
   3 -10   0    1.15    1.03
   3 -10   0    1.31    1.06
  -3  10   0    1.91    0.94
  -3  10   0    0.67    0.74
  -3  10   0    1.01    0.82
  -3  10   0   -0.08    0.81
   2 -10   0    2.30    1.04
   2 -10   0    1.99    1.01
  -2  10   0    2.64    0.96
  -2  10   0    1.20    0.79
  -2  10   0    3.28    0.80
  -2  10   0    1.15    0.84
   1 -10   0   17.52    1.77
   1 -10   0   18.13    1.74
   1 -10   0   20.21    1.74
  -1  10   0   17.20    1.46
  -1  10   0   19.28    1.75
  -1  10   0   16.85    1.46
  -1  10   0   16.11    1.33
   0 -10   0    0.24    0.79
   0 -10   0    0.04    0.76
   0 -10   0    0.63    0.93
   0  10   0    0.36    0.64
   0  10   0    1.64    0.70
   0  10   0    0.69    0.75
   0  10   0    0.85    0.53
  -1 -10   0    4.93    1.11
  -1 -10   0    4.85    1.01
  -1 -10   0    4.68    1.04
  -1 -10   0    6.83    1.02
   1  10   0    4.25    0.95
   1  10   0    4.04    0.68
   1  10   0    7.11    0.93
  -2 -10   0   -0.64    0.73
  -2 -10   0    0.07    0.61
  -2 -10   0   -0.12    0.63
  -2 -10   0    0.62    0.75
   2  10   0    0.13    0.68
   2  10   0    0.13    0.53
  -3 -10   0    7.25    1.10
  -3 -10   0    8.82    1.21
  -3 -10   0    9.29    1.11
  -3 -10   0    7.26    1.14
   3  10   0    6.73    0.91
   3  10   0    5.74    1.02
   3  10   0    7.50    1.15
  -4 -10   0   55.64    2.57
  -4 -10   0   54.68    2.63
  -4 -10   0   54.44    2.69
   4  10   0   57.28    2.40
   4  10   0   55.53    2.59
   4  10   0   52.97    2.39
  -5 -10   0   28.35    1.98
  -5 -10   0   29.65    1.98
   5  10   0   28.48    1.73
   5  10   0   26.70    1.59
   5  10   0   27.20    1.76
   5  10   0   28.41    1.78
  -6 -10   0    9.63    1.38
  -6 -10   0    9.38    1.33
   6  10   0    8.83    1.03
   6  10   0   10.99    1.30
   6  10   0    9.48    1.11
   6  10   0   13.36    1.32
  -7 -10   0   21.94    2.05
  -7 -10   0   20.42    1.79
   7  10   0   18.05    1.57
   7  10   0   20.60    1.47
   7  10   0   20.21    1.63
  -8 -10   0   69.56    3.16
  -8 -10   0   60.27    3.27
   8  10   0   63.15    2.93
   8  10   0   58.49    2.92
  -9 -10   0    8.45    1.63
  -9 -10   0    9.29    1.86
  -9 -10   0   11.47    1.54
   9  10   0    8.55    1.37
   9  10   0    9.66    1.33
   3 -11   0    0.72    1.15
   3 -11   0    1.91    1.20
  -3  11   0    3.25    1.08
  -3  11   0    2.20    1.00
  -3  11   0    1.93    0.91
  -3  11   0    0.56    0.90
   2 -11   0    0.81    1.17
   2 -11   0    0.93    1.04
  -2  11   0    0.30    0.71
  -2  11   0   -0.84    0.85
  -2  11   0    0.26    0.79
  -2  11   0    0.42    0.81
   1 -11   0   13.73    1.65
   1 -11   0   12.27    1.68
  -1  11   0    9.30    1.22
  -1  11   0   11.40    1.35
  -1  11   0   13.05    1.60
  -1  11   0   11.17    1.24
   0 -11   0   73.53    3.40
   0 -11   0   71.54    3.49
   0 -11   0   78.67    3.38
   0  11   0   73.22    3.40
   0  11   0   78.34    3.09
   0  11   0   71.25    2.86
   0  11   0   72.60    2.94
  -1 -11   0   10.61    1.41
  -1 -11   0   13.34    1.60
  -1 -11   0   10.93    1.52
   1  11   0    7.32    1.31
   1  11   0   10.89    1.04
   1  11   0   11.05    1.19
  -2 -11   0   12.30    1.37
  -2 -11   0   10.92    1.46
  -2 -11   0   10.30    1.34
  -2 -11   0   11.85    1.48
   2  11   0   12.40    1.47
   2  11   0   12.54    1.25
  -3 -11   0   10.47    1.32
  -3 -11   0    8.91    1.32
  -3 -11   0   11.38    1.40
  -3 -11   0    7.81    1.27
   3  11   0   10.70    1.38
   3  11   0    8.04    1.07
  -4 -11   0   38.17    2.26
  -4 -11   0   33.98    2.24
  -4 -11   0   39.43    2.41
   4  11   0   38.03    2.02
   4  11   0   38.96    2.29
  -5 -11   0   13.88    1.60
  -5 -11   0   12.78    1.54
   5  11   0   15.84    1.45
   5  11   0   12.70    1.39
  -6 -11   0    7.47    1.31
  -6 -11   0    6.99    1.38
   6  11   0    5.46    1.45
   6  11   0    6.36    1.04
   6  11   0    5.81    1.00
  -7 -11   0   11.46    1.69
  -7 -11   0   16.28    1.74
   7  11   0   13.62    1.46
   7  11   0   13.47    1.40
   0 -12   0    8.19    1.51
   0 -12   0    6.55    1.50
   0 -12   0    6.39    1.40
   0  12   0    4.84    1.24
   0  12   0    5.10    1.05
   0  12   0    5.53    0.92
  -1 -12   0    3.28    1.15
  -1 -12   0    2.68    1.09
  -1 -12   0    3.02    1.22
   1  12   0    3.08    1.05
  -2 -12   0    5.02    1.29
  -2 -12   0    3.64    1.11
  -2 -12   0    2.27    1.05
   2  12   0    2.72    1.02
  -3 -12   0   14.30    1.73
  -3 -12   0   16.83    1.82
  -3 -12   0   18.75    1.83
   3  12   0   17.24    1.77
  -4 -12   0    0.62    0.94
  -4 -12   0   -0.29    0.88
  -4 -12   0    1.59    1.10
   4  12   0    1.31    0.95
  -5 -12   0    0.52    0.95
  -5 -12   0    0.97    0.96
   5  12   0    0.94    0.86
   5  12  -1    2.14    0.97
  -5 -12   1    2.87    1.09
  -5 -12   1    2.59    1.12
   4  12  -1   23.22    2.01
   4  12  -1   25.09    2.41
  -4 -12   1   25.54    2.08
  -4 -12   1   26.95    2.13
  -4 -12   1   22.15    2.11
   3  12  -1    6.51    1.21
   3  12  -1    4.49    1.14
  -3 -12   1    7.35    1.29
  -3 -12   1    3.34    1.30
  -3 -12   1    5.12    1.27
   2  12  -1   16.97    1.79
   2  12  -1   17.81    1.64
  -2 -12   1   17.14    1.73
  -2 -12   1   14.40    1.80
  -2 -12   1   15.00    1.69
   1  12  -1   30.61    2.07
   1  12  -1   28.47    2.23
  -1 -12   1   29.00    2.40
  -1 -12   1   27.23    2.20
  -1 -12   1   28.78    2.33
   0  12  -1   30.15    2.38
   0  12  -1   35.82    2.23
   0  12  -1   31.64    1.84
   0  12  -1   31.11    1.94
   0 -12   1   31.31    2.56
   0 -12   1   32.98    2.48
   0 -12   1   35.78    2.49
   7  11  -1   -0.04    0.75
   7  11  -1   -0.04    0.60
  -7 -11   1    3.52    1.19
  -7 -11   1    1.35    1.11
   6  11  -1    0.02    0.61
   6  11  -1    0.17    0.70
  -6 -11   1   -0.67    0.90
  -6 -11   1   -0.05    0.93
   5  11  -1   -0.22    0.64
   5  11  -1    0.98    0.74
   5  11  -1   -0.75    0.63
  -5 -11   1   -0.62    0.86
  -5 -11   1    1.90    0.97
   4  11  -1   54.32    2.61
   4  11  -1   52.87    2.73
  -4 -11   1   55.85    2.91
  -4 -11   1   58.40    2.81
  -4 -11   1   59.18    2.83
   3  11  -1   33.07    2.19
   3  11  -1   35.95    2.02
  -3 -11   1   35.32    2.17
  -3 -11   1   35.67    2.15
  -3 -11   1   34.83    2.32
  -3 -11   1   35.96    2.25
   2  11  -1    1.24    0.75
   2  11  -1   -0.03    0.75
  -2 -11   1    1.35    0.81
  -2 -11   1    1.28    0.95
  -2 -11   1   -0.16    0.81
   1  11  -1    9.73    1.23
   1  11  -1    8.45    1.30
   1  11  -1    8.71    0.92
  -1 -11   1    7.86    1.38
  -1 -11   1    9.74    1.41
  -1 -11   1   10.54    1.38
   0  11  -1    0.19    0.76
   0  11  -1   -0.66    0.55
   0  11  -1   -1.45    0.75
   0  11  -1    0.46    0.70
   0 -11   1    0.80    1.00
   0 -11   1   -0.43    0.90
   0 -11   1    0.20    0.88
  -1  11  -1  129.56    4.66
  -1  11  -1  127.01    4.55
  -1  11  -1  133.42    4.49
  -1  11  -1  130.30    4.93
   1 -11   1  130.00    4.97
   1 -11   1  132.08    4.96
   1 -11   1  128.93    5.10
  -2  11  -1    6.27    1.26
  -2  11  -1    7.23    1.25
  -2  11  -1    6.17    1.10
  -2  11  -1    7.23    1.12
   2 -11   1    6.20    1.41
   2 -11   1    5.07    1.42
  -3  11  -1    1.16    0.89
  -3  11  -1    3.68    1.14
  -3  11  -1    2.22    1.05
  -3  11  -1    5.10    1.15
   3 -11   1    4.69    1.37
   3 -11   1    2.50    1.29
   8  10  -1    0.02    0.87
   8  10  -1    0.74    0.68
  -8 -10   1    1.28    1.06
  -8 -10   1    0.94    1.09
  -8 -10   1    2.14    1.23
   7  10  -1    7.48    1.11
   7  10  -1    5.83    1.01
   7  10  -1    5.08    0.87
  -7 -10   1   11.52    1.47
  -7 -10   1    8.77    1.45
   6  10  -1    0.92    0.61
   6  10  -1    1.87    0.74
   6  10  -1    1.27    0.78
  -6 -10   1    0.72    0.90
  -6 -10   1    0.02    0.84
   5  10  -1   57.43    2.63
   5  10  -1   55.17    2.57
   5  10  -1   60.75    2.56
  -5 -10   1   58.79    2.82
  -5 -10   1   54.34    2.76
   4  10  -1    3.57    0.88
   4  10  -1    3.57    0.83
  -4 -10   1    3.53    0.88
  -4 -10   1    4.93    0.97
  -4 -10   1    2.65    0.88
  -4 -10   1    4.89    0.99
   3  10  -1   69.32    3.03
   3  10  -1   74.50    2.90
  -3 -10   1   71.35    2.95
  -3 -10   1   69.93    2.96
  -3 -10   1   71.32    3.11
  -3 -10   1   65.24    2.96
   2  10  -1    8.21    1.05
   2  10  -1   10.04    1.31
  -2 -10   1    8.92    1.24
  -2 -10   1    9.14    1.21
  -2 -10   1    8.22    1.22
  -2 -10   1    9.57    1.17
   1  10  -1    7.61    1.20
   1  10  -1    9.55    1.12
   1  10  -1    8.59    0.85
  -1 -10   1   10.19    1.24
  -1 -10   1   10.40    1.38
  -1 -10   1   10.93    1.33
   0  10  -1   48.65    2.18
   0  10  -1   53.46    2.42
   0  10  -1   47.59    2.51
   0  10  -1   51.92    2.15
   0 -10   1   50.11    2.57
   0 -10   1   48.06    2.51
   0 -10   1   51.31    2.73
  -1  10  -1   47.69    2.25
  -1  10  -1   50.53    2.47
  -1  10  -1   54.98    2.67
  -1  10  -1   51.37    2.36
   1 -10   1   53.13    2.69
   1 -10   1   55.05    2.74
   1 -10   1   49.44    2.78
  -2  10  -1   16.54    1.67
  -2  10  -1   19.05    1.49
  -2  10  -1   22.43    1.66
  -2  10  -1   19.36    1.65
   2 -10   1   15.98    1.77
   2 -10   1   18.09    1.79
  -3  10  -1    1.42    0.82
  -3  10  -1    0.86    0.74
  -3  10  -1    0.35    0.85
  -3  10  -1    0.44    0.90
   3 -10   1   -0.43    0.95
   3 -10   1   -0.77    0.96
  -4  10  -1   18.52    1.77
  -4  10  -1   23.29    2.01
  -4  10  -1   24.62    1.99
  -4  10  -1   25.49    2.00
   4 -10   1   20.87    2.16
   4 -10   1   18.56    1.96
   9   9  -1    9.73    1.34
   9   9  -1    8.01    1.31
  -9  -9   1   10.10    1.69
  -9  -9   1   10.09    1.66
  -9  -9   1   11.17    1.55
   8   9  -1   37.22    2.34
   8   9  -1   38.62    2.15
  -8  -9   1   42.97    2.48
  -8  -9   1   43.03    2.56
  -8  -9   1   38.92    2.57
   7   9  -1    0.29    0.45
   7   9  -1    1.52    0.79
   7   9  -1    0.97    0.65
   7   9  -1    0.98    0.59
  -7  -9   1    2.25    0.93
  -7  -9   1    2.04    1.01
  -7  -9   1    0.79    0.88
   6   9  -1    0.94    0.72
   6   9  -1    0.82    0.57
   6   9  -1    0.93    0.62
   6   9  -1    1.52    0.61
  -6  -9   1    2.57    0.93
  -6  -9   1    0.69    0.78
  -6  -9   1    2.18    0.84
   5   9  -1    5.93    0.82
   5   9  -1    5.97    0.96
   5   9  -1    4.67    0.80
   5   9  -1    7.84    0.97
  -5  -9   1    6.48    1.06
  -5  -9   1    9.01    1.11
  -5  -9   1    8.57    1.09
  -5  -9   1    6.10    1.13
   4   9  -1  152.63    4.84
   4   9  -1  144.17    4.89
   4   9  -1  148.44    4.89
  -4  -9   1  145.28    4.97
  -4  -9   1  146.02    5.01
  -4  -9   1  152.00    4.81
  -4  -9   1  146.80    4.79
   3   9  -1    3.33    0.72
   3   9  -1    3.54    0.82
   3   9  -1    3.81    0.75
  -3  -9   1    4.83    0.88
  -3  -9   1    4.30    0.84
  -3  -9   1    3.31    0.86
  -3  -9   1    2.63    0.79
   2   9  -1   -0.23    0.49
   2   9  -1   -0.35    0.58
   2   9  -1   -0.18    0.49
  -2  -9   1    1.11    0.71
  -2  -9   1   -0.09    0.63
  -2  -9   1   -0.35    0.57
  -2  -9   1    1.68    0.68
   1   9  -1    0.37    0.54
   1   9  -1   -0.13    0.54
   1   9  -1   -0.18    0.36
   1   9  -1   -0.52    0.50
  -1  -9   1   -0.23    0.49
  -1  -9   1   -0.46    0.57
  -1  -9   1    1.06    0.71
  -1  -9   1    0.24    0.62
   0   9  -1   67.56    2.70
   0   9  -1   66.16    2.80
   0   9  -1   62.19    2.45
   0   9  -1   64.91    2.41
   0   9  -1   68.32    2.75
   0  -9   1   63.42    2.78
   0  -9   1   66.38    2.91
   0  -9   1   63.66    2.78
  -1   9  -1   22.98    1.46
  -1   9  -1   22.33    1.61
  -1   9  -1   21.17    1.37
  -1   9  -1   19.57    1.57
   1  -9   1   19.42    1.75
   1  -9   1   22.17    1.67
   1  -9   1   22.02    1.68
  -2   9  -1    7.14    1.06
  -2   9  -1    5.98    1.01
  -2   9  -1    6.88    0.98
  -2   9  -1    7.00    1.07
   2  -9   1    6.66    1.16
   2  -9   1    6.55    1.07
   2  -9   1    5.67    1.18
  -3   9  -1    9.22    1.17
  -3   9  -1    7.46    1.14
  -3   9  -1    8.01    1.16
  -3   9  -1    9.26    1.25
   3  -9   1    4.84    1.19
   3  -9   1   10.24    1.42
  -4   9  -1   13.47    1.51
  -4   9  -1   13.54    1.54
  -4   9  -1   14.54    1.51
  -4   9  -1   14.03    1.51
   4  -9   1    9.87    1.51
   4  -9   1   13.68    1.66
   4  -9   1   12.37    1.65
  -5   9  -1   44.67    2.53
  -5   9  -1   50.02    2.68
  -5   9  -1   47.11    2.68
  -5   9  -1   50.78    2.71
   5  -9   1   51.19    2.97
   5  -9   1   47.11    2.82
   5  -9   1   49.15    2.93
  -6   9  -1   31.24    2.39
  -6   9  -1   32.24    2.31
  -6   9  -1   26.12    2.30
   6  -9   1   34.80    2.61
   6  -9   1   31.44    2.55
   6  -9   1   33.99    2.52
  10   8  -1    7.42    1.25
 -10  -8   1    7.97    1.37
 -10  -8   1    5.88    1.63
 -10  -8   1    9.11    1.55
   9   8  -1   35.03    2.08
  -9  -8   1   37.29    2.56
  -9  -8   1   32.44    2.22
  -9  -8   1   32.09    2.41
   8   8  -1    0.35    0.51
   8   8  -1    1.79    0.66
  -8  -8   1   -0.04    0.94
  -8  -8   1    0.22    0.90
  -8  -8   1   -0.79    0.81
   7   8  -1    4.55    0.76
   7   8  -1    4.96    0.86
   7   8  -1    3.76    0.97
   7   8  -1    4.35    0.70
  -7  -8   1    4.89    1.02
  -7  -8   1    3.16    1.05
  -7  -8   1    4.90    1.13
   6   8  -1   15.23    1.20
   6   8  -1   12.86    1.13
   6   8  -1   14.99    1.11
   6   8  -1   13.63    1.33
  -6  -8   1   12.78    1.35
  -6  -8   1   14.74    1.47
  -6  -8   1   14.61    1.42
   5   8  -1  125.13    4.12
   5   8  -1  128.91    4.35
   5   8  -1  127.80    4.19
   5   8  -1  129.30    4.21
  -5  -8   1  128.22    4.44
  -5  -8   1  124.45    4.34
  -5  -8   1  122.67    4.26
  -5  -8   1  129.30    4.16
   4   8  -1    3.27    0.64
   4   8  -1    2.52    0.62
   4   8  -1    1.99    0.62
  -4  -8   1    1.70    0.69
  -4  -8   1    1.25    0.57
  -4  -8   1    2.50    0.79
  -4  -8   1    2.76    0.69
  -4  -8   1    3.15    0.71
   3   8  -1   30.22    1.59
   3   8  -1   29.77    1.56
  -3  -8   1   27.85    1.67
  -3  -8   1   29.11    1.59
  -3  -8   1   31.61    1.61
  -3  -8   1   29.15    1.44
  -3  -8   1   30.23    1.66
   2   8  -1   40.02    1.82
   2   8  -1   36.77    1.77
  -2  -8   1   41.37    1.86
  -2  -8   1   38.62    1.92
  -2  -8   1   37.29    1.80
  -2  -8   1   42.28    1.94
  -2  -8   1   37.80    1.87
   1   8  -1    8.83    0.90
   1   8  -1    8.65    0.71
   1   8  -1    8.21    0.93
  -1  -8   1    7.28    0.94
  -1  -8   1    8.19    1.01
  -1  -8   1    8.72    1.01
  -1  -8   1    9.99    0.97
   0   8  -1    0.96    0.46
   0   8  -1    1.61    0.60
   0   8  -1    0.97    0.48
   0   8  -1    0.58    0.51
   0  -8   1    2.22    0.68
   0  -8   1    1.51    0.63
   0  -8   1    1.40    0.50
   0  -8   1    1.20    0.67
  -1   8  -1   50.79    2.30
  -1   8  -1   50.41    2.13
  -1   8  -1   55.72    2.31
  -1   8  -1   52.26    2.21
  -1   8  -1   53.01    2.12
   1  -8   1   49.91    2.32
   1  -8   1   50.89    2.43
   1  -8   1   49.20    2.28
  -2   8  -1    4.57    0.77
  -2   8  -1    4.86    0.87
  -2   8  -1    4.53    0.85
  -2   8  -1    5.01    0.85
  -2   8  -1    5.35    0.91
   2  -8   1    4.49    0.94
   2  -8   1    5.11    0.90
   2  -8   1    7.59    1.13
  -3   8  -1    3.77    0.82
  -3   8  -1    5.74    0.94
  -3   8  -1    4.29    0.84
  -3   8  -1    4.40    0.86
  -3   8  -1    4.16    0.92
   3  -8   1    4.73    1.01
   3  -8   1    5.62    1.08
   3  -8   1    4.48    0.95
  -4   8  -1   45.42    2.36
  -4   8  -1   47.63    2.35
  -4   8  -1   49.95    2.33
  -4   8  -1   47.23    2.39
   4  -8   1   43.73    2.41
   4  -8   1   43.59    2.52
   4  -8   1   44.47    2.50
   4  -8   1   44.17    2.45
  -5   8  -1   66.07    3.08
  -5   8  -1   69.63    3.16
  -5   8  -1   74.23    3.13
  -5   8  -1   73.16    3.02
   5  -8   1   68.62    3.26
   5  -8   1   68.24    3.18
   5  -8   1   66.09    3.21
   5  -8   1   73.34    3.34
  -6   8  -1    2.14    0.99
  -6   8  -1    1.42    0.97
  -6   8  -1    4.82    1.14
  -6   8  -1    2.85    1.30
   6  -8   1    1.44    1.09
   6  -8   1    1.95    1.08
   6  -8   1    2.61    1.05
   6  -8   1    0.53    1.00
  -7   8  -1   15.64    1.98
  -7   8  -1   17.96    1.85
  -7   8  -1   17.09    1.91
   7  -8   1   18.58    1.96
   7  -8   1   19.42    2.09
   7  -8   1   16.20    1.82
   7  -8   1   18.90    1.97
  10   7  -1    4.70    1.08
 -10  -7   1    5.62    1.38
 -10  -7   1    3.48    1.46
 -10  -7   1    5.20    1.20
   9   7  -1   21.70    1.66
  -9  -7   1   20.52    1.72
  -9  -7   1   15.85    1.81
  -9  -7   1   15.30    1.82
   8   7  -1    1.21    0.67
   8   7  -1    0.32    0.51
  -8  -7   1    0.17    0.91
  -8  -7   1    0.12    0.76
  -8  -7   1    0.48    0.90
   7   7  -1    3.75    0.79
   7   7  -1    3.06    0.59
   7   7  -1    4.82    0.74
  -7  -7   1    3.65    0.88
  -7  -7   1    3.24    1.01
  -7  -7   1    3.11    0.90
   6   7  -1    0.92    0.46
   6   7  -1    0.54    0.51
   6   7  -1    0.04    0.38
  -6  -7   1    0.83    0.65
  -6  -7   1    1.77    0.76
  -6  -7   1    1.25    0.54
  -6  -7   1    0.69    0.71
   5   7  -1   -0.27    0.32
   5   7  -1    0.41    0.53
   5   7  -1    0.09    0.36
   5   7  -1    0.40    0.42
  -5  -7   1   -0.01    0.57
  -5  -7   1   -0.18    0.56
  -5  -7   1   -0.02    0.58
  -5  -7   1    0.59    0.48
   4   7  -1  114.33    3.77
   4   7  -1  108.43    3.58
   4   7  -1  111.06    3.59
  -4  -7   1  104.59    3.75
  -4  -7   1  117.11    3.70
  -4  -7   1  101.15    3.71
  -4  -7   1  112.49    3.53
  -4  -7   1  114.03    3.63
   3   7  -1   52.18    2.04
   3   7  -1   54.74    2.14
  -3  -7   1   51.43    2.05
  -3  -7   1   54.14    2.06
  -3  -7   1   50.63    2.15
  -3  -7   1   48.99    2.15
  -3  -7   1   50.59    2.00
   2   7  -1   15.60    1.07
   2   7  -1   16.44    1.10
  -2  -7   1   16.74    0.97
  -2  -7   1   15.24    1.15
  -2  -7   1   17.58    1.14
  -2  -7   1   15.11    1.13
  -2  -7   1   16.26    1.11
   1   7  -1    0.74    0.44
   1   7  -1    1.39    0.33
   1   7  -1    0.64    0.32
   1   7  -1    0.69    0.47
  -1  -7   1    0.78    0.27
  -1  -7   1    0.09    0.47
  -1  -7   1    1.32    0.54
  -1  -7   1    1.10    0.56
  -1  -7   1    0.54    0.45
   0   7  -1  203.81    5.92
   0   7  -1  210.05    6.13
   0   7  -1  213.66    6.20
   0   7  -1  211.73    5.96
   0   7  -1  203.78    5.94
   0   7  -1  209.54    5.94
   0  -7   1  216.16    5.96
   0  -7   1  199.57    5.92
   0  -7   1  197.33    6.24
   0  -7   1  203.31    6.20
   0  -7   1  205.04    6.19
  -1   7  -1   98.58    3.30
  -1   7  -1   95.87    3.20
  -1   7  -1  100.36    3.22
  -1   7  -1   92.79    3.19
  -1   7  -1   97.90    3.34
   1  -7   1   99.06    3.37
   1  -7   1   90.05    3.16
   1  -7   1   97.07    3.46
   1  -7   1  101.05    3.46
  -2   7  -1    2.15    0.61
  -2   7  -1    1.27    0.57
  -2   7  -1    1.41    0.58
  -2   7  -1    1.49    0.57
   2  -7   1    1.43    0.65
   2  -7   1    1.62    0.69
   2  -7   1    1.75    0.63
   2  -7   1    1.74    0.55
   2  -7   1    2.93    0.77
  -3   7  -1    0.45    0.54
  -3   7  -1    0.85    0.63
  -3   7  -1    1.19    0.57
  -3   7  -1    0.76    0.57
  -3   7  -1    1.26    0.63
   3  -7   1    0.35    0.64
   3  -7   1    1.44    0.56
   3  -7   1    2.14    0.74
   3  -7   1   -0.05    0.65
  -4   7  -1   38.69    2.10
  -4   7  -1   45.06    2.19
  -4   7  -1   44.87    2.16
  -4   7  -1   44.77    2.08
  -4   7  -1   39.93    2.04
   4  -7   1   44.01    2.31
   4  -7   1   44.19    2.15
   4  -7   1   44.05    2.30
   4  -7   1   44.23    2.27
  -5   7  -1    5.43    0.99
  -5   7  -1    5.89    1.04
  -5   7  -1    6.65    1.08
  -5   7  -1    4.86    0.86
   5  -7   1    5.77    1.11
   5  -7   1    4.42    0.99
   5  -7   1    5.54    1.07
   5  -7   1    4.58    1.07
  -6   7  -1   26.02    1.95
  -6   7  -1   28.00    1.94
  -6   7  -1   23.19    1.65
  -6   7  -1   22.68    1.80
   6  -7   1   24.57    1.99
   6  -7   1   24.99    1.93
   6  -7   1   24.19    2.00
   6  -7   1   20.23    1.79
  -7   7  -1    7.60    1.32
  -7   7  -1    4.82    1.28
  -7   7  -1    5.05    1.13
   7  -7   1    4.20    1.23
   7  -7   1    5.16    1.22
   7  -7   1    5.44    1.24
   7  -7   1    6.41    1.23
  -8   7  -1    7.36    1.58
  -8   7  -1    7.14    1.35
  -8   7  -1    7.22    1.34
   8  -7   1    5.88    1.32
   8  -7   1    5.65    1.35
   8  -7   1    6.90    1.40
   8  -7   1    6.45    1.41
  11   6  -1   -1.91    0.80
 -11  -6   1   -0.30    1.08
 -11  -6   1   -0.21    1.22
  10   6  -1   54.45    2.76
 -10  -6   1   50.72    2.60
 -10  -6   1   51.18    2.90
 -10  -6   1   48.33    3.10
   9   6  -1   25.43    1.75
  -9  -6   1   21.91    1.96
  -9  -6   1   18.00    1.89
  -9  -6   1   22.71    1.78
   8   6  -1    4.72    0.90
  -8  -6   1    3.04    0.84
  -8  -6   1    2.63    1.03
  -8  -6   1    1.31    0.91
   7   6  -1   29.14    1.61
   7   6  -1   29.15    1.44
   7   6  -1   27.37    1.30
  -7  -6   1   26.83    1.80
  -7  -6   1   30.27    1.71
  -7  -6   1   29.37    1.93
   6   6  -1    8.13    0.80
   6   6  -1    7.42    0.72
   6   6  -1    7.51    0.86
  -6  -6   1    6.65    1.03
  -6  -6   1    8.78    1.00
  -6  -6   1    7.56    1.06
   5   6  -1  181.46    5.46
   5   6  -1  182.66    5.40
  -5  -6   1  184.01    5.45
  -5  -6   1  176.80    5.87
  -5  -6   1  179.59    5.54
  -5  -6   1  181.15    5.67
  -5  -6   1  189.57    5.70
   4   6  -1   36.67    1.54
   4   6  -1   35.31    1.70
   4   6  -1   35.73    1.51
  -4  -6   1   39.05    1.70
  -4  -6   1   34.11    1.71
  -4  -6   1   33.16    1.65
  -4  -6   1   35.80    1.58
   3   6  -1   65.43    2.25
   3   6  -1   64.31    2.34
  -3  -6   1   63.90    2.36
  -3  -6   1   59.28    2.34
  -3  -6   1   64.19    2.25
  -3  -6   1   58.82    2.23
   2   6  -1   21.46    1.12
   2   6  -1   20.21    1.11
  -2  -6   1   18.56    1.10
  -2  -6   1   20.99    1.02
  -2  -6   1   19.89    1.15
  -2  -6   1   21.64    1.19
  -2  -6   1   18.11    1.15
   1   6  -1  133.04    4.03
   1   6  -1  131.73    3.75
   1   6  -1  131.23    3.74
   1   6  -1  130.90    4.05
  -1  -6   1  125.68    4.08
  -1  -6   1  131.18    4.06
  -1  -6   1  137.16    4.07
  -1  -6   1  125.13    3.80
  -1  -6   1  132.30    4.10
  -1  -6   1  131.85    3.98
   0   6  -1   49.94    1.78
   0   6  -1   50.47    1.80
   0   6  -1   50.71    1.79
   0   6  -1   52.35    1.99
   0   6  -1   52.86    1.98
   0   6  -1   50.51    1.80
   0  -6   1   51.51    2.01
   0  -6   1   52.63    2.09
   0  -6   1   55.49    2.68
   0  -6   1   51.55    2.01
   0  -6   1   45.77    1.76
  -1   6  -1    0.05    0.35
  -1   6  -1   -0.23    0.35
  -1   6  -1    0.31    0.42
  -1   6  -1    1.05    0.42
  -1   6  -1    0.09    0.34
   1  -6   1    0.82    0.53
   1  -6   1    0.92    0.48
   1  -6   1    0.32    0.42
   1  -6   1   -0.04    0.34
   1  -6   1    0.23    0.49
  -2   6  -1   23.57    1.30
  -2   6  -1   24.89    1.33
  -2   6  -1   26.26    1.38
  -2   6  -1   26.20    1.34
  -2   6  -1   28.18    1.40
   2  -6   1   25.05    1.48
   2  -6   1   27.91    1.45
   2  -6   1   24.15    1.37
   2  -6   1   24.49    1.44
   2  -6   1   25.86    1.32
   2  -6   1   24.29    1.30
  -3   6  -1   13.27    1.10
  -3   6  -1   14.54    1.07
  -3   6  -1   11.97    1.03
  -3   6  -1   12.69    1.14
   3  -6   1   13.48    1.22
   3  -6   1   12.71    1.04
   3  -6   1   14.55    1.27
   3  -6   1   13.83    1.27
  -4   6  -1    1.53    0.63
  -4   6  -1    0.37    0.59
  -4   6  -1    0.83    0.53
  -4   6  -1    0.18    0.49
  -4   6  -1   -0.27    0.44
   4  -6   1    0.93    0.64
   4  -6   1    0.56    0.59
   4  -6   1    1.89    0.70
   4  -6   1    0.99    0.60
  -5   6  -1   30.53    1.67
  -5   6  -1   32.69    1.63
  -5   6  -1   29.78    1.77
  -5   6  -1   28.92    1.77
  -5   6  -1   30.27    1.81
   5  -6   1   29.61    1.88
   5  -6   1   27.66    1.84
   5  -6   1   27.98    1.84
   5  -6   1   29.83    1.80
  -6   6  -1   24.32    1.79
  -6   6  -1   22.80    1.75
  -6   6  -1   23.33    1.71
  -6   6  -1   22.61    1.48
   6  -6   1   25.94    1.81
   6  -6   1   22.89    1.84
   6  -6   1   24.49    1.84
   6  -6   1   25.13    1.84
  -7   6  -1    7.28    1.21
  -7   6  -1    6.19    1.16
  -7   6  -1    4.19    1.19
   7  -6   1    4.62    1.10
   7  -6   1    5.12    1.14
   7  -6   1    4.11    1.10
   7  -6   1    5.04    1.11
  -8   6  -1    0.04    0.84
  -8   6  -1    0.12    0.84
  -8   6  -1   -1.32    0.94
   8  -6   1   -0.54    0.95
   8  -6   1    1.41    1.04
   8  -6   1    0.65    1.01
   8  -6   1    0.11    0.86
  11   5  -1   15.82    1.73
  11   5  -1   17.97    1.37
 -11  -5   1   17.72    2.16
 -11  -5   1   14.58    1.82
 -11  -5   1   15.72    1.82
  10   5  -1   14.06    1.15
  10   5  -1   15.68    1.58
 -10  -5   1   14.73    1.71
 -10  -5   1   12.70    1.83
 -10  -5   1   12.47    1.60
 -10  -5   1   13.49    1.45
   9   5  -1  123.72    4.47
  -9  -5   1  128.91    4.38
  -9  -5   1  125.49    4.64
  -9  -5   1  126.67    4.90
   8   5  -1   22.52    1.52
  -8  -5   1   19.26    1.78
  -8  -5   1   20.38    1.68
  -8  -5   1   21.79    1.60
  -8  -5   1   22.57    1.51
   7   5  -1    5.71    0.83
  -7  -5   1    4.61    0.95
  -7  -5   1    5.97    0.85
  -7  -5   1    3.34    0.69
  -7  -5   1    2.43    0.82
   6   5  -1   73.67    2.69
   6   5  -1   75.91    2.42
  -6  -5   1   70.04    2.85
  -6  -5   1   74.41    2.72
  -6  -5   1   75.97    2.66
  -6  -5   1   75.43    2.96
   5   5  -1   38.86    1.61
  -5  -5   1   36.76    1.77
  -5  -5   1   37.90    1.59
  -5  -5   1   37.67    1.53
  -5  -5   1   37.28    1.69
  -5  -5   1   35.09    1.78
   4   5  -1   34.65    1.44
   4   5  -1   34.57    1.41
  -4  -5   1   35.73    1.51
  -4  -5   1   32.93    1.58
  -4  -5   1   36.60    1.57
  -4  -5   1   34.50    1.59
   3   5  -1    4.21    0.54
   3   5  -1    3.19    0.57
  -3  -5   1    5.31    0.70
  -3  -5   1    4.10    0.61
  -3  -5   1    5.20    0.64
  -3  -5   1    4.75    0.62
   2   5  -1   19.26    1.00
   2   5  -1   20.66    1.07
  -2  -5   1   18.66    1.01
  -2  -5   1   18.38    0.95
  -2  -5   1   18.77    1.07
  -2  -5   1   18.90    1.08
   1   5  -1    0.77    0.24
   1   5  -1    0.44    0.39
   1   5  -1    0.92    0.25
   1   5  -1    1.13    0.38
  -1  -5   1    0.68    0.37
  -1  -5   1    0.83    0.41
  -1  -5   1    0.89    0.32
  -1  -5   1    0.68    0.40
   0   5  -1   49.84    1.69
   0   5  -1   52.36    1.71
   0   5  -1   50.37    1.85
   0   5  -1   48.33    1.68
   0   5  -1   49.60    1.82
   0   5  -1   50.24    1.70
   0  -5   1   49.40    1.93
   0  -5   1   50.39    1.87
   0  -5   1   48.94    1.69
   0  -5   1   50.80    1.67
   0  -5   1   48.95    1.86
   0  -5   1   49.48    1.84
  -1   5  -1   46.11    1.68
  -1   5  -1   42.09    1.67
  -1   5  -1   44.48    1.77
  -1   5  -1   45.34    1.69
  -1   5  -1   47.31    1.70
  -1   5  -1   46.58    1.79
   1  -5   1   48.57    1.89
   1  -5   1   45.42    1.75
   1  -5   1   45.03    1.77
   1  -5   1   47.77    1.82
   1  -5   1   42.04    1.79
   1  -5   1   44.13    1.69
   1  -5   1   47.69    1.69
  -2   5  -1   10.21    0.84
  -2   5  -1   11.19    0.84
  -2   5  -1    9.37    0.79
  -2   5  -1   10.21    0.88
  -2   5  -1    9.79    0.83
   2  -5   1    7.72    0.77
   2  -5   1   10.53    0.84
   2  -5   1   10.59    0.93
   2  -5   1   10.16    0.88
   2  -5   1   11.20    0.86
   2  -5   1   11.39    0.98
   2  -5   1   10.10    0.93
  -3   5  -1    3.71    0.64
  -3   5  -1    3.29    0.62
  -3   5  -1    4.05    0.67
  -3   5  -1    3.41    0.59
  -3   5  -1    4.55    0.65
   3  -5   1    5.25    0.73
   3  -5   1    3.48    0.68
   3  -5   1    5.54    0.76
   3  -5   1    4.35    0.71
   3  -5   1    4.25    0.65
  -4   5  -1   20.83    1.33
  -4   5  -1   23.02    1.24
  -4   5  -1   23.99    1.29
  -4   5  -1   24.51    1.40
  -4   5  -1   22.74    1.38
   4  -5   1   23.21    1.38
   4  -5   1   21.91    1.43
   4  -5   1   23.94    1.47
   4  -5   1   22.40    1.35
   4  -5   1   22.45    1.40
  -5   5  -1   25.10    1.58
  -5   5  -1   28.28    1.64
  -5   5  -1   24.54    1.54
  -5   5  -1   26.54    1.37
   5  -5   1   23.80    1.58
   5  -5   1   24.13    1.61
   5  -5   1   25.90    1.57
  -6   5  -1   35.09    1.97
  -6   5  -1   34.27    1.64
  -6   5  -1   35.76    1.99
  -6   5  -1   35.61    1.97
   6  -5   1   36.42    2.02
   6  -5   1   33.24    1.96
   6  -5   1   34.43    1.96
  -7   5  -1    1.91    0.87
  -7   5  -1    3.96    0.94
  -7   5  -1    1.32    1.04
   7  -5   1    2.02    0.78
   7  -5   1    2.01    0.85
   7  -5   1    3.02    0.95
  -8   5  -1   12.58    1.46
  -8   5  -1   10.56    1.40
  -8   5  -1   13.87    1.81
   8  -5   1   10.32    1.46
   8  -5   1   10.35    1.33
   8  -5   1    9.34    1.37
  -9   5  -1    3.80    1.10
  -9   5  -1    2.94    1.30
  -9   5  -1    5.79    1.23
   9  -5   1    2.91    1.03
   9  -5   1    3.35    1.18
   9  -5   1    4.18    1.30
   9  -5   1    4.25    1.27
  11   4  -1    1.41    1.04
  11   4  -1    2.87    0.87
  11   4  -1    0.34    0.90
 -11  -4   1    3.23    1.26
 -11  -4   1   -0.20    1.05
 -11  -4   1   -0.02    1.07
  10   4  -1  137.68    5.00
  10   4  -1  139.46    4.66
  10   4  -1  138.43    4.54
 -10  -4   1  139.85    5.09
 -10  -4   1  149.33    4.84
 -10  -4   1  136.48    5.22
   9   4  -1    9.42    1.05
   9   4  -1   10.06    0.98
   9   4  -1   10.84    1.26
  -9  -4   1   11.76    1.17
  -9  -4   1   11.42    1.42
  -9  -4   1    8.21    1.25
  -9  -4   1   11.19    1.56
   8   4  -1    3.06    0.61
   8   4  -1    3.18    0.79
  -8  -4   1    3.01    0.80
  -8  -4   1    3.01    0.92
  -8  -4   1    2.98    0.93
  -8  -4   1    3.02    0.72
   7   4  -1   15.58    0.93
   7   4  -1   15.54    1.17
  -7  -4   1   17.27    1.21
  -7  -4   1   13.14    1.16
  -7  -4   1   16.46    1.45
  -7  -4   1   17.26    1.36
   6   4  -1  167.68    4.50
   6   4  -1  164.36    4.49
   6   4  -1  163.01    4.88
  -6  -4   1  160.70    5.01
  -6  -4   1  133.76    4.79
  -6  -4   1  167.26    4.87
  -6  -4   1  149.68    5.08
   5   4  -1   19.17    1.05
  -5  -4   1   19.40    1.26
  -5  -4   1   19.12    1.11
  -5  -4   1   17.51    1.16
  -5  -4   1   15.26    0.99
   4   4  -1   83.00    2.71
  -4  -4   1   83.65    2.73
  -4  -4   1   84.28    2.77
  -4  -4   1   86.56    2.87
  -4  -4   1   85.92    2.89
   3   4  -1  112.78    3.39
   3   4  -1  111.02    3.38
  -3  -4   1  111.38    3.47
  -3  -4   1  115.65    3.53
  -3  -4   1  113.72    3.52
  -3  -4   1  116.22    3.44
   2   4  -1   13.02    0.77
   2   4  -1   13.81    0.90
  -2  -4   1   12.59    0.80
  -2  -4   1   14.29    0.82
   1   4  -1  359.62    9.70
   1   4  -1  358.34    9.47
   1   4  -1  362.34    9.73
   1   4  -1  360.45    9.46
  -1  -4   1  353.83    9.70
  -1  -4   1  354.24    9.70
  -1  -4   1  353.68    9.62
   0   4  -1  146.00    4.15
   0   4  -1  146.59    4.28
   0   4  -1  145.84    4.14
   0   4  -1  145.28    4.14
   0   4  -1  150.78    4.29
   0   4  -1  148.55    4.15
   0  -4   1  147.90    4.28
   0  -4   1  147.00    4.15
   0  -4   1  145.88    4.29
   0  -4   1  150.90    4.17
  -1   4  -1   20.20    0.94
  -1   4  -1   20.31    0.97
  -1   4  -1   19.68    0.96
  -1   4  -1   19.99    0.94
  -1   4  -1   20.18    1.04
  -1   4  -1   20.75    1.02
   1  -4   1   20.40    0.96
   1  -4   1   18.32    1.05
   1  -4   1   20.65    1.03
   1  -4   1   19.54    1.00
   1  -4   1   20.50    0.96
  -2   4  -1    2.67    0.48
  -2   4  -1    1.83    0.45
  -2   4  -1    2.94    0.50
  -2   4  -1    3.08    0.49
  -2   4  -1    3.66    0.51
   2  -4   1    2.91    0.49
   2  -4   1    3.53    0.53
   2  -4   1    2.33    0.51
   2  -4   1    3.07    0.55
   2  -4   1    2.51    0.45
   2  -4   1    2.74    0.54
  -3   4  -1   45.04    1.80
  -3   4  -1   45.86    1.80
  -3   4  -1   43.69    1.77
  -3   4  -1   42.93    1.77
  -3   4  -1   45.15    1.72
   3  -4   1   43.53    1.78
   3  -4   1   43.83    1.79
   3  -4   1   42.19    1.82
   3  -4   1   41.52    1.76
   3  -4   1   45.06    1.84
   3  -4   1   46.60    1.73
  -4   4  -1   17.17    1.03
  -4   4  -1   17.05    1.14
  -4   4  -1   17.16    1.13
  -4   4  -1   19.36    1.20
   4  -4   1   18.61    1.19
   4  -4   1   18.41    1.21
   4  -4   1   17.94    1.19
   4  -4   1   17.01    1.15
   4  -4   1   18.97    1.11
  -5   4  -1   -0.21    0.45
  -5   4  -1    0.20    0.39
  -5   4  -1   -0.04    0.44
  -5   4  -1   -0.15    0.47
   5  -4   1    0.00    0.47
   5  -4   1    0.45    0.51
   5  -4   1    0.34    0.48
   5  -4   1   -0.86    0.47
  -6   4  -1   19.23    1.09
  -6   4  -1   18.11    1.40
  -6   4  -1   18.81    1.40
  -6   4  -1   18.61    1.42
   6  -4   1   18.80    1.44
   6  -4   1   16.24    1.38
   6  -4   1   17.90    1.35
   6  -4   1   19.37    1.44
  -7   4  -1    2.13    0.80
  -7   4  -1    2.34    0.97
  -7   4  -1    1.57    0.70
   7  -4   1    1.74    0.70
   7  -4   1    1.87    0.80
   7  -4   1    2.20    0.78
  -8   4  -1    8.03    1.18
  -8   4  -1    7.04    1.19
  -8   4  -1    7.42    1.38
   8  -4   1    6.62    1.21
   8  -4   1    7.54    1.11
   8  -4   1    5.65    1.18
  -9   4  -1    5.61    1.18
  -9   4  -1    5.13    1.14
  -9   4  -1    5.24    1.32
   9  -4   1    6.58    1.29
   9  -4   1    4.06    1.14
   9  -4   1    5.44    1.09
 -10   4  -1   36.08    2.51
 -10   4  -1   33.07    2.41
 -10   4  -1   30.72    2.67
  10  -4   1   41.51    2.63
  10  -4   1   32.50    2.52
  11   3  -1    6.30    1.21
  11   3  -1    9.02    1.43
  11   3  -1    5.32    1.06
 -11  -3   1    7.11    1.53
 -11  -3   1    7.63    1.36
 -11  -3   1    6.43    1.44
  10   3  -1    2.40    0.81
  10   3  -1    1.89    0.93
  10   3  -1    3.13    0.96
 -10  -3   1    4.77    0.94
 -10  -3   1    2.39    1.09
 -10  -3   1    3.75    1.03
 -10  -3   1    0.53    0.94
   9   3  -1   38.54    1.85
   9   3  -1   40.21    2.14
   9   3  -1   34.48    1.87
  -9  -3   1   36.15    2.38
  -9  -3   1   38.61    1.99
  -9  -3   1   34.46    2.11
  -9  -3   1   39.04    2.31
   8   3  -1   34.12    1.88
   8   3  -1   33.99    1.71
   8   3  -1   35.81    1.67
  -8  -3   1   38.57    2.09
  -8  -3   1   37.31    1.97
  -8  -3   1   36.58    2.18
  -8  -3   1   35.93    1.81
   7   3  -1   11.86    0.93
   7   3  -1   12.88    1.07
   7   3  -1   10.98    0.88
   7   3  -1   10.92    0.93
  -7  -3   1   10.81    1.26
  -7  -3   1   11.91    1.16
  -7  -3   1   11.19    1.17
  -7  -3   1   12.03    1.04
   6   3  -1    1.41    0.40
   6   3  -1    2.19    0.46
   6   3  -1    2.32    0.53
   6   3  -1    2.02    0.36
  -6  -3   1    1.21    0.53
  -6  -3   1    1.38    0.54
  -6  -3   1    1.42    0.38
  -6  -3   1    2.02    0.64
  -6  -3   1    1.12    0.63
   5   3  -1  138.79    4.10
   5   3  -1  134.92    3.83
   5   3  -1  139.31    3.86
  -5  -3   1  135.33    4.19
  -5  -3   1  135.27    4.08
  -5  -3   1  126.69    4.12
  -5  -3   1  130.47    4.31
  -5  -3   1  130.42    3.84
   4   3  -1   36.05    1.18
   4   3  -1   35.26    1.39
   4   3  -1   36.21    1.16
  -4  -3   1   31.44    1.53
  -4  -3   1   35.83    1.43
  -4  -3   1   34.53    1.50
   3   3  -1    8.99    0.60
  -3  -3   1    8.43    0.71
  -3  -3   1    8.90    0.76
  -3  -3   1    8.31    0.75
   2   3  -1   58.05    1.83
  -2  -3   1   63.01    1.95
  -2  -3   1   56.22    1.95
   1   3  -1  331.71    9.05
   1   3  -1  330.67    9.00
  -1  -3   1  335.31    9.02
  -1  -3   1  340.87    9.00
   0   3  -1  229.60    6.37
   0   3  -1  231.40    6.27
   0   3  -1  235.46    6.27
   0   3  -1  230.01    6.37
   0   3  -1  232.53    6.26
   0   3  -1  233.20    6.26
   0   3  -1  233.86    6.30
   0  -3   1  229.86    6.36
   0  -3   1  235.10    6.40
   0  -3   1  230.99    6.27
  -1   3  -1   -0.12    0.30
  -1   3  -1    0.47    0.28
  -1   3  -1    0.72    0.32
  -1   3  -1    0.44    0.32
  -1   3  -1    0.92    0.27
  -1   3  -1    0.52    0.27
   1  -3   1    0.42    0.35
   1  -3   1    0.89    0.31
   1  -3   1   -0.13    0.29
   1  -3   1    0.59    0.32
   1  -3   1    0.24    0.27
  -2   3  -1    2.21    0.44
  -2   3  -1    1.64    0.41
  -2   3  -1    2.06    0.41
  -2   3  -1    2.42    0.45
  -2   3  -1    1.51    0.36
   2  -3   1    2.17    0.46
   2  -3   1    1.70    0.40
   2  -3   1    1.59    0.42
   2  -3   1    2.13    0.43
   2  -3   1    2.04    0.39
  -3   3  -1   33.37    1.45
  -3   3  -1   34.26    1.37
  -3   3  -1   37.46    1.51
  -3   3  -1   36.92    1.50
  -3   3  -1   35.47    1.47
   3  -3   1   36.20    1.40
   3  -3   1   34.74    1.47
   3  -3   1   35.43    1.49
   3  -3   1   32.80    1.45
  -4   3  -1   96.42    3.16
  -4   3  -1   92.11    3.00
  -4   3  -1   92.96    3.15
  -4   3  -1   90.66    3.10
   4  -3   1   95.77    3.17
   4  -3   1   99.90    3.18
   4  -3   1   90.04    3.12
   4  -3   1   97.73    3.03
   4  -3   1   97.63    3.13
  -5   3  -1  106.10    3.14
  -5   3  -1  101.17    3.46
  -5   3  -1  101.67    3.51
  -5   3  -1  104.83    3.49
   5  -3   1   99.47    3.49
   5  -3   1  100.31    3.50
   5  -3   1  105.53    3.30
   5  -3   1  102.53    3.40
   5  -3   1  105.84    3.51
  -6   3  -1   49.99    2.18
  -6   3  -1   49.66    2.16
  -6   3  -1   48.88    2.19
  -6   3  -1   47.65    1.72
   6  -3   1   49.55    2.19
   6  -3   1   47.08    2.03
   6  -3   1   47.33    2.16
   6  -3   1   49.89    2.22
  -7   3  -1    1.29    0.64
  -7   3  -1    1.21    0.82
  -7   3  -1    1.03    0.63
   7  -3   1    1.30    0.60
   7  -3   1   -0.38    0.63
   7  -3   1    1.82    0.74
   7  -3   1    1.80    0.73
  -8   3  -1   34.71    2.06
  -8   3  -1   36.86    2.10
  -8   3  -1   34.27    2.33
   8  -3   1   34.25    2.12
   8  -3   1   36.43    1.87
   8  -3   1   36.26    2.13
   8  -3   1   37.15    2.18
  -9   3  -1    0.95    1.00
  -9   3  -1    2.64    0.94
  -9   3  -1    1.39    0.91
   9  -3   1    0.92    0.91
   9  -3   1    1.47    0.91
 -10   3  -1    0.21    1.05
 -10   3  -1    0.94    0.98
 -10   3  -1    0.12    0.81
  10  -3   1   -0.16    0.91
  10  -3   1    0.69    1.01
  11   2  -1    2.25    1.07
  11   2  -1    1.82    0.86
  11   2  -1    0.60    0.98
 -11  -2   1    2.45    1.33
 -11  -2   1    1.10    1.06
 -11  -2   1    3.36    1.32
  10   2  -1   18.98    1.78
  10   2  -1   18.02    1.58
  10   2  -1   18.76    1.55
 -10  -2   1   16.47    1.75
 -10  -2   1   17.86    1.90
 -10  -2   1   16.23    1.84
 -10  -2   1   15.89    1.61
   9   2  -1   18.97    1.43
   9   2  -1   18.50    1.62
   9   2  -1   18.34    1.51
  -9  -2   1   21.34    1.88
  -9  -2   1   19.20    1.51
  -9  -2   1   16.07    1.53
  -9  -2   1   17.77    1.82
   8   2  -1   25.40    1.44
   8   2  -1   22.88    1.47
   8   2  -1   20.61    1.53
  -8  -2   1   23.74    1.46
  -8  -2   1   21.67    1.74
  -8  -2   1   21.62    1.65
  -8  -2   1   22.94    1.55
   7   2  -1    1.09    0.59
   7   2  -1    0.71    0.49
   7   2  -1    0.31    0.42
   7   2  -1    1.40    0.57
  -7  -2   1    0.55    0.60
  -7  -2   1    0.58    0.60
  -7  -2   1    1.85    0.73
  -7  -2   1    0.53    0.42
  -7  -2   1    0.02    0.54
   6   2  -1  176.92    5.14
   6   2  -1  174.38    5.32
   6   2  -1  180.14    5.16
   6   2  -1  177.30    5.16
   6   2  -1  175.37    5.15
  -6  -2   1  169.23    5.32
  -6  -2   1  179.64    5.51
  -6  -2   1  171.94    5.56
  -6  -2   1  179.88    5.11
  -6  -2   1  172.22    5.15
  -6  -2   1  180.57    5.26
   5   2  -1   67.74    2.24
   5   2  -1   72.02    2.30
   5   2  -1   74.70    2.31
   5   2  -1   68.38    2.29
   5   2  -1   70.09    2.43
  -5  -2   1   73.38    2.42
  -5  -2   1   65.59    2.50
  -5  -2   1   71.54    2.48
  -5  -2   1   72.77    2.63
  -5  -2   1   68.03    2.27
   4   2  -1   16.81    0.81
   4   2  -1   16.70    0.90
   4   2  -1   16.62    0.82
   4   2  -1   16.65    0.76
   4   2  -1   17.88    0.84
  -4  -2   1   16.11    0.99
  -4  -2   1   16.55    1.00
  -4  -2   1   16.83    1.06
  -4  -2   1   16.22    0.79
   3   2  -1  147.42    3.93
   3   2  -1  146.99    3.94
   3   2  -1  143.25    4.07
  -3  -2   1  132.69    4.20
   2   2  -1    1.96    0.29
  -2  -2   1    2.67    0.43
  -2  -2   1    1.84    0.30
  -2  -2   1    2.10    0.41
   1   2  -1    1.07    0.34
  -1  -2   1    1.16    0.31
  -1  -2   1    1.42    0.32
   0   2  -1  109.82    3.08
   0   2  -1  109.50    3.14
   0   2  -1  111.67    3.08
   0   2  -1  112.44    3.07
   0   2  -1  112.17    3.09
   0   2  -1  111.95    3.08
   0   2  -1  112.26    3.17
   0  -2   1  112.94    3.18
   0  -2   1  112.21    3.08
   0  -2   1  112.93    3.18
   0  -2   1  111.32    3.07
   0  -2   1  110.82    3.08
   0  -2   1  115.11    3.08
   0  -2   1  110.71    3.15
  -1   2  -1   10.06    0.61
  -1   2  -1   10.49    0.59
  -1   2  -1   11.06    0.60
  -1   2  -1   10.65    0.62
  -1   2  -1   10.16    0.59
  -1   2  -1    9.98    0.65
  -1   2  -1   11.61    0.59
   1  -2   1   11.01    0.64
   1  -2   1   11.59    0.61
   1  -2   1   10.60    0.58
   1  -2   1   10.76    0.59
   1  -2   1   11.36    0.63
   1  -2   1   10.78    0.66
   1  -2   1   11.64    0.62
  -2   2  -1   23.99    1.00
  -2   2  -1   22.60    0.94
  -2   2  -1   21.71    1.01
  -2   2  -1   22.37    1.01
  -2   2  -1   22.57    1.00
   2  -2   1   24.73    1.01
   2  -2   1   22.65    0.94
   2  -2   1   22.20    1.01
   2  -2   1   22.96    1.00
   2  -2   1   23.80    1.03
  -3   2  -1   21.02    1.04
  -3   2  -1   20.64    0.93
  -3   2  -1   20.28    1.01
  -3   2  -1   22.55    1.07
  -3   2  -1   20.86    1.05
   3  -2   1   20.74    1.05
   3  -2   1   20.77    1.05
   3  -2   1   19.70    1.01
   3  -2   1   21.46    0.94
  -4   2  -1  176.10    5.00
  -4   2  -1  165.06    4.99
  -4   2  -1  162.80    4.95
   4  -2   1  169.48    5.00
   4  -2   1  168.07    5.00
   4  -2   1  168.31    4.98
   4  -2   1  169.38    4.82
  -5   2  -1   11.03    0.97
  -5   2  -1   10.24    0.88
  -5   2  -1   11.32    0.93
   5  -2   1    8.15    0.82
   5  -2   1   12.20    0.89
   5  -2   1   11.45    0.98
   5  -2   1   11.61    0.95
   5  -2   1   11.40    0.79
  -6   2  -1   89.94    3.17
  -6   2  -1   91.75    3.23
  -6   2  -1   96.17    3.48
  -6   2  -1   91.67    3.18
   6  -2   1   87.88    3.19
   6  -2   1   86.49    3.20
   6  -2   1   85.85    3.16
   6  -2   1   86.83    3.00
   6  -2   1   91.30    2.95
  -7   2  -1    0.82    0.55
  -7   2  -1    0.20    0.53
  -7   2  -1    1.91    0.80
   7  -2   1    0.22    0.59
   7  -2   1    0.15    0.59
   7  -2   1    0.14    0.46
   7  -2   1    1.13    0.62
  -8   2  -1    0.09    0.80
  -8   2  -1    0.54    0.61
  -8   2  -1   -0.31    0.56
   8  -2   1   -0.05    0.61
   8  -2   1    0.38    0.51
   8  -2   1    0.18    0.69
   8  -2   1    0.32    0.72
  -9   2  -1    0.06    0.92
  -9   2  -1    0.39    0.73
  -9   2  -1    0.71    0.74
   9  -2   1    0.40    0.77
   9  -2   1    0.31    0.84
   9  -2   1   -0.59    0.71
 -10   2  -1   33.90    2.65
 -10   2  -1   35.58    2.33
 -10   2  -1   40.73    2.45
  10  -2   1   41.83    2.46
  10  -2   1   37.30    2.43
  10  -2   1   41.89    2.62
  11  -2   1    0.74    1.05
  11   1  -1    0.18    0.98
  11   1  -1    0.01    0.92
  11   1  -1    2.25    1.06
 -11  -1   1    0.73    1.18
 -11  -1   1    0.95    1.05
 -11  -1   1    0.88    1.19
  10   1  -1    7.95    1.17
  10   1  -1    6.72    1.19
  10   1  -1    6.78    1.22
 -10  -1   1    4.84    1.08
 -10  -1   1    6.87    1.36
 -10  -1   1    6.96    1.43
   9   1  -1   23.33    1.71
   9   1  -1   21.98    1.60
   9   1  -1   23.15    1.75
  -9  -1   1   19.05    1.83
  -9  -1   1   24.85    1.98
  -9  -1   1   22.23    1.67
  -9  -1   1   25.09    1.68
   8   1  -1    1.76    0.65
   8   1  -1    1.49    0.69
   8   1  -1    1.25    0.70
  -8  -1   1    0.16    0.50
  -8  -1   1    0.39    0.68
  -8  -1   1    1.62    0.89
  -8  -1   1    2.39    0.89
   7   1  -1   26.84    1.53
   7   1  -1   31.36    1.62
   7   1  -1   27.80    1.49
  -7  -1   1   33.30    1.85
  -7  -1   1   26.11    1.47
  -7  -1   1   30.12    1.56
  -7  -1   1   31.24    1.84
   6   1  -1   44.25    1.89
   6   1  -1   41.02    1.76
   6   1  -1   45.34    1.79
   6   1  -1   42.56    1.81
  -6  -1   1   44.60    1.75
  -6  -1   1   47.44    1.87
  -6  -1   1   46.11    2.10
  -6  -1   1   43.96    1.80
   5   1  -1   34.16    1.42
   5   1  -1   34.98    1.45
   5   1  -1   35.99    1.45
   5   1  -1   36.08    1.53
  -5  -1   1   31.49    1.63
  -5  -1   1   35.91    1.42
  -5  -1   1   34.93    1.44
  -5  -1   1   35.17    1.52
   4   1  -1  108.80    3.38
   4   1  -1  113.25    3.31
   4   1  -1  108.05    3.29
   4   1  -1  117.03    3.31
   4   1  -1  113.57    3.31
  -4  -1   1  111.91    3.42
  -4  -1   1  107.90    3.27
  -4  -1   1  107.24    3.52
  -4  -1   1  110.17    3.31
   3   1  -1    0.44    0.28
   3   1  -1    0.78    0.30
   3   1  -1    0.28    0.31
   3   1  -1    0.89    0.27
   3   1  -1    0.98    0.32
  -3  -1   1    1.01    0.30
  -3  -1   1    1.12    0.30
  -3  -1   1    0.65    0.39
   2   1  -1   12.46    0.56
   2   1  -1   12.39    0.58
   2   1  -1   12.47    0.50
   2   1  -1   13.42    0.60
   2   1  -1   11.96    0.56
   2   1  -1   12.46    0.58
  -2  -1   1   12.19    0.57
  -2  -1   1   12.16    0.72
  -2  -1   1   11.97    0.55
  -2  -1   1   11.94    0.62
  -2  -1   1   11.55    0.58
  -2  -1   1   12.20    0.57
   1   1  -1  247.38    6.51
   1   1  -1  253.64    6.48
  -1  -1   1  228.83    6.47
  -1  -1   1  246.92    6.60
  -1  -1   1  249.37    6.48
  -1   1  -1  146.79    4.14
  -1   1  -1  145.02    4.09
  -1   1  -1  160.85    4.12
  -1   1  -1  150.46    4.15
  -1   1  -1  154.81    4.15
  -1   1  -1  148.85    4.14
  -1   1  -1  152.22    4.15
   1  -1   1  156.96    4.16
   1  -1   1  154.62    4.12
   1  -1   1  154.53    4.16
   1  -1   1  150.65    4.15
   1  -1   1  147.51    4.09
   1  -1   1  148.36    4.15
   1  -1   1  156.01    4.15
  -2   1  -1   70.43    2.07
  -2   1  -1   62.24    1.93
  -2   1  -1   63.02    2.03
  -2   1  -1   69.84    2.06
  -2   1  -1   63.66    2.03
  -2   1  -1   66.70    2.05
  -2   1  -1   67.92    2.05
   2  -1   1   64.78    2.11
   2  -1   1   66.12    2.06
   2  -1   1   66.87    2.06
   2  -1   1   65.72    2.03
   2  -1   1   69.40    2.06
   2  -1   1   65.61    1.94
   2  -1   1   66.64    2.05
  -3   1  -1    1.44    0.37
  -3   1  -1    1.67    0.37
  -3   1  -1    1.90    0.41
  -3   1  -1    2.19    0.50
  -3   1  -1    1.50    0.39
   3  -1   1    1.65    0.40
   3  -1   1    1.77    0.38
   3  -1   1    1.75    0.42
   3  -1   1    1.85    0.34
   3  -1   1    1.93    0.42
  -4   1  -1   34.99    1.45
  -4   1  -1   38.85    1.65
  -4   1  -1   34.00    1.44
  -4   1  -1   34.40    1.43
   4  -1   1   34.46    1.43
   4  -1   1   34.78    1.46
   4  -1   1   36.72    1.30
   4  -1   1   35.79    1.47
   4  -1   1   35.04    1.44
  -5   1  -1  104.36    3.38
  -5   1  -1  107.38    3.42
  -5   1  -1  106.70    3.41
  -5   1  -1  104.27    3.60
   5  -1   1  102.84    3.38
   5  -1   1  107.72    3.45
   5  -1   1  109.72    3.20
   5  -1   1   98.51    3.37
   5  -1   1  110.47    3.41
  -6   1  -1   81.16    2.85
  -6   1  -1   83.20    2.92
  -6   1  -1   81.76    2.90
  -6   1  -1   79.18    3.10
   6  -1   1   81.21    2.85
   6  -1   1   79.02    2.87
   6  -1   1   81.24    2.63
   6  -1   1   77.55    2.86
   6  -1   1   85.91    2.97
  -7   1  -1   52.07    2.20
  -7   1  -1   48.94    2.18
  -7   1  -1   51.21    1.88
  -7   1  -1   47.47    2.38
   7  -1   1   47.11    1.89
   7  -1   1   43.33    2.10
   7  -1   1   47.40    2.12
   7  -1   1   50.99    2.24
   7  -1   1   51.25    1.89
  -8   1  -1   43.93    2.40
  -8   1  -1   38.19    2.03
  -8   1  -1   36.24    1.68
  -8   1  -1   41.33    2.03
   8  -1   1   37.95    2.03
   8  -1   1   37.33    2.06
   8  -1   1   34.64    1.95
  -9   1  -1   82.97    3.39
  -9   1  -1   85.83    3.39
  -9   1  -1   84.92    3.78
   9  -1   1   82.79    3.35
   9  -1   1   77.64    3.35
   9  -1   1   77.94    3.40
 -10   1  -1   28.55    2.43
  10  -1   1   34.65    2.21
  10  -1   1   36.25    2.28
  10  -1   1   32.12    2.21
 -11   1  -1    0.45    1.14
  11  -1   1    0.20    0.96
  11  -1   1    1.49    1.07
  11  -1   1    0.40    1.01
  11   0  -1   28.23    2.26
  11   0  -1   30.30    2.16
  11   0  -1   28.49    2.24
 -11   0   1   28.06    2.63
 -11   0   1   28.36    3.13
  10   0  -1    3.39    1.11
  10   0  -1    3.69    1.03
  10   0  -1    5.43    1.22
 -10   0   1    5.74    1.40
 -10   0   1    5.89    1.16
 -10   0   1    3.07    1.30
   9   0  -1    1.37    0.92
   9   0  -1    0.17    0.72
   9   0  -1    0.33    0.76
  -9   0   1    0.06    0.74
  -9   0   1    0.03    0.96
  -9   0   1   -0.29    0.81
   8   0  -1   58.19    2.52
   8   0  -1   54.18    2.50
   8   0  -1   58.57    2.60
  -8   0   1   56.53    2.74
  -8   0   1   57.23    2.50
  -8   0   1   59.28    2.42
  -8   0   1   61.17    2.90
   7   0  -1   13.63    1.16
   7   0  -1   13.16    1.15
   7   0  -1   12.38    1.17
  -7   0   1   14.18    1.41
  -7   0   1   12.66    1.09
  -7   0   1   12.27    1.06
   6   0  -1   50.42    2.09
   6   0  -1   47.50    1.98
   6   0  -1   48.47    2.02
   6   0  -1   49.67    2.01
  -6   0   1   52.35    2.23
  -6   0   1   48.92    2.02
  -6   0   1   49.80    1.97
   5   0  -1   10.34    0.93
   5   0  -1   10.55    0.82
   5   0  -1    9.61    0.83
   5   0  -1   11.38    0.90
  -5   0   1    9.46    0.99
  -5   0   1   10.14    0.82
  -5   0   1    9.69    0.84
   4   0  -1  149.67    4.44
   4   0  -1  147.31    4.48
   4   0  -1  150.49    4.44
   4   0  -1  159.29    4.47
  -4   0   1  151.12    4.47
  -4   0   1  155.11    4.60
   3   0  -1  114.95    3.22
   3   0  -1  109.57    3.21
   3   0  -1  101.79    3.21
   3   0  -1  108.53    3.20
   3   0  -1  109.79    3.21
  -3   0   1  108.20    3.31
  -3   0   1  106.39    3.22
   2   0  -1   47.21    1.46
   2   0  -1   42.48    1.44
   2   0  -1   47.60    1.47
   2   0  -1   41.14    1.44
   2   0  -1   44.37    1.44
   2   0  -1   44.17    1.46
  -2   0   1   41.34    1.50
  -2   0   1   44.72    1.47
  -2   0   1   43.32    1.43
  -2   0   1   46.66    1.46
  -2   0   1   45.36    1.45
   1   0  -1  183.10    4.94
   1   0  -1  193.91    5.00
   1   0  -1  182.45    4.98
  -1   0   1  185.96    4.98
  -1   0   1  188.96    5.00
  -1   0   1  188.72    4.98
  -1   0   1  179.95    4.94
  -1   0   1  181.34    5.02
  -1   0   1  187.20    4.99
   0   0  -1    0.03    0.10
   0   0  -1   -0.02    0.06
   0   0  -1   -0.13    0.08
   0   0  -1   -0.08    0.07
   0   0   1   -0.06    0.07
   0   0   1    0.03    0.06
   0   0   1    0.00    0.09
   0   0   1   -0.06    0.09
   0   0   1    0.05    0.10
  -1   0  -1  485.01   12.35
  -1   0  -1  498.44   12.28
  -1   0  -1  482.19   12.26
  -1   0  -1  488.65   12.27
   1   0   1  460.21   12.24
   1   0   1  457.64   12.27
   1   0   1  402.33   12.25
  -2   0  -1    8.74    0.54
  -2   0  -1    8.18    0.52
  -2   0  -1    9.74    0.56
  -2   0  -1    8.86    0.52
  -2   0  -1    9.21    0.52
   2   0   1    8.68    0.54
   2   0   1    8.17    0.49
   2   0   1    9.45    0.54
   2   0   1    8.92    0.51
   2   0   1    8.20    0.53
   2   0   1    8.47    0.52
  -3   0  -1   25.60    1.14
  -3   0  -1   23.49    0.99
  -3   0  -1   24.36    1.02
   3   0   1   23.78    0.86
   3   0   1   24.38    1.04
   3   0   1   24.22    0.99
   3   0   1   23.41    1.00
   3   0   1   23.30    1.01
   3   0   1   25.65    1.00
  -4   0  -1  155.59    4.74
  -4   0  -1  174.50    4.84
  -4   0  -1  159.80    4.64
  -4   0  -1  161.83    4.64
   4   0   1  162.73    4.61
   4   0   1  151.01    4.66
   4   0   1  147.40    4.59
   4   0   1  166.49    4.63
   4   0   1  162.42    4.44
  -5   0  -1  245.72    6.95
  -5   0  -1  233.22    6.86
  -5   0  -1  229.29    6.69
  -5   0  -1  237.27    6.74
   5   0   1  223.04    6.67
   5   0   1  250.86    6.70
   5   0   1  236.17    6.47
   5   0   1  239.91    6.70
   5   0   1  224.45    6.76
  -6   0  -1   14.91    1.05
  -6   0  -1   14.89    1.00
  -6   0  -1   15.24    0.93
  -6   0  -1   14.57    1.21
   6   0   1   13.02    0.95
   6   0   1   14.76    0.85
   6   0   1   14.94    1.07
   6   0   1   13.13    0.97
   6   0   1   14.56    1.04
  -7   0  -1   30.16    1.44
  -7   0  -1   26.34    1.77
  -7   0  -1   30.37    1.56
  -7   0  -1   31.64    1.64
   7   0   1   33.01    1.35
   7   0   1   29.87    1.64
   7   0   1   29.74    1.58
   7   0   1   29.61    1.54
  -8   0  -1   97.31    3.95
  -8   0  -1  104.13    3.63
  -8   0  -1  105.32    3.42
   8   0   1  101.74    3.24
   8   0   1   96.11    3.65
   8   0   1   97.00    3.57
   8   0   1  100.46    3.57
  -9   0  -1  109.00    3.98
  -9   0  -1  109.38    3.72
  -9   0  -1  107.10    4.39
   9   0   1  105.64    3.96
   9   0   1  115.13    3.99
   9   0   1  103.18    4.05
 -10   0  -1   25.98    2.23
  10   0   1   25.67    1.97
  10   0   1   28.15    2.05
  10   0   1   31.02    1.97
 -11   0  -1    3.02    1.34
  11   0   1    3.07    1.14
  11   0   1    3.28    1.18
  11   0   1    2.37    1.05
  11  -1  -1   14.05    1.79
  11  -1  -1   13.79    1.72
  10  -1  -1   16.88    1.81
  10  -1  -1   19.49    1.81
  10  -1  -1   19.02    1.82
 -10   1   1   18.80    2.12
   9  -1  -1   37.80    2.20
   9  -1  -1   43.74    2.35
   9  -1  -1   42.15    2.33
  -9   1   1   33.66    2.43
  -9   1   1   40.30    2.21
  -9   1   1   40.97    2.50
  -9   1   1   36.73    1.99
   8  -1  -1   17.30    1.44
   8  -1  -1   18.07    1.51
   8  -1  -1   15.36    1.47
  -8   1   1   18.80    1.47
  -8   1   1   19.02    1.65
  -8   1   1   16.45    1.31
   7  -1  -1   15.56    1.23
   7  -1  -1   11.84    1.24
   7  -1  -1   14.42    1.28
  -7   1   1   14.09    1.24
  -7   1   1   13.59    1.10
  -7   1   1   14.87    1.40
   6  -1  -1    4.43    0.76
   6  -1  -1    3.91    0.62
   6  -1  -1    3.83    0.68
   6  -1  -1    3.64    0.66
   6  -1  -1    4.33    0.75
  -6   1   1    4.71    0.84
  -6   1   1    4.84    0.72
  -6   1   1    4.30    0.71
  -6   1   1    5.11    0.71
  -6   1   1    4.94    0.67
   5  -1  -1   46.36    1.92
   5  -1  -1   44.85    1.86
   5  -1  -1   45.43    1.86
   5  -1  -1   48.26    1.92
  -5   1   1   47.45    1.90
  -5   1   1   44.00    1.86
  -5   1   1   46.17    1.86
  -5   1   1   47.45    1.78
  -5   1   1   48.26    1.98
   4  -1  -1   14.41    0.93
   4  -1  -1   13.97    0.95
   4  -1  -1   13.77    0.96
   4  -1  -1   15.08    0.96
  -4   1   1   14.90    1.00
  -4   1   1   15.80    0.96
  -4   1   1   14.82    0.93
  -4   1   1   14.60    0.94
   3  -1  -1   11.17    0.80
   3  -1  -1   11.50    0.76
   3  -1  -1   10.86    0.77
   3  -1  -1   12.68    0.80
  -3   1   1   11.71    0.76
  -3   1   1   11.11    0.56
  -3   1   1   10.96    0.77
  -3   1   1   10.54    0.77
  -3   1   1   10.67    0.79
   2  -1  -1    0.29    0.28
   2  -1  -1    0.56    0.33
   2  -1  -1   -0.16    0.29
   2  -1  -1    0.12    0.21
   2  -1  -1    0.02    0.26
   2  -1  -1   -0.06    0.30
  -2   1   1    0.15    0.27
  -2   1   1   -0.39    0.28
  -2   1   1    0.67    0.34
  -2   1   1   -0.15    0.28
  -2   1   1    0.11    0.28
  -2   1   1    0.23    0.21
   1  -1  -1    2.45    0.28
   1  -1  -1    3.95    0.38
   1  -1  -1    3.50    0.34
   1  -1  -1    2.82    0.28
   1  -1  -1    2.46    0.31
   1  -1  -1    3.11    0.35
   1  -1  -1    2.93    0.32
  -1   1   1    2.98    0.33
  -1   1   1    3.06    0.34
  -1   1   1    3.03    0.35
  -1   1   1    2.52    0.28
  -1   1   1    2.86    0.28
  -1   1   1    3.37    0.31
  -1   1   1    3.10    0.31
  -1   1   1    3.49    0.37
   0  -1  -1  536.13   13.48
   0  -1  -1  527.18   13.46
   0  -1  -1  504.59   13.44
   0  -1  -1  509.74   13.47
   0  -1  -1  526.47   13.47
   0   1   1  488.68   13.49
   0   1   1  483.76   13.45
   0   1   1  532.63   13.47
  -2  -1  -1   62.45    1.76
  -2  -1  -1   60.07    1.75
  -2  -1  -1   59.11    1.85
  -2  -1  -1   58.32    1.77
  -2  -1  -1   60.71    1.71
  -2  -1  -1   63.26    1.89
  -2  -1  -1   62.06    1.77
  -2  -1  -1   61.07    1.76
   2   1   1   58.34    1.77
   2   1   1   60.21    1.76
   2   1   1   61.76    1.76
   2   1   1   59.02    1.70
   2   1   1   60.01    1.76
   2   1   1   58.30    1.76
   2   1   1   60.70    1.85
  -3  -1  -1    0.58    0.30
  -3  -1  -1    0.35    0.36
  -3  -1  -1    0.51    0.26
  -3  -1  -1    0.19    0.27
   3   1   1    0.55    0.24
   3   1   1    0.79    0.29
   3   1   1    0.18    0.29
   3   1   1    0.28    0.26
   3   1   1    0.06    0.22
  -4  -1  -1  186.94    5.28
  -4  -1  -1  194.64    5.20
  -4  -1  -1  190.99    5.22
  -4  -1  -1  182.68    5.44
  -4  -1  -1  165.32    5.35
   4   1   1  180.98    5.20
   4   1   1  199.85    5.22
   4   1   1  178.68    5.31
   4   1   1  181.17    5.21
   4   1   1  194.58    5.22
  -5  -1  -1  128.91    4.08
  -5  -1  -1  126.53    3.87
  -5  -1  -1  120.49    3.74
  -5  -1  -1  131.68    3.81
  -5  -1  -1  127.13    3.80
  -5  -1  -1  128.95    4.03
   5   1   1  120.69    3.75
   5   1   1  125.93    3.79
   5   1   1  133.19    3.88
   5   1   1  122.44    3.78
   5   1   1  125.97    3.90
  -6  -1  -1   24.21    1.18
  -6  -1  -1   24.11    1.20
  -6  -1  -1   24.39    1.23
  -6  -1  -1   21.83    1.41
  -6  -1  -1   25.63    1.45
   6   1   1   25.81    1.22
   6   1   1   24.55    1.20
   6   1   1   23.15    1.21
   6   1   1   22.32    1.27
  -7  -1  -1   97.56    3.65
  -7  -1  -1   99.44    3.38
  -7  -1  -1  109.18    3.80
  -7  -1  -1  100.84    3.33
   7   1   1   97.29    3.33
   7   1   1   99.75    3.36
   7   1   1  103.02    3.53
   7   1   1   97.03    3.34
  -8  -1  -1   10.44    1.05
  -8  -1  -1   12.62    1.44
  -8  -1  -1   12.10    1.10
   8   1   1   12.73    1.13
   8   1   1   10.65    1.19
   8   1   1   11.39    0.88
   8   1   1   13.64    1.20
  -9  -1  -1   82.98    3.60
  -9  -1  -1   77.96    3.04
   9   1   1   79.48    3.28
   9   1   1   78.98    3.15
   9   1   1   82.41    3.13
 -10  -1  -1   86.56    3.30
 -10  -1  -1   82.03    3.89
  10   1   1   86.07    3.44
  10   1   1   88.19    3.43
  10   1   1   81.01    3.54
 -11  -1  -1   17.83    2.08
 -11  -1  -1   15.99    1.60
  11   1   1   17.21    1.68
  11   1   1   18.59    1.87
  11   1   1   18.43    1.68
  10  -2  -1   16.91    1.85
  10  -2  -1   18.73    1.90
 -10   2   1   15.30    2.05
   9  -2  -1    3.48    1.02
   9  -2  -1    3.77    1.08
   9  -2  -1    4.41    1.09
  -9   2   1    3.17    1.14
  -9   2   1    3.17    0.91
   8  -2  -1    0.15    0.74
   8  -2  -1    0.98    0.76
   8  -2  -1    1.50    0.81
  -8   2   1    1.34    0.78
  -8   2   1    3.01    0.68
   7  -2  -1    5.97    0.95
   7  -2  -1    6.71    0.98
   7  -2  -1    5.50    0.75
   7  -2  -1    5.98    0.96
  -7   2   1    5.38    0.90
  -7   2   1    7.17    0.85
  -7   2   1    6.78    1.07
  -7   2   1    6.86    0.96
   6  -2  -1    1.53    0.60
   6  -2  -1    2.31    0.66
   6  -2  -1    2.46    0.70
   6  -2  -1    1.89    0.52
  -6   2   1    1.22    0.58
  -6   2   1    1.21    0.55
  -6   2   1    2.63    0.72
  -6   2   1    0.69    0.55
  -6   2   1    2.50    0.59
   5  -2  -1   59.23    2.30
   5  -2  -1   60.89    2.35
   5  -2  -1   55.62    2.27
   5  -2  -1   60.19    2.18
  -5   2   1   61.89    2.33
  -5   2   1   61.11    2.30
  -5   2   1   58.39    2.26
  -5   2   1   57.43    2.27
   4  -2  -1   34.56    1.50
   4  -2  -1   34.99    1.42
   4  -2  -1   32.59    1.51
   4  -2  -1   33.47    1.52
  -4   2   1   32.40    1.47
  -4   2   1   32.39    1.44
  -4   2   1   32.49    1.49
  -4   2   1   32.87    1.49
  -4   2   1   32.71    1.20
   3  -2  -1   37.21    1.49
   3  -2  -1   35.43    1.42
   3  -2  -1   35.84    1.47
   3  -2  -1   38.29    1.50
   3  -2  -1   35.48    1.66
  -3   2   1   34.35    1.26
  -3   2   1   38.03    1.49
  -3   2   1   34.75    1.47
  -3   2   1   34.99    1.41
  -3   2   1   35.53    1.42
   2  -2  -1  347.65    9.18
   2  -2  -1  328.75    9.16
   2  -2  -1  327.19    9.20
   2  -2  -1  340.20    9.20
   2  -2  -1  338.03    9.14
  -2   2   1  343.11    9.21
  -2   2   1  337.74    9.18
  -2   2   1  353.63    9.19
  -2   2   1  334.82    9.07
  -2   2   1  331.35    9.05
  -2   2   1  332.97    9.10
   1  -2  -1    3.47    0.42
   1  -2  -1    3.70    0.42
   1  -2  -1    3.55    0.42
   1  -2  -1    2.30    0.36
   1  -2  -1    3.15    0.37
   1  -2  -1    2.46    0.32
   1  -2  -1    3.69    0.42
  -1   2   1    2.74    0.36
  -1   2   1    3.09    0.41
  -1   2   1    3.65    0.42
  -1   2   1    3.44    0.38
  -1   2   1    2.87    0.35
  -1   2   1    3.40    0.34
  -1   2   1    3.79    0.41
   0  -2  -1  669.78   17.26
   0  -2  -1  679.06   17.31
   0  -2  -1  625.88   17.25
   0  -2  -1  667.31   17.24
   0  -2  -1  651.89   17.18
   0  -2  -1  676.90   17.26
   0   2   1  679.76   17.26
   0   2   1  631.02   17.33
   0   2   1  622.77   17.25
   0   2   1  674.70   17.25
   0   2   1  637.23   17.29
   0   2   1  670.57   17.25
   0   2   1  673.51   17.26
   0   2   1  644.12   17.17
  -1  -2  -1  143.79    3.68
  -1  -2  -1  129.50    3.68
  -1  -2  -1  135.01    3.77
   1   2   1  133.53    3.66
   1   2   1  131.68    3.68
   1   2   1  136.30    3.76
   1   2   1  139.73    3.69
  -2  -2  -1    1.00    0.32
  -2  -2  -1    0.91    0.21
  -2  -2  -1    0.39    0.24
   2   2   1    0.14    0.21
   2   2   1    0.64    0.17
   2   2   1    0.28    0.17
  -3  -2  -1  186.55    5.02
  -3  -2  -1  182.87    5.25
   3   2   1  190.46    5.02
   3   2   1  184.40    5.02
   3   2   1  185.34    5.02
   3   2   1  182.52    5.22
  -4  -2  -1  287.72    7.59
  -4  -2  -1  252.72    7.81
   4   2   1  285.52    7.58
   4   2   1  291.31    7.81
   4   2   1  281.92    7.57
  -5  -2  -1  246.12    7.30
  -5  -2  -1  289.75    7.69
  -5  -2  -1  268.23    7.65
  -5  -2  -1  259.21    7.45
  -5  -2  -1  265.79    7.27
   5   2   1  260.68    7.32
   5   2   1  251.48    7.52
   5   2   1  264.88    7.31
   5   2   1  277.39    7.33
   5   2   1  273.09    7.33
  -6  -2  -1   47.74    1.76
  -6  -2  -1   51.99    1.97
  -6  -2  -1   51.64    1.85
  -6  -2  -1   56.71    2.19
  -6  -2  -1   50.36    2.15
   6   2   1   50.98    1.84
   6   2   1   49.61    1.82
   6   2   1   47.86    2.00
   6   2   1   46.20    1.78
   6   2   1   46.81    1.81
  -7  -2  -1   17.58    1.17
  -7  -2  -1   18.16    1.36
  -7  -2  -1   13.67    1.25
  -7  -2  -1   14.22    0.98
  -7  -2  -1   14.67    1.02
   7   2   1   15.91    1.03
   7   2   1   17.67    1.04
   7   2   1   15.38    1.18
   7   2   1   17.46    1.09
  -8  -2  -1   13.13    1.34
  -8  -2  -1   12.27    1.08
  -8  -2  -1   14.10    1.23
  -8  -2  -1   13.30    1.42
  -8  -2  -1   12.28    1.02
   8   2   1   10.28    1.15
   8   2   1   12.11    1.03
   8   2   1   11.76    1.08
  -9  -2  -1  127.49    4.99
  -9  -2  -1  136.81    4.58
   9   2   1  139.22    4.53
   9   2   1  140.60    4.79
   9   2   1  136.00    4.49
 -10  -2  -1    3.11    0.86
 -10  -2  -1    3.15    1.15
  10   2   1    3.08    0.97
  10   2   1    2.54    0.91
  10   2   1    3.73    0.83
 -11  -2  -1    0.47    0.86
 -11  -2  -1   -0.39    1.04
  11   2   1   -0.19    0.87
  11   2   1    0.83    0.74
  11   2   1   -1.36    0.79
  10  -3  -1   10.00    1.64
  10  -3  -1   13.96    1.73
 -10   3   1    8.12    1.71
 -10   3   1   13.89    1.71
   9  -3  -1   10.50    1.49
   9  -3  -1    8.80    1.37
  -9   3   1    8.31    1.28
   8  -3  -1   43.21    2.47
   8  -3  -1   50.14    2.56
   8  -3  -1   49.01    2.53
  -8   3   1   47.90    2.50
  -8   3   1   48.67    2.48
   7  -3  -1    2.14    0.85
   7  -3  -1    1.48    0.78
   7  -3  -1    1.87    0.66
   7  -3  -1    1.74    0.78
  -7   3   1    2.57    0.82
  -7   3   1    2.12    0.77
  -7   3   1    1.79    0.63
   6  -3  -1   17.52    1.36
   6  -3  -1   19.53    1.43
   6  -3  -1   18.66    1.26
   6  -3  -1   16.13    1.33
  -6   3   1   17.29    1.09
  -6   3   1   17.69    1.34
  -6   3   1   16.55    1.32
  -6   3   1   17.82    1.34
   5  -3  -1  148.31    4.48
   5  -3  -1  148.30    4.69
   5  -3  -1  144.35    4.62
   5  -3  -1  147.09    4.65
  -5   3   1  139.70    4.61
  -5   3   1  145.30    4.21
  -5   3   1  143.92    4.55
  -5   3   1  143.42    4.53
  -5   3   1  142.78    4.66
   4  -3  -1    2.20    0.51
   4  -3  -1    0.57    0.45
   4  -3  -1    1.62    0.45
   4  -3  -1    0.72    0.45
   4  -3  -1    1.21    0.53
  -4   3   1    1.13    0.48
  -4   3   1    0.22    0.40
  -4   3   1    0.81    0.43
  -4   3   1    0.66    0.35
  -4   3   1    1.25    0.52
   3  -3  -1   84.44    2.81
   3  -3  -1   87.26    2.81
   3  -3  -1   85.53    2.74
   3  -3  -1   85.45    2.84
  -3   3   1   85.31    2.81
  -3   3   1   83.11    2.64
  -3   3   1   87.89    2.81
  -3   3   1   78.82    2.60
  -3   3   1   85.23    2.83
  -3   3   1   81.50    2.71
   2  -3  -1    3.55    0.58
   2  -3  -1    3.45    0.50
   2  -3  -1    2.84    0.48
   2  -3  -1    3.85    0.53
  -2   3   1    3.65    0.48
  -2   3   1    3.96    0.42
  -2   3   1    3.68    0.52
  -2   3   1    3.13    0.49
  -2   3   1    4.08    0.53
  -2   3   1    2.78    0.45
  -2   3   1    4.02    0.52
   1  -3  -1   59.55    2.00
   1  -3  -1   57.95    1.90
   1  -3  -1   58.81    1.92
  -1   3   1   57.23    1.90
  -1   3   1   55.49    1.89
  -1   3   1   57.57    1.90
  -1   3   1   57.66    1.82
  -1   3   1   55.37    1.89
  -1   3   1   57.61    1.89
  -1   3   1   58.59    1.89
   0  -3  -1   34.01    1.23
   0  -3  -1   33.46    1.18
   0  -3  -1   34.39    1.14
   0  -3  -1   33.30    1.18
   0   3   1   34.45    1.19
   0   3   1   32.38    1.11
   0   3   1   33.42    1.23
   0   3   1   33.83    1.27
   0   3   1   34.85    1.18
   0   3   1   34.55    1.17
   0   3   1   33.45    1.19
  -1  -3  -1   86.93    2.48
  -1  -3  -1   87.59    2.49
  -1  -3  -1   85.60    2.52
  -1  -3  -1   86.30    2.44
   1   3   1   90.52    2.44
   1   3   1   84.56    2.44
   1   3   1   85.46    2.45
   1   3   1   83.95    2.59
   1   3   1   83.50    2.51
  -2  -3  -1   17.13    0.74
  -2  -3  -1   17.47    0.80
   2   3   1   19.14    0.81
   2   3   1   17.37    0.75
  -3  -3  -1   55.06    2.02
   3   3   1   61.44    1.84
   3   3   1   65.83    1.92
   3   3   1   62.33    2.08
  -4  -3  -1  189.20    5.53
  -4  -3  -1  194.19    5.59
  -4  -3  -1  193.71    5.54
   4   3   1  193.74    5.20
   4   3   1  189.40    5.26
   4   3   1  187.81    5.52
  -5  -3  -1  287.47    7.71
  -5  -3  -1  285.27    8.14
  -5  -3  -1  297.72    8.10
  -5  -3  -1  281.81    8.01
   5   3   1  273.27    8.01
   5   3   1  285.94    7.71
   5   3   1  273.28    7.68
  -6  -3  -1    3.77    0.48
  -6  -3  -1    4.65    0.78
  -6  -3  -1    3.78    0.67
  -6  -3  -1    5.37    0.74
   6   3   1    3.98    0.50
   6   3   1    4.24    0.47
   6   3   1    4.76    0.69
   6   3   1    4.06    0.52
   6   3   1    4.48    0.53
  -7  -3  -1    0.99    0.45
  -7  -3  -1    0.17    0.33
  -7  -3  -1   -0.45    0.50
  -7  -3  -1   -0.53    0.49
  -7  -3  -1   -0.47    0.48
   7   3   1   -0.06    0.35
   7   3   1    0.07    0.36
   7   3   1    0.42    0.40
   7   3   1    0.12    0.50
  -8  -3  -1    5.60    1.00
  -8  -3  -1    4.51    0.92
  -8  -3  -1    4.54    0.68
  -8  -3  -1    4.85    0.85
   8   3   1    4.83    0.83
   8   3   1    4.38    0.66
   8   3   1    4.72    0.73
  -9  -3  -1   13.62    1.52
  -9  -3  -1   12.97    1.55
  -9  -3  -1   12.98    1.33
   9   3   1   17.19    1.46
   9   3   1   15.83    1.28
   9   3   1   14.11    1.17
 -10  -3  -1    5.35    1.05
 -10  -3  -1    5.72    1.28
  10   3   1    6.92    1.07
  10   3   1    6.82    0.97
  10   3   1    4.08    1.01
 -11  -3  -1    4.49    1.34
 -11  -3  -1    4.08    1.15
  11   3   1    7.23    1.33
  11   3   1    5.37    1.01
  11   3   1    5.02    1.09
   9  -4  -1    0.36    0.92
   9  -4  -1    0.30    0.98
  -9   4   1    0.66    0.89
  -9   4   1   -0.53    0.81
   8  -4  -1    2.13    0.97
   8  -4  -1    1.88    0.96
   8  -4  -1    1.75    0.76
  -8   4   1    0.95    0.81
  -8   4   1    1.17    0.88
   7  -4  -1   62.42    2.90
   7  -4  -1   64.15    2.89
   7  -4  -1   64.88    2.65
  -7   4   1   62.26    2.80
  -7   4   1   62.33    2.87
   6  -4  -1  107.96    3.74
   6  -4  -1  111.39    3.91
   6  -4  -1  108.57    3.93
   6  -4  -1  106.96    3.97
  -6   4   1  112.53    3.98
  -6   4   1  107.24    3.90
  -6   4   1  108.20    3.83
  -6   4   1  108.49    3.44
   5  -4  -1    2.12    0.68
   5  -4  -1    3.43    0.75
   5  -4  -1    2.52    0.69
   5  -4  -1    1.66    0.70
  -5   4   1    2.05    0.62
  -5   4   1    1.50    0.64
  -5   4   1    2.31    0.50
  -5   4   1    2.12    0.69
   4  -4  -1  109.54    3.62
   4  -4  -1   96.30    3.49
   4  -4  -1  105.02    3.51
   4  -4  -1  108.32    3.48
  -4   4   1  107.22    3.30
  -4   4   1  100.37    3.53
  -4   4   1  104.96    3.43
  -4   4   1  103.20    3.53
   3  -4  -1    6.73    0.77
   3  -4  -1    6.24    0.74
   3  -4  -1    6.43    0.74
   3  -4  -1    5.59    0.65
   3  -4  -1    5.40    0.74
  -3   4   1    5.19    0.66
  -3   4   1    4.88    0.63
  -3   4   1    6.58    0.76
  -3   4   1    5.95    0.73
  -3   4   1    5.19    0.61
   2  -4  -1   64.39    2.24
   2  -4  -1   61.84    2.20
   2  -4  -1   64.69    2.30
   2  -4  -1   64.65    2.21
   2  -4  -1   65.79    2.33
  -2   4   1   62.47    2.21
  -2   4   1   62.47    2.14
  -2   4   1   60.43    2.15
  -2   4   1   62.73    2.22
  -2   4   1   63.69    2.22
  -2   4   1   63.44    2.19
   1  -4  -1   56.01    1.92
   1  -4  -1   52.34    1.85
   1  -4  -1   53.41    1.99
   1  -4  -1   52.84    1.87
  -1   4   1   52.76    1.86
  -1   4   1   52.60    1.90
  -1   4   1   55.19    1.89
  -1   4   1   54.37    1.81
  -1   4   1   54.52    1.87
  -1   4   1   53.57    1.87
   0  -4  -1  175.04    5.02
   0  -4  -1  178.00    4.94
   0  -4  -1  170.02    4.96
   0   4   1  177.48    4.95
   0   4   1  174.10    4.90
   0   4   1  174.06    5.08
   0   4   1  179.85    4.97
   0   4   1  176.10    5.03
   0   4   1  174.67    4.95
   0   4   1  192.13    4.99
  -1  -4  -1   94.25    2.70
  -1  -4  -1   93.83    2.78
  -1  -4  -1   94.34    2.79
  -1  -4  -1   92.43    2.82
   1   4   1   94.85    2.82
   1   4   1   92.95    2.72
   1   4   1   85.88    2.67
   1   4   1   94.87    2.91
   1   4   1   99.80    2.72
  -2  -4  -1  184.34    5.29
  -2  -4  -1  194.09    5.38
  -2  -4  -1  194.15    5.34
   2   4   1  197.02    5.37
   2   4   1  199.48    5.50
   2   4   1  195.79    5.37
  -3  -4  -1  188.34    5.31
  -3  -4  -1  169.09    5.15
   3   4   1  181.52    5.05
   3   4   1  190.12    5.17
  -4  -4  -1  171.94    5.20
  -4  -4  -1  172.37    5.15
  -4  -4  -1  185.34    5.22
   4   4   1  183.69    4.99
   4   4   1  167.71    5.18
   4   4   1  175.19    4.90
  -5  -4  -1   54.50    2.13
  -5  -4  -1   54.95    2.10
  -5  -4  -1   51.46    2.01
   5   4   1   52.17    1.72
   5   4   1   51.58    1.74
   5   4   1   49.76    2.02
  -6  -4  -1    5.11    0.63
  -6  -4  -1    4.01    0.67
  -6  -4  -1    4.28    0.79
  -6  -4  -1    3.82    0.73
   6   4   1    3.77    0.44
   6   4   1    3.89    0.67
  -7  -4  -1    2.12    0.69
  -7  -4  -1    1.71    0.64
  -7  -4  -1    1.58    0.71
  -7  -4  -1    2.44    0.56
   7   4   1    2.28    0.44
   7   4   1    1.95    0.60
  -8  -4  -1   14.73    1.38
  -8  -4  -1   14.25    1.45
  -8  -4  -1   12.28    1.28
  -8  -4  -1   13.73    1.07
   8   4   1   13.76    1.29
   8   4   1   14.12    0.97
  -9  -4  -1    8.89    1.18
  -9  -4  -1    9.39    1.30
  -9  -4  -1    8.02    1.34
   9   4   1    9.58    1.02
   9   4   1    9.13    1.18
   9   4   1    9.73    0.93
 -10  -4  -1   -0.50    0.80
 -10  -4  -1    0.29    0.81
 -10  -4  -1    0.27    0.92
  10   4   1   -0.28    0.71
  10   4   1    0.85    0.58
  10   4   1    0.56    0.71
 -11  -4  -1   30.81    2.18
 -11  -4  -1   27.75    2.31
  11   4   1   33.18    2.32
  11   4   1   37.67    2.09
  11   4   1   30.92    1.80
   9  -5  -1   -0.08    1.07
   9  -5  -1    0.22    0.99
  -9   5   1   -0.32    0.92
  -9   5   1    0.06    0.98
   8  -5  -1    8.66    1.40
   8  -5  -1    7.59    1.17
   8  -5  -1    7.11    1.35
  -8   5   1    9.00    1.32
  -8   5   1    7.91    1.31
   7  -5  -1   19.50    1.82
   7  -5  -1   20.15    1.76
   7  -5  -1   19.27    1.64
  -7   5   1   20.66    1.74
  -7   5   1   21.83    1.85
   6  -5  -1    0.28    0.73
   6  -5  -1    0.17    0.64
   6  -5  -1    0.11    0.74
  -6   5   1    0.00    0.66
  -6   5   1    0.27    0.65
  -6   5   1    0.06    0.49
  -6   5   1    0.05    0.68
   5  -5  -1  319.18    9.78
   5  -5  -1  351.85    9.98
   5  -5  -1  341.04   10.02
  -5   5   1  341.52    9.97
  -5   5   1  343.57    9.80
  -5   5   1  340.90    9.92
  -5   5   1  344.01    9.57
   4  -5  -1    1.37    0.64
   4  -5  -1    1.52    0.58
   4  -5  -1    1.25    0.66
   4  -5  -1    1.87    0.63
  -4   5   1    1.44    0.49
  -4   5   1    1.52    0.54
  -4   5   1    2.37    0.67
  -4   5   1    1.32    0.57
   3  -5  -1   -0.66    0.42
   3  -5  -1    0.96    0.55
   3  -5  -1    0.55    0.43
   3  -5  -1    0.19    0.51
  -3   5   1    0.16    0.47
  -3   5   1    0.04    0.39
  -3   5   1    1.00    0.44
  -3   5   1    0.18    0.40
  -3   5   1    0.88    0.45
  -3   5   1    0.10    0.43
   2  -5  -1    0.14    0.44
   2  -5  -1   -0.15    0.36
   2  -5  -1    0.00    0.24
   2  -5  -1    0.26    0.50
   2  -5  -1    0.35    0.50
  -2   5   1    0.18    0.41
  -2   5   1   -0.07    0.37
  -2   5   1    0.72    0.44
  -2   5   1    0.19    0.38
  -2   5   1   -0.19    0.31
  -2   5   1    0.42    0.37
   1  -5  -1  723.96   20.27
   1  -5  -1  766.10   20.48
   1  -5  -1  759.14   20.42
   1  -5  -1  747.89   20.23
   1  -5  -1  777.71   20.34
  -1   5   1  752.21   20.17
  -1   5   1  751.29   20.25
  -1   5   1  762.72   20.27
  -1   5   1  760.07   20.31
  -1   5   1  791.28   20.30
  -1   5   1  771.46   20.36
   0  -5  -1    5.75    0.56
   0  -5  -1    5.97    0.64
   0  -5  -1    7.48    0.69
   0  -5  -1    5.83    0.55
   0  -5  -1    5.88    0.71
   0  -5  -1    6.49    0.68
   0   5   1    5.56    0.58
   0   5   1    6.51    0.54
   0   5   1    7.53    0.63
   0   5   1    6.82    0.67
   0   5   1    5.78    0.67
   0   5   1    6.58    0.56
   0   5   1    7.38    0.59
  -1  -5  -1   84.11    2.62
  -1  -5  -1   75.80    2.47
  -1  -5  -1   83.57    2.68
  -1  -5  -1   79.86    2.74
  -1  -5  -1   85.94    2.67
  -1  -5  -1   83.88    2.72
   1   5   1   81.74    2.52
   1   5   1   82.84    2.48
   1   5   1   84.49    2.75
   1   5   1   83.84    2.64
   1   5   1   88.36    2.52
  -2  -5  -1   43.07    1.52
  -2  -5  -1   43.21    1.59
  -2  -5  -1   44.33    1.70
  -2  -5  -1   43.44    1.72
  -2  -5  -1   47.27    1.79
   2   5   1   44.46    1.70
   2   5   1   43.39    1.53
   2   5   1   43.50    1.58
  -3  -5  -1    0.66    0.33
  -3  -5  -1    1.51    0.38
  -3  -5  -1    1.45    0.48
  -3  -5  -1    1.26    0.43
  -3  -5  -1    1.39    0.35
  -3  -5  -1    1.31    0.42
   3   5   1    2.08    0.42
   3   5   1    0.84    0.31
   3   5   1    1.19    0.37
  -4  -5  -1  325.18    9.17
  -4  -5  -1  329.24    9.20
  -4  -5  -1  322.21    9.29
  -4  -5  -1  332.59    9.13
   4   5   1  325.67    9.25
   4   5   1  326.79    8.97
   4   5   1  346.71    9.10
  -5  -5  -1    0.40    0.44
  -5  -5  -1    1.19    0.52
  -5  -5  -1    0.05    0.36
  -5  -5  -1    0.37    0.47
   5   5   1    0.40    0.30
   5   5   1    0.26    0.42
   5   5   1    0.35    0.31
  -6  -5  -1   67.64    2.54
  -6  -5  -1   65.69    2.35
  -6  -5  -1   63.90    2.62
  -6  -5  -1   68.26    2.62
   6   5   1   66.08    2.19
   6   5   1   66.38    2.56
   6   5   1   64.40    2.17
  -7  -5  -1    0.01    0.51
  -7  -5  -1   -0.50    0.54
  -7  -5  -1   -0.17    0.49
  -7  -5  -1    0.05    0.63
   7   5   1    0.02    0.34
   7   5   1    1.43    0.60
  -8  -5  -1   40.16    2.13
  -8  -5  -1   40.68    1.83
  -8  -5  -1   40.59    2.25
  -8  -5  -1   42.71    2.16
   8   5   1   36.35    2.03
  -9  -5  -1   50.78    2.76
  -9  -5  -1   54.11    2.66
  -9  -5  -1   54.90    2.60
   9   5   1   47.51    2.51
   9   5   1   53.44    1.98
 -10  -5  -1   27.85    2.34
 -10  -5  -1   35.54    2.20
 -10  -5  -1   32.30    2.22
  10   5   1   34.02    2.13
  10   5   1   31.96    1.59
 -11  -5  -1   18.85    1.86
 -11  -5  -1   20.20    2.02
  11   5   1   22.68    2.03
  11   5   1   20.73    1.45
  11   5   1   21.67    1.68
   8  -6  -1   14.10    1.61
   8  -6  -1   15.13    1.86
   8  -6  -1   18.07    1.89
  -8   6   1   16.45    1.74
  -8   6   1   17.90    1.89
   7  -6  -1   -0.03    0.84
   7  -6  -1    0.20    0.83
   7  -6  -1    1.65    1.05
  -7   6   1   -0.12    0.83
  -7   6   1    0.55    0.83
   6  -6  -1   77.70    3.29
   6  -6  -1   74.74    3.31
   6  -6  -1   70.89    3.15
  -6   6   1   80.03    3.20
  -6   6   1   77.56    3.62
  -6   6   1   76.37    2.93
  -6   6   1   70.12    3.19
   5  -6  -1    4.41    0.97
   5  -6  -1    3.71    0.96
   5  -6  -1    5.74    1.01
  -5   6   1    4.97    0.90
  -5   6   1    4.56    0.92
  -5   6   1    2.66    0.80
  -5   6   1    4.17    0.76
   4  -6  -1   66.78    2.75
   4  -6  -1   64.40    2.68
   4  -6  -1   59.97    2.74
  -4   6   1   60.73    2.62
  -4   6   1   67.30    2.52
  -4   6   1   62.00    2.54
  -4   6   1   68.43    2.72
   3  -6  -1    2.11    0.63
   3  -6  -1    1.14    0.61
   3  -6  -1    1.40    0.69
  -3   6   1    3.17    0.64
  -3   6   1    1.70    0.61
  -3   6   1    2.36    0.60
  -3   6   1    1.54    0.53
  -3   6   1    1.59    0.59
   2  -6  -1  251.96    7.37
   2  -6  -1  254.56    7.44
   2  -6  -1  229.38    7.27
   2  -6  -1  241.65    7.21
  -2   6   1  247.68    7.21
  -2   6   1  249.38    7.22
  -2   6   1  250.14    7.25
  -2   6   1  254.26    7.12
  -2   6   1  248.85    7.23
  -2   6   1  253.44    7.23
   1  -6  -1   52.85    2.15
   1  -6  -1   53.25    2.05
   1  -6  -1   52.37    2.23
   1  -6  -1   54.69    2.01
   1  -6  -1   56.97    2.19
  -1   6   1   54.41    2.05
  -1   6   1   53.06    2.03
  -1   6   1   53.99    1.97
  -1   6   1   60.17    2.10
  -1   6   1   53.09    2.10
  -1   6   1   54.39    2.14
   0  -6  -1  135.48    4.25
   0  -6  -1  127.27    3.97
   0  -6  -1  134.01    4.12
   0  -6  -1  133.25    4.02
   0  -6  -1  140.17    4.15
   0  -6  -1  129.29    4.16
   0   6   1  136.18    3.99
   0   6   1  133.09    3.94
   0   6   1  138.05    4.00
   0   6   1  132.35    3.97
   0   6   1  126.40    4.15
   0   6   1  132.76    4.11
   0   6   1  129.56    3.96
  -1  -6  -1    4.02    0.62
  -1  -6  -1    5.35    0.64
  -1  -6  -1    5.07    0.66
  -1  -6  -1    4.97    0.50
  -1  -6  -1    4.50    0.70
  -1  -6  -1    5.11    0.63
   1   6   1    6.52    0.68
   1   6   1    5.97    0.71
   1   6   1    5.20    0.53
   1   6   1    4.56    0.51
   1   6   1    3.68    0.41
  -2  -6  -1   16.13    1.06
  -2  -6  -1   15.73    0.90
  -2  -6  -1   13.86    1.00
  -2  -6  -1   16.45    0.95
  -2  -6  -1   16.44    1.05
   2   6   1   16.65    0.92
   2   6   1   15.74    0.85
   2   6   1   15.36    1.01
  -3  -6  -1   34.16    1.54
  -3  -6  -1   32.69    1.50
  -3  -6  -1   36.07    1.38
  -3  -6  -1   34.43    1.38
  -3  -6  -1   37.96    1.65
  -3  -6  -1   37.95    1.48
  -3  -6  -1   36.18    1.59
   3   6   1   36.71    1.43
   3   6   1   35.91    1.45
   3   6   1   37.10    1.56
  -4  -6  -1  178.55    5.25
  -4  -6  -1  176.03    5.43
  -4  -6  -1  175.51    5.35
  -4  -6  -1  173.13    5.28
   4   6   1  179.33    5.27
   4   6   1  181.57    5.28
   4   6   1  179.99    5.15
  -5  -6  -1   17.27    1.16
  -5  -6  -1   17.05    1.27
  -5  -6  -1   18.92    1.14
  -5  -6  -1   17.58    1.11
   5   6   1   17.08    0.95
   5   6   1   16.42    1.00
   5   6   1   17.50    1.17
  -6  -6  -1   37.85    1.74
  -6  -6  -1   36.01    1.75
  -6  -6  -1   36.58    1.89
  -6  -6  -1   33.31    1.83
   6   6   1   35.38    1.47
   6   6   1   39.50    1.56
   6   6   1   35.15    1.78
  -7  -6  -1  153.38    5.11
  -7  -6  -1  155.87    4.79
  -7  -6  -1  157.60    4.99
  -7  -6  -1  156.48    5.11
   7   6   1  146.46    4.51
   7   6   1  149.68    4.52
   7   6   1  149.42    4.98
  -8  -6  -1   76.61    3.07
  -8  -6  -1   77.89    3.27
  -8  -6  -1   73.84    2.83
  -8  -6  -1   71.78    3.13
   8   6   1   76.34    3.11
  -9  -6  -1   20.30    1.78
  -9  -6  -1   24.78    1.98
  -9  -6  -1   18.13    1.64
  -9  -6  -1   20.56    1.53
   9   6   1   22.70    1.74
 -10  -6  -1    4.68    1.33
 -10  -6  -1    2.59    1.08
 -10  -6  -1    0.86    0.93
  10   6   1    4.11    1.05
 -11  -6  -1    0.17    1.00
 -11  -6  -1    1.16    0.98
  11   6   1    1.13    0.90
   7  -7  -1    0.41    0.96
   7  -7  -1    0.16    1.05
   7  -7  -1    0.91    0.98
  -7   7   1    0.25    0.94
  -7   7   1    0.48    0.86
   6  -7  -1   59.60    3.12
   6  -7  -1   63.25    3.07
   6  -7  -1   63.70    3.06
  -6   7   1   61.87    3.03
  -6   7   1   65.79    2.92
   5  -7  -1    7.10    1.25
   5  -7  -1   10.01    1.34
   5  -7  -1    9.76    1.27
  -5   7   1    9.57    1.18
  -5   7   1   10.49    1.29
  -5   7   1    9.74    1.10
  -5   7   1   10.78    1.28
   4  -7  -1    1.43    0.80
   4  -7  -1    1.37    0.73
   4  -7  -1    2.25    0.91
  -4   7   1    0.83    0.65
  -4   7   1    2.32    0.69
  -4   7   1    1.98    0.70
  -4   7   1    1.72    0.76
   3  -7  -1    4.79    0.81
   3  -7  -1    2.23    0.83
   3  -7  -1    4.52    0.95
  -3   7   1    3.40    0.73
  -3   7   1    3.61    0.80
  -3   7   1    3.97    0.79
  -3   7   1    2.89    0.72
  -3   7   1    3.58    0.78
   2  -7  -1   46.53    2.09
   2  -7  -1   48.81    2.32
   2  -7  -1   52.08    2.27
   2  -7  -1   50.10    2.32
  -2   7   1   46.60    2.13
  -2   7   1   53.20    2.17
  -2   7   1   49.27    2.17
  -2   7   1   49.18    2.16
  -2   7   1   49.62    2.06
   1  -7  -1  524.62   14.42
   1  -7  -1  488.84   14.25
   1  -7  -1  511.04   14.49
  -1   7   1  537.58   14.19
  -1   7   1  526.59   14.37
  -1   7   1  535.71   14.30
  -1   7   1  514.19   14.25
  -1   7   1  518.50   14.58
  -1   7   1  529.53   14.44
   0  -7  -1   30.53    1.45
   0  -7  -1   37.32    1.83
   0  -7  -1   33.84    1.71
   0  -7  -1   34.07    1.65
   0   7   1   37.45    1.50
   0   7   1   36.17    1.52
   0   7   1   35.54    1.49
   0   7   1   33.97    1.65
   0   7   1   33.30    1.48
   0   7   1   36.85    1.52
   0   7   1   33.37    1.68
  -1  -7  -1    0.32    0.29
  -1  -7  -1    0.45    0.46
  -1  -7  -1    0.34    0.54
  -1  -7  -1    0.03    0.41
  -1  -7  -1   -0.05    0.44
   1   7   1    0.30    0.40
   1   7   1   -0.52    0.38
   1   7   1    0.16    0.24
   1   7   1   -0.16    0.29
   1   7   1    0.12    0.34
  -2  -7  -1    4.40    0.59
  -2  -7  -1    5.61    0.80
  -2  -7  -1    5.23    0.76
  -2  -7  -1    5.21    0.74
   2   7   1    4.86    0.64
   2   7   1    4.16    0.41
   2   7   1    4.22    0.55
   2   7   1    4.94    0.73
   2   7   1    4.91    0.51
  -3  -7  -1  252.95    7.60
  -3  -7  -1  266.15    7.53
  -3  -7  -1  264.17    7.59
  -3  -7  -1  274.17    7.45
  -3  -7  -1  264.06    7.31
  -3  -7  -1  244.96    7.53
   3   7   1  258.66    7.35
   3   7   1  256.04    7.40
   3   7   1  260.35    7.56
  -4  -7  -1    3.57    0.66
  -4  -7  -1    4.00    0.70
  -4  -7  -1    5.25    0.60
  -4  -7  -1    4.01    0.75
  -4  -7  -1    3.33    0.62
  -4  -7  -1    3.33    0.60
   4   7   1    4.53    0.60
   4   7   1    4.27    0.65
   4   7   1    4.10    0.61
  -5  -7  -1    2.90    0.65
  -5  -7  -1    3.72    0.64
  -5  -7  -1    3.48    0.78
  -5  -7  -1    2.61    0.55
  -5  -7  -1    2.33    0.63
   5   7   1    1.41    0.60
   5   7   1    2.61    0.54
   5   7   1    2.89    0.62
   5   7   1    3.08    0.54
  -6  -7  -1  107.50    3.68
  -6  -7  -1  105.33    3.61
  -6  -7  -1  110.93    3.77
  -6  -7  -1  101.10    3.81
   6   7   1  105.29    3.39
   6   7   1  106.51    3.49
   6   7   1  105.27    3.74
  -7  -7  -1   42.79    2.05
  -7  -7  -1   43.37    2.32
  -7  -7  -1   45.46    2.09
  -7  -7  -1   47.67    2.32
   7   7   1   44.27    1.81
   7   7   1   45.36    1.86
   7   7   1   45.41    2.20
  -8  -7  -1   60.41    3.01
  -8  -7  -1   66.17    2.72
  -8  -7  -1   69.67    3.08
  -8  -7  -1   66.41    2.85
   8   7   1   68.03    2.90
  -9  -7  -1   48.20    2.30
  -9  -7  -1   44.69    3.39
  -9  -7  -1   46.37    2.63
  -9  -7  -1   48.08    2.69
   9   7   1   45.13    2.47
 -10  -7  -1   -0.42    0.93
 -10  -7  -1   -0.77    0.95
  10   7   1   -0.21    0.82
 -11  -7  -1    0.06    1.03
  11   7   1    1.70    0.97
   6  -8  -1    4.39    1.26
   6  -8  -1    4.73    1.25
   6  -8  -1    5.04    1.26
   6  -8  -1    3.53    1.27
  -6   8   1    4.19    1.08
  -6   8   1    5.12    1.27
   5  -8  -1    6.43    1.27
   5  -8  -1    7.77    1.33
   5  -8  -1    8.47    1.40
   5  -8  -1    6.57    1.30
  -5   8   1    6.03    1.13
  -5   8   1    8.92    1.28
  -5   8   1    8.86    1.17
  -5   8   1    7.66    1.29
   4  -8  -1   18.35    1.85
   4  -8  -1   18.94    1.62
   4  -8  -1   17.72    1.75
   4  -8  -1   22.39    1.84
  -4   8   1   21.83    1.67
  -4   8   1   16.27    1.49
  -4   8   1   17.20    1.55
  -4   8   1   16.53    1.59
   3  -8  -1   -0.03    0.73
   3  -8  -1    1.00    0.71
   3  -8  -1   -0.12    0.73
   3  -8  -1   -0.33    0.75
  -3   8   1    0.39    0.61
  -3   8   1    0.98    0.69
  -3   8   1   -0.52    0.54
  -3   8   1    0.17    0.67
   2  -8  -1  195.75    6.31
   2  -8  -1  189.04    6.55
   2  -8  -1  194.02    6.23
  -2   8   1  194.75    6.07
  -2   8   1  195.38    5.95
  -2   8   1  196.74    6.06
  -2   8   1  197.24    6.13
  -2   8   1  197.09    6.14
   1  -8  -1  175.47    5.64
   1  -8  -1  171.72    5.54
  -1   8   1  177.02    5.31
  -1   8   1  175.96    5.36
  -1   8   1  170.91    5.46
  -1   8   1  172.06    5.33
  -1   8   1  168.87    5.53
   0  -8  -1    2.21    0.73
   0  -8  -1    1.31    0.65
   0  -8  -1    1.74    0.62
   0   8   1    1.01    0.51
   0   8   1    1.12    0.46
   0   8   1    1.85    0.63
   0   8   1    2.18    0.71
   0   8   1    1.55    0.51
  -1  -8  -1   12.43    1.11
  -1  -8  -1   14.72    1.25
  -1  -8  -1   13.37    1.16
  -1  -8  -1   14.20    1.21
   1   8   1   12.56    0.88
   1   8   1   14.34    1.11
   1   8   1   10.70    0.94
   1   8   1   15.12    1.22
  -2  -8  -1  132.81    4.42
  -2  -8  -1  125.85    4.40
  -2  -8  -1  134.44    4.25
  -2  -8  -1  138.24    4.37
   2   8   1  137.00    4.46
   2   8   1  135.51    4.13
   2   8   1  135.29    4.29
  -3  -8  -1   89.21    3.33
  -3  -8  -1   91.73    3.09
  -3  -8  -1   91.05    3.35
  -3  -8  -1   97.60    3.35
   3   8   1   92.40    3.08
   3   8   1   94.74    3.19
   3   8   1   94.29    3.37
  -4  -8  -1   35.84    1.82
  -4  -8  -1   33.36    1.71
  -4  -8  -1   34.94    1.90
  -4  -8  -1   34.19    1.54
  -4  -8  -1   35.86    1.58
   4   8   1   34.25    1.74
   4   8   1   36.61    1.63
   4   8   1   35.49    1.62
  -5  -8  -1   19.10    1.25
  -5  -8  -1   20.33    1.30
  -5  -8  -1   21.10    1.43
  -5  -8  -1   18.46    1.50
   5   8   1   17.57    1.37
   5   8   1   19.82    1.27
   5   8   1   21.18    1.28
   5   8   1   18.83    1.13
  -6  -8  -1   -0.03    0.70
  -6  -8  -1    0.02    0.60
  -6  -8  -1    1.32    0.67
   6   8   1    0.26    0.40
   6   8   1   -0.19    0.50
   6   8   1   -0.45    0.56
   6   8   1   -0.33    0.42
  -7  -8  -1   31.15    2.05
  -7  -8  -1   32.48    1.79
  -7  -8  -1   32.02    1.95
   7   8   1   27.71    1.55
   7   8   1   32.26    1.89
   7   8   1   29.05    1.52
  -8  -8  -1   73.92    3.02
  -8  -8  -1   73.22    3.27
  -8  -8  -1   75.36    3.33
   8   8   1   74.76    3.17
  -9  -8  -1   18.38    1.88
  -9  -8  -1   19.17    1.64
  -9  -8  -1   17.87    1.83
   9   8   1   17.32    1.74
 -10  -8  -1    8.97    1.50
 -10  -8  -1    8.43    1.50
  10   8   1    8.63    1.38
   5  -9  -1   59.37    3.19
   5  -9  -1   57.24    3.25
  -5   9   1   57.74    2.97
  -5   9   1   56.80    2.92
  -5   9   1   50.28    2.71
  -5   9   1   59.33    2.82
   4  -9  -1   13.39    1.67
   4  -9  -1   14.29    1.67
   4  -9  -1   16.11    1.76
  -4   9   1   14.87    1.54
  -4   9   1   13.89    1.44
  -4   9   1   14.20    1.44
  -4   9   1   12.97    1.53
   3  -9  -1    5.58    1.15
   3  -9  -1    8.83    1.37
  -3   9   1    7.43    1.12
  -3   9   1    7.41    1.15
  -3   9   1    5.93    1.06
  -3   9   1    7.96    1.10
   2  -9  -1   34.86    2.26
   2  -9  -1   36.28    2.15
  -2   9   1   36.55    2.08
  -2   9   1   35.80    1.98
  -2   9   1   34.06    1.87
  -2   9   1   33.46    1.89
   1  -9  -1    6.54    1.17
   1  -9  -1    4.25    0.95
  -1   9   1    5.41    0.97
  -1   9   1    6.41    0.88
  -1   9   1    5.11    0.83
  -1   9   1    4.29    0.85
   0  -9  -1    0.77    0.67
   0  -9  -1   -0.08    0.70
   0  -9  -1   -0.70    0.59
   0   9   1    1.01    0.61
   0   9   1    1.57    0.59
   0   9   1    1.68    0.74
   0   9   1    0.11    0.49
   0   9   1    0.85    0.52
  -1  -9  -1    4.70    0.93
  -1  -9  -1    5.01    0.89
  -1  -9  -1    5.21    0.88
  -1  -9  -1    4.10    0.90
   1   9   1    5.15    0.72
   1   9   1    3.50    0.79
   1   9   1    3.90    0.66
   1   9   1    4.39    0.90
   1   9   1    3.94    0.71
  -2  -9  -1  113.23    3.83
  -2  -9  -1  110.23    4.00
  -2  -9  -1  108.81    3.89
  -2  -9  -1  105.40    3.97
   2   9   1  112.20    3.85
   2   9   1  111.88    3.66
   2   9   1  116.60    3.48
   2   9   1  119.70    4.09
  -3  -9  -1   84.48    3.17
  -3  -9  -1   77.88    3.10
  -3  -9  -1   76.76    3.13
  -3  -9  -1   79.55    2.89
   3   9   1   76.94    3.11
   3   9   1   81.23    2.95
   3   9   1   82.18    2.83
  -4  -9  -1   68.05    2.79
  -4  -9  -1   72.25    2.98
  -4  -9  -1   67.37    2.89
   4   9   1   74.32    2.88
   4   9   1   70.86    2.69
   4   9   1   73.32    2.65
  -5  -9  -1    1.19    0.63
  -5  -9  -1    0.57    0.68
  -5  -9  -1    1.42    0.81
   5   9   1    0.86    0.51
   5   9   1    1.15    0.55
   5   9   1    1.73    0.63
  -6  -9  -1   10.16    1.18
  -6  -9  -1    9.56    1.26
   6   9   1   11.88    1.16
   6   9   1    8.46    0.92
   6   9   1    9.20    1.18
   6   9   1    8.67    1.00
  -7  -9  -1   25.76    1.79
  -7  -9  -1   22.01    1.89
  -7  -9  -1   24.53    1.76
   7   9   1   24.70    1.72
   7   9   1   25.26    1.53
   7   9   1   22.23    1.62
  -8  -9  -1    0.60    0.82
  -8  -9  -1    0.86    0.91
  -8  -9  -1    1.30    1.04
   8   9   1    2.06    0.82
   8   9   1    0.47    0.71
  -9  -9  -1    5.01    1.29
  -9  -9  -1    4.81    1.08
  -9  -9  -1    3.74    1.22
   9   9   1    4.07    1.08
 -10  -9  -1   -0.63    1.03
  10   9   1   -1.04    0.83
   4 -10  -1   11.02    1.66
   4 -10  -1    9.72    1.57
  -4  10   1    9.13    1.38
  -4  10   1   11.91    1.48
  -4  10   1    9.02    1.35
  -4  10   1    9.62    1.34
   3 -10  -1    0.14    0.98
   3 -10  -1   -0.52    0.93
  -3  10   1    1.30    0.84
  -3  10   1    1.29    0.91
  -3  10   1    1.64    0.84
  -3  10   1    1.09    0.88
   2 -10  -1    2.43    1.05
   2 -10  -1    4.47    1.16
  -2  10   1    1.81    0.94
  -2  10   1    3.57    0.90
  -2  10   1    3.38    0.88
  -2  10   1    2.81    0.92
   1 -10  -1    0.68    0.96
   1 -10  -1    0.78    0.81
  -1  10   1    0.28    0.69
  -1  10   1    0.15    0.68
  -1  10   1   -0.10    0.57
  -1  10   1    0.75    0.78
   0 -10  -1   12.29    1.53
   0 -10  -1   13.12    1.51
   0 -10  -1   15.54    1.53
   0  10   1   12.68    1.19
   0  10   1   12.86    1.20
   0  10   1   12.68    1.21
   0  10   1   14.66    1.50
  -1 -10  -1    1.42    0.88
  -1 -10  -1    0.69    0.82
  -1 -10  -1   -0.04    0.70
   1  10   1    0.03    0.52
   1  10   1    2.06    0.61
   1  10   1    0.98    0.77
  -2 -10  -1   21.34    1.73
  -2 -10  -1   18.67    1.55
  -2 -10  -1   18.46    1.50
  -2 -10  -1   19.00    1.65
   2  10   1   19.34    1.31
   2  10   1   20.15    1.62
  -3 -10  -1   32.32    1.78
  -3 -10  -1   31.75    1.98
  -3 -10  -1   34.90    1.99
  -3 -10  -1   34.52    2.10
   3  10   1   33.61    1.81
   3  10   1   32.62    1.96
   3  10   1   30.28    1.60
  -4 -10  -1    2.64    0.86
  -4 -10  -1    5.63    1.07
  -4 -10  -1    3.32    0.92
   4  10   1    4.23    0.77
   4  10   1    4.89    0.80
   4  10   1    3.03    0.83
  -5 -10  -1   34.61    1.97
  -5 -10  -1   32.69    2.11
  -5 -10  -1   36.07    2.15
   5  10   1   34.05    1.78
   5  10   1   32.74    1.76
   5  10   1   35.41    1.96
  -6 -10  -1    6.15    1.18
  -6 -10  -1    6.43    1.12
   6  10   1    6.81    0.98
   6  10   1    5.95    0.88
   6  10   1    3.78    0.85
   6  10   1    7.93    1.14
  -7 -10  -1   13.80    1.66
  -7 -10  -1   12.96    1.46
   7  10   1   11.43    1.37
   7  10   1   13.08    1.28
   7  10   1   15.74    1.87
  -8 -10  -1    1.40    0.96
  -8 -10  -1   -0.29    0.98
   8  10   1    2.34    0.88
  -9 -10  -1   15.09    1.71
  -9 -10  -1   12.35    1.76
   9  10   1   15.54    1.71
   2 -11  -1    9.70    1.58
   2 -11  -1    8.32    1.51
  -2  11   1    7.78    1.36
  -2  11   1    7.21    1.14
  -2  11   1    7.52    1.30
   1 -11  -1    0.57    0.97
   1 -11  -1    2.49    1.16
  -1  11   1    2.30    0.88
  -1  11   1   -0.26    0.92
  -1  11   1    0.93    0.74
   0 -11  -1   36.70    2.29
   0 -11  -1   31.78    2.46
   0  11   1   31.45    1.87
   0  11   1   29.40    1.78
   0  11   1   37.88    2.32
  -1 -11  -1    9.10    1.36
  -1 -11  -1    7.21    1.22
  -1 -11  -1    9.22    1.45
   1  11   1    8.96    1.35
   1  11   1    9.73    1.02
  -2 -11  -1    4.24    1.12
  -2 -11  -1    4.66    1.00
  -2 -11  -1    3.41    1.10
  -2 -11  -1    4.65    1.04
   2  11   1    3.27    1.03
  -3 -11  -1    8.12    1.33
  -3 -11  -1   11.13    1.44
  -3 -11  -1    9.18    1.35
   3  11   1    8.43    1.26
  -4 -11  -1    4.74    1.10
  -4 -11  -1    5.85    1.13
  -4 -11  -1    6.64    1.24
   4  11   1    3.72    0.95
  -5 -11  -1    8.54    1.29
  -5 -11  -1    7.36    1.36
  -5 -11  -1    6.57    1.26
   5  11   1    6.11    1.07
  -6 -11  -1    3.32    1.14
  -6 -11  -1    3.05    1.09
   6  11   1    2.16    0.88
   6  11   1    3.43    0.82
  -7 -11  -1    1.82    1.05
  -7 -11  -1    3.25    1.24
   7  11   1    0.77    0.71
   7  11   1    1.00    0.87
   0 -12  -1   -0.46    1.03
   0 -12  -1    0.18    0.98
   0  12   1    0.35    0.71
   0  12   1    0.61    0.73
   0  12   1    0.23    0.96
  -1 -12  -1    0.71    1.10
  -1 -12  -1    1.32    1.02
  -1 -12  -1    0.61    1.00
   1  12   1   -0.18    0.63
   1  12   1   -0.26    0.80
  -2 -12  -1   24.66    2.17
  -2 -12  -1   22.81    2.13
   2  12   1   26.76    2.08
  -3 -12  -1    1.91    1.03
  -3 -12  -1    1.42    0.97
  -3 -12  -1   -0.26    0.98
   3  12   1    2.04    0.96
  -4 -12  -1   -0.10    0.96
  -4 -12  -1   -0.24    0.89
  -4 -12  -1   -1.56    0.82
   4  12   1    0.32    0.89
  -5 -12  -1    7.66    1.37
  -5 -12  -1    4.74    1.22
   5  12   1    6.61    1.22
  -6 -12  -1   13.56    1.75
   6  12   1   11.00    1.53
   4  12  -2    7.16    1.29
   4  12  -2    4.66    1.13
  -4 -12   2    5.72    1.23
  -4 -12   2    3.96    1.23
   3  12  -2   44.09    2.47
   3  12  -2   37.26    2.43
  -3 -12   2   38.49    2.49
  -3 -12   2   38.40    2.52
  -3 -12   2   32.75    2.51
   2  12  -2    0.59    0.92
   2  12  -2   -0.01    0.86
  -2 -12   2    0.07    1.05
  -2 -12   2   -0.11    0.97
  -2 -12   2    1.76    1.08
   1  12  -2   34.21    2.34
   1  12  -2   29.74    2.31
  -1 -12   2   32.04    2.40
  -1 -12   2   28.04    2.45
  -1 -12   2   32.78    2.40
   0  12  -2   14.05    1.57
   0  12  -2   11.65    1.63
   0  12  -2   12.48    1.21
   0 -12   2   14.09    1.92
   0 -12   2    9.83    1.62
   0 -12   2   12.72    1.70
   7  11  -2   45.42    2.44
   7  11  -2   43.99    2.67
  -7 -11   2   47.45    2.93
  -7 -11   2   49.39    2.86
   6  11  -2    3.04    0.87
   6  11  -2    3.76    1.06
  -6 -11   2    3.26    1.15
  -6 -11   2    2.92    1.17
   5  11  -2    0.96    0.87
   5  11  -2    0.91    0.78
  -5 -11   2    0.20    0.94
  -5 -11   2    0.73    0.97
   4  11  -2   11.40    1.37
   4  11  -2    9.32    1.35
  -4 -11   2   13.05    1.48
  -4 -11   2    8.53    1.30
  -4 -11   2    9.44    1.38
  -4 -11   2   13.41    1.58
   3  11  -2   49.36    2.53
   3  11  -2   48.59    2.61
  -3 -11   2   45.84    2.50
  -3 -11   2   45.85    2.45
  -3 -11   2   44.87    2.65
  -3 -11   2   45.69    2.57
   2  11  -2   10.09    1.34
   2  11  -2    8.25    1.27
  -2 -11   2    8.43    1.39
  -2 -11   2    8.94    1.37
  -2 -11   2    9.49    1.36
   1  11  -2   18.23    1.66
   1  11  -2   11.02    1.49
  -1 -11   2   15.92    1.79
  -1 -11   2   14.18    1.66
  -1 -11   2   17.69    1.80
   0  11  -2   99.81    3.69
   0  11  -2  101.10    4.17
   0  11  -2   96.16    3.57
   0  11  -2  107.98    4.05
   0 -11   2  113.94    4.44
   0 -11   2  106.02    4.21
   0 -11   2  102.78    4.16
  -1  11  -2   28.06    1.73
  -1  11  -2   26.76    2.11
  -1  11  -2   22.66    1.78
  -1  11  -2   28.44    2.09
   1 -11   2   27.77    2.16
   1 -11   2   28.10    2.27
   1 -11   2   23.36    2.20
  -2  11  -2   51.63    2.63
  -2  11  -2   51.33    2.73
  -2  11  -2   51.38    2.52
  -2  11  -2   47.92    2.81
   2 -11   2   50.35    3.03
   2 -11   2   60.12    3.30
   2 -11   2   57.77    3.03
  -3  11  -2    5.15    1.19
  -3  11  -2    5.92    1.25
  -3  11  -2    3.89    1.04
  -3  11  -2    5.00    1.09
   3 -11   2    2.56    1.27
   3 -11   2    2.56    1.37
   8  10  -2   41.71    2.65
  -8 -10   2   42.77    2.88
  -8 -10   2   48.32    2.79
  -8 -10   2   39.52    2.75
   7  10  -2   26.05    1.69
   7  10  -2   24.93    1.92
  -7 -10   2   24.27    2.11
  -7 -10   2   22.51    2.14
  -7 -10   2   22.55    1.98
   6  10  -2    0.11    0.59
   6  10  -2    0.19    0.76
  -6 -10   2    0.86    0.93
  -6 -10   2    0.09    0.99
   5  10  -2    1.93    0.79
   5  10  -2    3.40    0.91
   5  10  -2    1.06    0.69
  -5 -10   2    3.05    1.06
  -5 -10   2    2.63    1.01
  -5 -10   2    0.79    0.88
   4  10  -2   45.49    2.36
   4  10  -2   48.45    2.43
  -4 -10   2   50.93    2.50
  -4 -10   2   47.46    2.56
  -4 -10   2   45.55    2.39
  -4 -10   2   45.43    2.32
   3  10  -2   37.41    2.07
   3  10  -2   34.43    2.07
  -3 -10   2   36.92    2.02
  -3 -10   2   32.74    2.03
  -3 -10   2   33.50    2.06
  -3 -10   2   31.39    2.10
   2  10  -2    0.45    0.65
  -2 -10   2    1.09    0.75
  -2 -10   2    2.13    0.81
  -2 -10   2    0.18    0.79
  -2 -10   2   -0.58    0.74
   1  10  -2   33.50    2.08
   1  10  -2   34.31    1.56
   1  10  -2   36.62    2.06
  -1 -10   2   34.83    2.14
  -1 -10   2   32.97    2.17
  -1 -10   2   36.67    2.14
   0  10  -2   20.08    1.43
   0  10  -2   23.20    1.74
   0  10  -2   21.93    1.77
   0  10  -2   20.54    1.32
   0 -10   2   21.49    1.90
   0 -10   2   20.70    1.80
   0 -10   2   22.16    1.79
  -1  10  -2   42.70    2.10
  -1  10  -2   40.63    2.33
  -1  10  -2   39.96    2.01
  -1  10  -2   37.22    2.22
   1 -10   2   42.23    2.37
   1 -10   2   39.71    2.39
   1 -10   2   39.28    2.51
  -2  10  -2   41.23    2.19
  -2  10  -2   38.76    2.09
  -2  10  -2   37.66    2.23
  -2  10  -2   36.17    2.26
   2 -10   2   44.74    2.67
   2 -10   2   38.67    2.34
   2 -10   2   38.11    2.44
  -3  10  -2   24.43    1.98
  -3  10  -2   24.39    1.95
  -3  10  -2   26.05    1.94
  -3  10  -2   30.88    1.93
   3 -10   2   25.10    2.12
   3 -10   2   26.23    2.32
  -4  10  -2   10.12    1.39
  -4  10  -2   11.45    1.54
  -4  10  -2   11.80    1.49
  -4  10  -2   13.03    1.56
   4 -10   2   12.96    1.77
   4 -10   2   11.34    1.61
   9   9  -2    3.57    1.18
  -9  -9   2    3.03    1.26
  -9  -9   2    5.45    1.44
  -9  -9   2    5.96    1.32
   8   9  -2    7.63    1.36
  -8  -9   2    4.57    1.19
  -8  -9   2    4.61    1.33
  -8  -9   2    4.91    1.38
   7   9  -2    1.34    0.66
   7   9  -2    1.51    0.90
   7   9  -2    3.79    0.77
  -7  -9   2    3.12    1.14
  -7  -9   2    2.03    0.99
  -7  -9   2    1.60    1.05
   6   9  -2    5.69    0.87
   6   9  -2    7.27    1.05
   6   9  -2    6.96    1.14
   6   9  -2    6.10    0.92
  -6  -9   2    5.37    1.08
  -6  -9   2    7.43    1.24
  -6  -9   2    7.11    1.17
   5   9  -2   10.48    1.09
   5   9  -2   11.80    1.29
   5   9  -2   11.27    1.12
   5   9  -2   11.81    1.21
  -5  -9   2   10.60    1.23
  -5  -9   2    9.71    1.30
  -5  -9   2   13.48    1.31
  -5  -9   2   12.32    1.36
   4   9  -2   94.32    3.43
   4   9  -2   96.94    3.28
   4   9  -2   94.05    3.55
  -4  -9   2   88.34    3.35
  -4  -9   2   94.50    3.63
  -4  -9   2   90.30    3.37
  -4  -9   2   94.21    3.48
  -4  -9   2   89.58    3.55
   3   9  -2    7.07    0.96
   3   9  -2    9.23    1.10
  -3  -9   2    8.20    1.06
  -3  -9   2    7.44    1.06
  -3  -9   2    7.17    1.11
  -3  -9   2    7.98    1.05
   2   9  -2    3.50    0.79
   2   9  -2    3.98    0.78
  -2  -9   2    3.14    0.85
  -2  -9   2    3.58    0.85
  -2  -9   2    3.51    0.77
  -2  -9   2    2.27    0.78
   1   9  -2    5.64    0.90
   1   9  -2    6.62    0.72
   1   9  -2    7.96    1.02
  -1  -9   2    6.74    0.88
  -1  -9   2    5.32    1.03
  -1  -9   2    6.75    1.04
  -1  -9   2    7.84    1.07
   0   9  -2    1.79    0.74
   0   9  -2    1.26    0.52
   0   9  -2    1.31    0.73
   0   9  -2    1.08    0.57
   0  -9   2    0.57    0.79
   0  -9   2    0.78    0.71
   0  -9   2    2.08    0.79
  -1   9  -2   54.32    2.47
  -1   9  -2   52.24    2.29
  -1   9  -2   55.03    2.27
   1  -9   2   55.03    2.72
   1  -9   2   55.19    2.62
   1  -9   2   50.84    2.49
  -2   9  -2    9.83    1.10
  -2   9  -2    9.16    1.20
  -2   9  -2   10.86    1.22
  -2   9  -2    8.90    1.21
   2  -9   2   10.42    1.31
   2  -9   2   12.12    1.47
   2  -9   2    9.64    1.29
  -3   9  -2   -0.40    0.72
  -3   9  -2    0.77    0.72
  -3   9  -2   -0.44    0.64
  -3   9  -2   -0.25    0.70
   3  -9   2    0.17    0.82
   3  -9   2   -0.82    0.74
  -4   9  -2   26.66    1.90
  -4   9  -2   30.45    1.97
  -4   9  -2   29.61    2.07
  -4   9  -2   26.71    1.95
  -4   9  -2   27.58    1.99
   4  -9   2   27.76    2.12
   4  -9   2   28.40    2.19
   4  -9   2   32.08    2.34
  -5   9  -2   83.23    3.74
  -5   9  -2   91.05    3.73
  -5   9  -2   90.67    3.77
  -5   9  -2   84.04    3.57
  -5   9  -2   90.13    3.80
   5  -9   2   93.84    4.04
   5  -9   2   84.35    3.93
   5  -9   2   80.40    3.73
  -6   9  -2   19.95    1.95
  -6   9  -2   17.66    1.83
  -6   9  -2   16.66    1.86
   6  -9   2   15.38    1.88
   6  -9   2   18.35    1.99
   6  -9   2   16.56    1.93
 -10  -8   2    0.36    1.22
   9   8  -2    3.83    0.93
  -9  -8   2    3.81    1.17
  -9  -8   2    7.40    1.47
  -9  -8   2    3.68    1.35
   8   8  -2    1.38    0.72
   8   8  -2    0.81    0.61
  -8  -8   2    1.37    1.11
  -8  -8   2   -1.63    0.88
  -8  -8   2    0.19    0.89
   7   8  -2   49.60    2.07
   7   8  -2   46.31    2.15
   7   8  -2   43.23    2.49
   7   8  -2   45.70    2.13
  -7  -8   2   46.86    2.60
  -7  -8   2   41.29    2.47
  -7  -8   2   46.23    2.44
   6   8  -2    7.45    0.93
   6   8  -2   10.80    1.29
   6   8  -2    7.58    0.93
  -6  -8   2    9.42    1.29
  -6  -8   2    8.63    1.25
  -6  -8   2    8.57    1.08
  -6  -8   2    8.69    1.22
   5   8  -2    4.47    0.73
   5   8  -2    4.20    0.73
   5   8  -2    4.79    0.95
  -5  -8   2    6.07    1.01
  -5  -8   2    4.47    0.92
  -5  -8   2    4.76    0.87
  -5  -8   2    5.72    1.05
   4   8  -2   86.07    3.01
   4   8  -2   85.86    3.29
   4   8  -2   88.31    3.14
  -4  -8   2   83.33    3.17
  -4  -8   2   87.34    3.06
  -4  -8   2   92.77    3.26
  -4  -8   2   85.87    3.31
  -4  -8   2   81.72    3.25
   3   8  -2   38.33    1.95
   3   8  -2   40.10    1.88
  -3  -8   2   39.05    1.87
  -3  -8   2   37.50    1.87
  -3  -8   2   38.07    1.90
  -3  -8   2   37.00    1.95
  -3  -8   2   36.04    1.78
   2   8  -2    8.98    1.01
   2   8  -2    8.72    0.97
  -2  -8   2    7.06    1.01
  -2  -8   2   11.54    1.11
  -2  -8   2    9.43    0.91
  -2  -8   2    9.51    1.06
  -2  -8   2    8.63    0.97
   1   8  -2    2.55    0.68
   1   8  -2    1.95    0.62
   1   8  -2    1.70    0.45
  -1  -8   2    1.31    0.66
  -1  -8   2    1.85    0.71
  -1  -8   2    1.30    0.62
  -1  -8   2    1.58    0.59
  -1  -8   2    2.24    0.54
   0   8  -2    1.69    0.67
   0   8  -2    2.25    0.69
   0   8  -2    2.28    0.53
   0   8  -2    2.20    0.57
   0  -8   2    2.19    0.72
   0  -8   2    1.78    0.67
   0  -8   2    2.90    0.83
  -1   8  -2    2.73    0.67
  -1   8  -2    2.65    0.72
  -1   8  -2    2.73    0.59
  -1   8  -2    2.83    0.67
   1  -8   2    2.31    0.73
   1  -8   2    1.21    0.68
   1  -8   2    2.40    0.81
  -2   8  -2   -0.15    0.55
  -2   8  -2    1.79    0.74
  -2   8  -2    1.50    0.65
  -2   8  -2   -0.47    0.43
   2  -8   2    0.18    0.63
   2  -8   2    0.43    0.62
   2  -8   2   -0.23    0.71
  -3   8  -2    0.03    0.54
  -3   8  -2    0.77    0.66
  -3   8  -2   -0.06    0.63
  -3   8  -2    1.04    0.74
   3  -8   2   -0.67    0.60
   3  -8   2   -0.12    0.70
   3  -8   2   -0.32    0.66
   3  -8   2   -0.96    0.67
  -4   8  -2    4.99    0.96
  -4   8  -2    5.29    0.96
  -4   8  -2    5.94    1.03
  -4   8  -2    5.27    1.01
  -4   8  -2    6.39    1.07
   4  -8   2    5.37    1.17
   4  -8   2    6.22    1.12
   4  -8   2    6.10    1.14
  -5   8  -2   17.48    1.64
  -5   8  -2   18.43    1.60
  -5   8  -2   16.04    1.62
  -5   8  -2   19.68    1.78
  -5   8  -2   16.93    1.69
   5  -8   2   17.27    1.76
   5  -8   2   17.23    1.74
   5  -8   2   17.43    1.70
  -6   8  -2   69.28    3.30
  -6   8  -2   67.42    3.29
  -6   8  -2   71.07    3.32
  -6   8  -2   72.77    3.42
  -6   8  -2   72.56    3.09
   6  -8   2   68.08    3.41
   6  -8   2   77.03    3.52
   6  -8   2   75.63    4.64
   6  -8   2   70.33    3.36
  -7   8  -2   11.05    1.53
  -7   8  -2    9.24    1.57
  -7   8  -2   10.64    1.50
   7  -8   2    7.96    1.51
   7  -8   2    8.85    1.55
   7  -8   2    8.92    1.56
  10   7  -2    2.57    0.93
 -10  -7   2    1.12    1.20
 -10  -7   2    0.17    1.05
 -10  -7   2    2.01    1.30
   9   7  -2    4.61    0.92
  -9  -7   2    1.26    0.91
  -9  -7   2    1.51    1.11
  -9  -7   2    0.65    1.03
   8   7  -2    0.33    0.47
   8   7  -2   -0.06    0.51
  -8  -7   2    0.09    0.93
  -8  -7   2   -0.44    0.87
  -8  -7   2   -0.52    0.73
   7   7  -2   12.59    1.15
   7   7  -2   12.64    1.13
   7   7  -2   11.73    1.01
  -7  -7   2   13.51    1.33
  -7  -7   2   10.75    1.46
  -7  -7   2   13.20    1.49
   6   7  -2   59.11    2.38
   6   7  -2   61.47    2.38
  -6  -7   2   56.77    2.59
  -6  -7   2   64.68    2.54
  -6  -7   2   61.68    2.72
  -6  -7   2   55.29    2.68
   5   7  -2   51.73    2.35
   5   7  -2   50.14    2.07
   5   7  -2   49.87    2.02
  -5  -7   2   45.83    2.22
  -5  -7   2   51.78    2.32
  -5  -7   2   46.20    2.14
  -5  -7   2   48.38    2.31
   4   7  -2   51.03    1.95
   4   7  -2   48.20    2.01
   4   7  -2   48.28    2.21
  -4  -7   2   48.46    2.09
  -4  -7   2   48.97    1.94
  -4  -7   2   48.01    2.15
  -4  -7   2   48.16    2.18
  -4  -7   2   45.27    2.15
   3   7  -2   16.02    1.24
   3   7  -2   16.12    1.14
  -3  -7   2   16.70    1.24
  -3  -7   2   14.62    1.13
  -3  -7   2   18.34    1.22
  -3  -7   2   14.68    1.23
  -3  -7   2   17.30    1.19
   2   7  -2   33.06    1.65
   2   7  -2   33.35    1.60
  -2  -7   2   33.06    1.63
  -2  -7   2   31.61    1.65
  -2  -7   2   31.73    1.56
  -2  -7   2   32.83    1.50
  -2  -7   2   30.33    1.57
   1   7  -2    0.51    0.30
   1   7  -2    0.54    0.50
   1   7  -2    0.25    0.45
   1   7  -2    0.58    0.32
  -1  -7   2    0.63    0.48
  -1  -7   2    0.23    0.27
  -1  -7   2    0.29    0.40
  -1  -7   2    0.81    0.56
  -1  -7   2    1.52    0.56
  -1  -7   2    0.44    0.44
   0   7  -2   15.88    0.95
   0   7  -2   16.46    1.00
   0   7  -2   15.09    0.97
   0   7  -2   18.09    1.21
   0   7  -2   16.31    1.13
   0  -7   2   15.56    1.23
   0  -7   2   15.47    0.98
   0  -7   2   14.13    0.92
   0  -7   2   15.68    1.18
   0  -7   2   14.14    0.91
   0  -7   2   16.38    1.27
  -1   7  -2   48.05    2.10
  -1   7  -2   48.23    1.94
  -1   7  -2   50.68    2.11
  -1   7  -2   47.12    1.95
  -1   7  -2   48.14    1.92
   1  -7   2   47.54    1.84
   1  -7   2   48.64    2.21
   1  -7   2   46.49    1.92
   1  -7   2   49.11    2.10
   1  -7   2   48.45    2.15
  -2   7  -2    0.39    0.46
  -2   7  -2   -0.68    0.47
  -2   7  -2    0.31    0.48
  -2   7  -2    0.25    0.51
   2  -7   2    0.47    0.58
   2  -7   2    0.27    0.55
   2  -7   2    0.06    0.61
   2  -7   2   -0.11    0.48
   2  -7   2    0.42    0.46
  -3   7  -2   62.00    2.52
  -3   7  -2   64.45    2.54
  -3   7  -2   60.74    2.52
  -3   7  -2   60.15    2.52
   3  -7   2   60.19    2.70
   3  -7   2   63.07    2.70
   3  -7   2   61.05    2.57
   3  -7   2   59.88    2.50
   3  -7   2   59.16    2.49
  -4   7  -2   50.09    2.21
  -4   7  -2   49.22    2.34
  -4   7  -2   44.99    2.24
  -4   7  -2   51.56    2.34
   4  -7   2   50.34    2.47
   4  -7   2   45.03    2.28
   4  -7   2   48.80    2.29
   4  -7   2   46.46    2.44
  -5   7  -2   63.56    2.70
  -5   7  -2   66.65    2.97
  -5   7  -2   67.99    2.95
  -5   7  -2   67.46    2.92
  -5   7  -2   65.78    3.80
  -5   7  -2   66.84    2.91
   5  -7   2   69.87    2.96
   5  -7   2   63.25    3.00
   5  -7   2   64.87    2.87
   5  -7   2   63.88    3.02
  -6   7  -2   -1.28    0.74
  -6   7  -2   -0.67    0.76
  -6   7  -2   -0.92    0.56
  -6   7  -2    0.57    0.72
  -6   7  -2    0.34    0.78
   6  -7   2   -0.38    0.77
   6  -7   2   -0.06    0.84
   6  -7   2   -0.20    0.71
   6  -7   2   -0.50    0.81
  -7   7  -2    1.25    1.05
  -7   7  -2    1.70    0.96
  -7   7  -2    2.04    1.01
   7  -7   2    1.93    1.04
   7  -7   2    2.13    1.06
   7  -7   2    2.31    1.07
   7  -7   2    0.60    0.87
  -8   7  -2    0.73    0.87
  -8   7  -2    0.67    1.10
  -8   7  -2    0.18    0.91
   8  -7   2    0.36    1.09
   8  -7   2    0.64    1.03
   8  -7   2   -0.24    1.10
   8  -7   2    0.69    1.00
  10   6  -2    0.98    0.91
 -10  -6   2   -1.83    0.95
 -10  -6   2    0.76    0.96
 -10  -6   2    0.04    1.08
   9   6  -2  120.68    4.37
  -9  -6   2  123.32    4.75
  -9  -6   2  120.85    4.44
  -9  -6   2  125.23    4.97
   8   6  -2    1.37    0.66
  -8  -6   2    1.06    0.95
  -8  -6   2    0.10    0.72
  -8  -6   2    0.83    0.97
   7   6  -2   50.51    2.16
   7   6  -2   50.21    1.88
  -7  -6   2   49.40    2.55
  -7  -6   2   45.79    2.28
  -7  -6   2   51.26    2.52
   6   6  -2    9.84    0.91
  -6  -6   2    7.95    1.15
  -6  -6   2    9.00    1.04
  -6  -6   2    9.89    1.00
  -6  -6   2   10.22    1.20
   5   6  -2    2.72    0.56
   5   6  -2    2.14    0.50
  -5  -6   2    2.69    0.73
  -5  -6   2    2.76    0.68
  -5  -6   2    2.73    0.66
  -5  -6   2    3.34    0.79
   4   6  -2  276.29    7.87
   4   6  -2  283.77    8.00
   4   6  -2  278.15    8.20
  -4  -6   2  277.39    8.04
  -4  -6   2  279.25    8.11
  -4  -6   2  272.78    8.12
  -4  -6   2  293.66    8.20
   3   6  -2   16.09    1.19
   3   6  -2   15.34    1.03
  -3  -6   2   15.64    1.09
  -3  -6   2   14.48    1.04
  -3  -6   2   14.90    1.11
  -3  -6   2   14.56    1.07
   2   6  -2   22.13    1.22
   2   6  -2   22.56    1.30
  -2  -6   2   23.53    1.26
  -2  -6   2   22.00    1.17
  -2  -6   2   22.76    1.24
  -2  -6   2   22.55    1.25
  -2  -6   2   21.43    1.29
   1   6  -2    5.18    0.49
   1   6  -2    5.38    0.71
   1   6  -2    5.87    0.51
   1   6  -2    4.59    0.67
  -1  -6   2    6.17    0.74
  -1  -6   2    5.17    0.64
  -1  -6   2    5.78    0.67
  -1  -6   2    3.76    0.41
  -1  -6   2    4.28    0.66
  -1  -6   2    5.26    0.73
   0   6  -2  105.54    3.38
   0   6  -2  102.34    3.17
   0   6  -2  102.54    3.19
   0   6  -2  101.80    3.15
   0   6  -2  104.38    3.17
   0   6  -2  106.68    3.40
   0  -6   2  103.80    3.47
   0  -6   2  104.91    3.44
   0  -6   2  102.11    3.39
   0  -6   2  104.58    3.23
   0  -6   2   96.10    3.14
  -1   6  -2   22.71    1.19
  -1   6  -2   22.56    1.28
  -1   6  -2   25.92    1.20
  -1   6  -2   23.41    1.21
  -1   6  -2   23.65    1.33
   1  -6   2   23.47    1.16
   1  -6   2   22.91    1.17
   1  -6   2   27.81    1.46
   1  -6   2   24.35    1.36
   1  -6   2   21.62    1.29
  -2   6  -2   30.84    1.49
  -2   6  -2   27.92    1.44
  -2   6  -2   29.77    1.43
  -2   6  -2   28.27    1.44
  -2   6  -2   30.28    1.52
   2  -6   2   28.46    1.57
   2  -6   2   31.78    1.49
   2  -6   2   28.96    1.42
   2  -6   2   26.54    1.44
   2  -6   2   25.61    1.56
  -3   6  -2   27.89    1.53
  -3   6  -2   27.26    1.46
  -3   6  -2   27.99    1.48
  -3   6  -2   26.12    1.51
   3  -6   2   27.08    1.45
   3  -6   2   28.66    1.53
   3  -6   2   25.89    1.45
   3  -6   2   26.54    1.60
   3  -6   2   25.25    1.60
  -4   6  -2   19.81    1.26
  -4   6  -2   18.92    1.33
  -4   6  -2   18.73    1.38
  -4   6  -2   18.30    1.38
   4  -6   2   18.99    1.39
   4  -6   2   19.03    1.48
   4  -6   2   17.69    1.47
   4  -6   2   18.78    1.37
  -5   6  -2    0.88    0.61
  -5   6  -2    1.38    0.69
  -5   6  -2    2.54    0.78
  -5   6  -2    1.64    0.60
  -5   6  -2    0.85    0.71
   5  -6   2    0.63    0.73
   5  -6   2    0.46    0.68
   5  -6   2    0.17    0.68
   5  -6   2    2.77    0.81
  -6   6  -2    1.08    0.74
  -6   6  -2    2.97    0.86
  -6   6  -2    2.28    0.67
  -6   6  -2    1.95    0.93
  -6   6  -2    2.42    0.86
   6  -6   2    3.47    0.93
   6  -6   2    2.84    0.92
   6  -6   2    1.77    0.82
   6  -6   2    2.65    0.87
  -7   6  -2    7.53    1.25
  -7   6  -2    7.05    1.34
  -7   6  -2    5.88    1.12
   7  -6   2    7.00    1.28
   7  -6   2    5.83    1.14
   7  -6   2    7.40    1.23
   7  -6   2    4.63    1.09
  -8   6  -2   11.27    1.49
  -8   6  -2   11.34    1.70
  -8   6  -2   12.57    1.63
   8  -6   2   10.79    1.56
   8  -6   2   12.51    1.53
   8  -6   2   10.55    1.53
   8  -6   2   13.69    1.64
  11   5  -2    1.96    1.01
  11   5  -2    1.53    0.85
  11   5  -2    1.90    1.06
 -11  -5   2    2.13    1.02
 -11  -5   2    1.54    1.15
 -11  -5   2   -0.65    1.16
  10   5  -2  119.76    4.25
  10   5  -2  118.95    4.04
  10   5  -2  123.53    4.59
 -10  -5   2  123.76    4.88
 -10  -5   2  145.06    5.97
 -10  -5   2  126.47    4.60
   9   5  -2    2.49    0.65
   9   5  -2    1.94    0.82
  -9  -5   2    1.24    1.06
  -9  -5   2    1.31    0.94
  -9  -5   2    3.61    0.98
  -9  -5   2    1.48    1.10
   8   5  -2   27.68    1.32
   8   5  -2   32.29    1.75
  -8  -5   2   28.44    2.11
  -8  -5   2   28.98    1.80
  -8  -5   2   26.35    1.91
  -8  -5   2   26.19    1.72
   7   5  -2    0.88    0.51
  -7  -5   2    1.40    0.66
  -7  -5   2   -0.61    0.51
  -7  -5   2    1.21    0.79
  -7  -5   2    0.36    0.69
   6   5  -2    3.53    0.61
  -6  -5   2    2.32    0.77
  -6  -5   2    1.88    0.66
  -6  -5   2    1.72    0.70
  -6  -5   2    1.35    0.51
   5   5  -2   63.63    2.25
  -5  -5   2   62.58    2.38
  -5  -5   2   56.26    2.09
  -5  -5   2   62.85    2.49
  -5  -5   2   62.58    2.40
  -5  -5   2   64.91    2.55
   4   5  -2   70.15    2.33
  -4  -5   2   71.59    2.53
  -4  -5   2   65.45    2.57
  -4  -5   2   67.73    2.49
  -4  -5   2   68.44    2.55
   3   5  -2   21.35    0.99
   3   5  -2   18.11    1.23
   3   5  -2   19.76    1.07
  -3  -5   2   17.98    1.13
  -3  -5   2   20.49    1.16
  -3  -5   2   18.96    1.12
  -3  -5   2   19.86    1.16
   2   5  -2  154.22    4.56
   2   5  -2  149.24    4.42
  -2  -5   2  150.45    4.42
  -2  -5   2  142.23    4.42
  -2  -5   2  147.10    4.46
  -2  -5   2  143.76    4.43
   1   5  -2  190.79    5.69
   1   5  -2  193.12    5.35
   1   5  -2  194.16    5.64
   1   5  -2  195.98    5.37
  -1  -5   2  193.88    5.67
  -1  -5   2  207.09    5.96
  -1  -5   2  186.18    5.57
  -1  -5   2  198.17    5.69
   0   5  -2  184.03    5.20
   0   5  -2  183.73    5.19
   0   5  -2  188.83    5.38
   0   5  -2  185.83    5.21
   0   5  -2  188.67    5.19
   0   5  -2  182.53    5.39
   0  -5   2  173.11    5.40
   0  -5   2  187.09    5.30
   0  -5   2  183.80    5.36
   0  -5   2  181.32    5.41
   0  -5   2  189.07    5.37
   0  -5   2  176.25    5.17
  -1   5  -2   82.01    2.75
  -1   5  -2   84.60    2.81
  -1   5  -2   85.66    2.69
  -1   5  -2   82.31    2.67
  -1   5  -2   81.39    2.68
  -1   5  -2   81.92    2.68
   1  -5   2   81.94    2.86
   1  -5   2   82.42    2.68
   1  -5   2   85.69    2.67
   1  -5   2   83.41    2.83
   1  -5   2   83.31    2.76
   1  -5   2   79.31    2.70
   1  -5   2   82.83    2.76
  -2   5  -2    3.87    0.57
  -2   5  -2    3.86    0.61
  -2   5  -2    3.30    0.54
  -2   5  -2    2.92    0.56
  -2   5  -2    1.72    0.48
   2  -5   2    2.59    0.54
   2  -5   2    2.06    0.50
   2  -5   2    3.28    0.65
   2  -5   2    3.56    0.60
   2  -5   2    2.76    0.53
   2  -5   2    3.97    0.68
   2  -5   2    3.06    0.54
  -3   5  -2    0.71    0.42
  -3   5  -2    0.68    0.47
  -3   5  -2    0.13    0.42
  -3   5  -2    0.56    0.38
  -3   5  -2    1.17    0.49
   3  -5   2   -0.32    0.45
   3  -5   2    0.90    0.47
   3  -5   2    1.36    0.48
   3  -5   2    1.39    0.46
   3  -5   2    0.35    0.49
   3  -5   2    0.55    0.45
  -4   5  -2    0.41    0.42
  -4   5  -2    0.31    0.49
  -4   5  -2    0.53    0.46
  -4   5  -2    0.40    0.50
   4  -5   2    1.04    0.53
   4  -5   2    0.09    0.52
   4  -5   2   -0.32    0.48
   4  -5   2    1.20    0.52
   4  -5   2   -0.15    0.45
  -5   5  -2   27.42    1.63
  -5   5  -2   29.51    1.67
  -5   5  -2   25.89    1.70
  -5   5  -2   26.25    1.59
  -5   5  -2   26.83    1.45
   5  -5   2   27.92    1.65
   5  -5   2   26.49    1.63
   5  -5   2   30.45    1.75
   5  -5   2   25.61    1.60
  -6   5  -2    0.59    0.64
  -6   5  -2    0.22    0.63
  -6   5  -2   -0.10    0.69
  -6   5  -2    0.27    0.64
  -6   5  -2   -0.20    0.44
   6  -5   2    0.21    0.64
   6  -5   2   -0.43    0.60
   6  -5   2    0.89    0.74
   6  -5   2    0.41    0.66
  -7   5  -2    4.50    1.00
  -7   5  -2    5.92    1.24
  -7   5  -2    5.14    1.01
   7  -5   2    5.08    1.05
   7  -5   2    4.65    1.05
   7  -5   2    5.52    1.09
   7  -5   2    5.17    1.00
  -8   5  -2   35.09    2.52
  -8   5  -2   40.25    2.36
  -8   5  -2   34.16    2.24
   8  -5   2   37.75    2.23
   8  -5   2   36.46    2.35
   8  -5   2   36.69    2.32
   8  -5   2   38.20    2.38
  -9   5  -2   45.14    2.98
  -9   5  -2   46.73    2.69
  -9   5  -2   41.22    2.64
   9  -5   2   46.57    2.58
   9  -5   2   42.69    2.70
   9  -5   2   41.37    2.68
   9  -5   2   44.64    2.68
  11   4  -2    0.18    0.96
  11   4  -2    2.21    0.89
  11   4  -2    2.29    1.08
 -11  -4   2    0.97    1.01
 -11  -4   2   -0.64    1.21
 -11  -4   2    0.19    1.08
 -11  -4   2    0.14    1.13
  10   4  -2    9.67    1.36
  10   4  -2   11.97    1.29
  10   4  -2   11.12    1.15
 -10  -4   2   10.49    1.33
 -10  -4   2    9.14    1.53
 -10  -4   2    8.95    1.49
 -10  -4   2    7.99    1.46
   9   4  -2  176.12    5.46
   9   4  -2  182.00    5.77
   9   4  -2  180.45    5.36
  -9  -4   2  150.79    5.80
  -9  -4   2  181.90    6.27
  -9  -4   2  174.33    5.92
  -9  -4   2  175.01    5.70
   8   4  -2    1.63    0.59
   8   4  -2    0.09    0.58
   8   4  -2    2.61    0.73
  -8  -4   2    1.43    0.88
  -8  -4   2    0.29    0.78
  -8  -4   2    1.49    0.74
  -8  -4   2    0.55    0.69
   7   4  -2    0.32    0.42
   7   4  -2    1.62    0.55
  -7  -4   2    0.18    0.68
  -7  -4   2   -0.57    0.55
  -7  -4   2   -0.02    0.61
  -7  -4   2    1.10    0.72
   6   4  -2   22.30    1.21
   6   4  -2   21.17    1.02
  -6  -4   2   21.37    1.35
  -6  -4   2   19.98    1.39
  -6  -4   2   21.13    1.53
  -6  -4   2   20.64    1.28
   5   4  -2  297.63    7.82
  -5  -4   2  282.00    7.91
  -5  -4   2  296.52    8.16
  -5  -4   2  235.40    7.48
   4   4  -2   25.68    1.14
  -4  -4   2   25.39    1.32
  -4  -4   2   25.06    1.30
  -4  -4   2   25.15    1.33
  -4  -4   2   25.94    1.41
   3   4  -2   -0.17    0.25
  -3  -4   2    0.61    0.42
  -3  -4   2    0.39    0.38
  -3  -4   2    0.15    0.39
  -3  -4   2   -0.05    0.37
   2   4  -2  194.61    5.49
   2   4  -2  191.93    5.63
  -2  -4   2  192.21    5.53
  -2  -4   2  192.13    5.55
  -2  -4   2  192.35    5.50
  -2  -4   2  190.91    5.53
   1   4  -2  335.78    8.87
   1   4  -2  337.24    9.17
   1   4  -2  328.62    9.07
   1   4  -2  326.24    8.84
   1   4  -2  320.64    8.89
  -1  -4   2  342.62    9.11
  -1  -4   2  320.82    9.10
  -1  -4   2  341.30    9.33
   0   4  -2  161.76    4.49
   0   4  -2  156.74    4.48
   0   4  -2  160.58    4.67
   0   4  -2  164.34    4.51
   0   4  -2  158.74    4.45
   0   4  -2  157.96    4.49
   0   4  -2  156.29    4.61
   0  -4   2  162.10    4.62
   0  -4   2  156.04    4.67
   0  -4   2  157.55    4.48
   0  -4   2  158.29    4.63
  -1   4  -2   27.31    1.24
  -1   4  -2   23.95    1.12
  -1   4  -2   26.71    1.12
  -1   4  -2   26.24    1.12
  -1   4  -2   28.54    1.16
  -1   4  -2   24.59    1.15
   1  -4   2   24.91    1.11
   1  -4   2   23.22    1.10
   1  -4   2   26.41    1.17
   1  -4   2   25.00    1.26
   1  -4   2   25.66    1.23
   1  -4   2   25.84    1.12
  -2   4  -2    4.23    0.58
  -2   4  -2    4.63    0.58
  -2   4  -2    6.40    0.67
  -2   4  -2    7.26    0.71
  -2   4  -2    4.98    0.58
   2  -4   2    4.93    0.58
   2  -4   2    5.21    0.69
   2  -4   2    5.00    0.59
   2  -4   2    5.32    0.67
   2  -4   2    6.06    0.62
  -3   4  -2   12.33    0.94
  -3   4  -2   12.88    0.97
  -3   4  -2   14.17    0.98
  -3   4  -2   13.89    0.94
  -3   4  -2   12.95    0.88
   3  -4   2   13.29    0.94
   3  -4   2   14.13    1.03
   3  -4   2   14.50    0.90
   3  -4   2   14.49    0.91
   3  -4   2   13.33    1.03
   3  -4   2   13.59    0.99
   3  -4   2   13.46    0.93
  -4   4  -2  190.78    5.87
  -4   4  -2  195.68    5.87
  -4   4  -2  190.63    5.69
  -4   4  -2  199.00    5.89
  -4   4  -2  203.75    6.00
   4  -4   2  201.32    5.90
   4  -4   2  192.87    5.88
   4  -4   2  190.88    5.83
   4  -4   2  185.08    5.82
   4  -4   2  197.24    5.90
   4  -4   2  203.59    5.74
  -5   4  -2   18.50    1.27
  -5   4  -2   16.99    1.33
  -5   4  -2   17.00    1.22
  -5   4  -2   15.29    1.18
  -5   4  -2   17.73    1.07
   5  -4   2   19.49    1.26
   5  -4   2   17.42    1.23
   5  -4   2   16.69    1.26
   5  -4   2   15.25    1.20
   5  -4   2   16.34    1.24
  -6   4  -2   26.88    1.74
  -6   4  -2   25.24    1.58
  -6   4  -2   24.49    1.58
  -6   4  -2   23.01    1.54
   6  -4   2   24.34    1.59
   6  -4   2   24.11    1.53
   6  -4   2   22.83    1.57
   6  -4   2   22.54    1.55
   6  -4   2   24.19    1.59
  -7   4  -2   38.25    2.31
  -7   4  -2   45.15    2.21
  -7   4  -2   39.52    2.16
   7  -4   2   43.27    2.23
   7  -4   2   38.31    2.12
   7  -4   2   38.93    2.15
   7  -4   2   39.22    2.05
  -8   4  -2   32.84    2.08
  -8   4  -2   36.64    2.19
  -8   4  -2   36.94    2.40
   8  -4   2   31.25    2.08
   8  -4   2   34.33    2.18
   8  -4   2   31.99    2.09
   8  -4   2   30.27    1.91
  -9   4  -2    3.43    1.05
  -9   4  -2    2.47    1.22
  -9   4  -2    3.62    1.10
   9  -4   2    2.64    1.02
   9  -4   2    2.53    0.88
   9  -4   2    2.73    1.07
   9  -4   2    4.57    1.11
 -10   4  -2   10.34    1.53
 -10   4  -2    8.24    1.36
 -10   4  -2    8.07    1.65
  10  -4   2    9.42    1.51
  10  -4   2    7.07    1.43
  10  -4   2   11.48    1.65
  11   3  -2    9.66    1.23
  11   3  -2    8.38    1.40
  11   3  -2    8.25    1.37
 -11  -3   2    9.50    1.70
 -11  -3   2    7.35    1.58
 -11  -3   2    8.40    1.54
  10   3  -2   63.30    3.05
  10   3  -2   62.85    2.71
  10   3  -2   65.64    2.87
 -10  -3   2   64.99    2.93
 -10  -3   2   61.15    3.04
 -10  -3   2   63.60    3.27
 -10  -3   2   66.64    3.47
   9   3  -2   28.66    1.79
   9   3  -2   25.58    1.59
   9   3  -2   27.41    1.84
  -9  -3   2   27.47    1.84
  -9  -3   2   26.93    2.00
  -9  -3   2   24.80    1.93
  -9  -3   2   26.36    2.11
   8   3  -2    0.29    0.66
   8   3  -2    0.03    0.55
   8   3  -2    0.07    0.62
  -8  -3   2    0.99    0.77
  -8  -3   2    0.60    0.70
  -8  -3   2    1.57    0.87
  -8  -3   2   -0.24    0.70
   7   3  -2   23.56    1.44
   7   3  -2   23.91    1.28
   7   3  -2   25.27    1.37
  -7  -3   2   21.80    1.48
  -7  -3   2   26.30    1.62
  -7  -3   2   23.21    1.50
  -7  -3   2   25.82    1.75
   6   3  -2  218.17    6.11
   6   3  -2  217.04    6.13
   6   3  -2  214.84    6.09
   6   3  -2  219.23    6.15
   6   3  -2  215.21    6.31
  -6  -3   2  214.91    6.39
  -6  -3   2  199.46    6.39
  -6  -3   2  207.73    6.44
  -6  -3   2  228.24    6.72
  -6  -3   2  211.62    6.13
   5   3  -2   27.71    1.13
   5   3  -2   24.83    1.13
   5   3  -2   26.91    1.08
   5   3  -2   26.62    1.24
  -5  -3   2   25.68    1.11
  -5  -3   2   26.01    1.32
  -5  -3   2   27.32    1.41
  -5  -3   2   28.11    1.45
  -5  -3   2   25.47    1.49
   4   3  -2   73.62    2.40
   4   3  -2   76.89    2.28
   4   3  -2   75.76    2.26
  -4  -3   2   73.21    2.58
  -4  -3   2   72.84    2.54
  -4  -3   2   69.76    2.42
  -4  -3   2   79.21    2.72
  -4  -3   2   76.11    2.54
   3   3  -2   10.76    0.63
   3   3  -2   11.32    0.62
   3   3  -2   11.44    0.56
  -3  -3   2   11.92    0.88
  -3  -3   2   12.03    0.89
  -3  -3   2   11.02    0.85
  -3  -3   2    9.49    0.83
   2   3  -2   -0.13    0.21
   2   3  -2    0.26    0.22
   2   3  -2    0.31    0.21
  -2  -3   2    0.18    0.14
  -2  -3   2    0.41    0.39
  -2  -3   2   -0.40    0.36
   1   3  -2  209.47    5.62
   1   3  -2  200.01    5.59
   1   3  -2  204.00    5.85
   1   3  -2  204.05    5.77
  -1  -3   2  209.68    5.82
  -1  -3   2  216.16    5.84
   0   3  -2  645.74   17.27
   0   3  -2  659.04   17.28
   0   3  -2  679.30   17.19
   0   3  -2  654.20   17.28
   0   3  -2  660.20   17.27
   0   3  -2  654.01   17.41
   0   3  -2  648.57   17.35
   0  -3   2  647.11   17.27
   0  -3   2  638.98   17.40
   0  -3   2  663.04   17.36
   0  -3   2  654.84   17.25
  -1   3  -2   79.21    2.49
  -1   3  -2   77.17    2.47
  -1   3  -2   82.40    2.40
  -1   3  -2   79.36    2.48
  -1   3  -2   82.13    2.50
  -1   3  -2   82.16    2.57
  -1   3  -2   83.52    2.51
   1  -3   2   79.89    2.42
   1  -3   2   81.11    2.49
   1  -3   2   81.24    2.49
   1  -3   2   78.11    2.56
   1  -3   2   80.67    2.48
  -2   3  -2    4.19    0.55
  -2   3  -2    3.70    0.49
  -2   3  -2    4.06    0.50
  -2   3  -2    4.91    0.57
  -2   3  -2    3.90    0.53
  -2   3  -2    3.84    0.51
   2  -3   2    3.85    0.56
   2  -3   2    4.64    0.57
   2  -3   2    3.93    0.51
   2  -3   2    3.77    0.48
   2  -3   2    3.86    0.48
  -3   3  -2  164.04    4.89
  -3   3  -2  159.57    4.90
  -3   3  -2  159.60    4.76
  -3   3  -2  172.03    4.93
  -3   3  -2  174.44    4.98
  -3   3  -2  164.11    4.90
   3  -3   2  168.31    4.86
   3  -3   2  161.61    4.91
   3  -3   2  166.19    4.78
   3  -3   2  170.91    4.94
   3  -3   2  165.18    4.91
   3  -3   2  165.64    4.90
  -4   3  -2  296.74    7.95
  -4   3  -2  268.00    7.57
  -4   3  -2  262.71    7.76
  -4   3  -2  268.36    7.75
  -4   3  -2  277.47    7.81
   4  -3   2  270.71    7.75
   4  -3   2  277.63    7.58
   4  -3   2  260.93    7.76
   4  -3   2  281.59    7.76
   4  -3   2  261.01    7.75
   4  -3   2  268.82    7.75
  -5   3  -2   18.45    1.23
  -5   3  -2   18.52    1.06
  -5   3  -2   18.45    1.24
  -5   3  -2   21.01    1.38
  -5   3  -2   20.21    1.25
   5  -3   2   19.20    1.24
   5  -3   2   19.78    1.06
   5  -3   2   22.66    1.30
   5  -3   2   19.66    1.23
   5  -3   2   20.87    1.26
   5  -3   2   19.26    1.27
  -6   3  -2    8.83    1.11
  -6   3  -2    8.42    0.97
  -6   3  -2    5.60    0.86
  -6   3  -2    6.16    0.87
   6  -3   2    7.66    0.97
   6  -3   2    7.37    1.17
   6  -3   2    7.72    0.96
   6  -3   2    7.91    0.93
   6  -3   2    5.93    0.92
  -7   3  -2    3.99    0.97
  -7   3  -2    4.60    0.83
  -7   3  -2    2.96    0.77
   7  -3   2    3.16    0.75
   7  -3   2    4.55    0.92
   7  -3   2    4.91    0.92
   7  -3   2    5.30    0.92
  -8   3  -2    4.28    0.94
  -8   3  -2    3.80    1.14
  -8   3  -2    1.76    0.79
   8  -3   2    4.02    0.84
   8  -3   2    3.58    1.00
   8  -3   2    3.72    0.93
   8  -3   2    4.14    0.98
  -9   3  -2   31.63    2.41
  -9   3  -2   35.00    2.14
  -9   3  -2   29.69    2.05
   9  -3   2   25.86    2.02
   9  -3   2   27.21    2.01
   9  -3   2   27.42    2.03
 -10   3  -2    5.46    1.22
 -10   3  -2    5.28    1.20
 -10   3  -2    4.64    1.41
  10  -3   2    6.79    1.31
  10  -3   2    3.68    1.11
  10  -3   2    6.54    1.29
  11   2  -2   -0.62    0.94
  11   2  -2    0.58    0.88
  11   2  -2    0.71    0.98
 -11  -2   2    0.16    1.18
 -11  -2   2    1.68    1.25
 -11  -2   2    1.39    1.08
  10   2  -2   23.05    1.94
  10   2  -2   23.73    1.74
  10   2  -2   22.81    1.89
 -10  -2   2   22.26    2.26
 -10  -2   2   25.05    2.19
 -10  -2   2   24.89    1.87
 -10  -2   2   25.33    2.01
   9   2  -2   11.14    1.34
   9   2  -2   10.53    1.20
   9   2  -2   11.64    1.18
  -9  -2   2   10.90    1.35
  -9  -2   2   10.47    1.49
  -9  -2   2    9.17    1.16
  -9  -2   2    8.75    1.42
   8   2  -2   10.05    1.04
   8   2  -2    9.07    1.12
   8   2  -2   12.24    1.14
  -8  -2   2    7.53    1.23
  -8  -2   2    9.42    1.17
  -8  -2   2    9.37    1.25
  -8  -2   2    9.07    1.10
   7   2  -2    0.49    0.57
   7   2  -2    2.04    0.59
   7   2  -2    2.24    0.65
  -7  -2   2    1.51    0.52
  -7  -2   2    2.62    0.83
  -7  -2   2    2.09    0.66
  -7  -2   2    1.97    0.75
  -7  -2   2    1.81    0.71
   6   2  -2   94.66    2.97
   6   2  -2   89.68    2.96
   6   2  -2   89.49    2.95
   6   2  -2   86.13    3.04
  -6  -2   2   81.90    2.91
  -6  -2   2   90.80    3.16
  -6  -2   2   89.08    3.02
  -6  -2   2   87.10    3.13
  -6  -2   2   94.70    3.38
   5   2  -2  261.81    7.57
   5   2  -2  279.51    7.49
   5   2  -2  269.39    7.48
   5   2  -2  271.62    7.47
   5   2  -2  269.87    7.48
  -5  -2   2  245.32    7.45
  -5  -2   2  262.45    7.69
  -5  -2   2  274.36    7.69
  -5  -2   2  276.20    7.46
  -5  -2   2  275.44    7.87
   4   2  -2  246.37    6.92
   4   2  -2  256.21    7.04
   4   2  -2  252.37    7.05
   4   2  -2  261.82    7.05
   4   2  -2  257.14    7.12
   4   2  -2  255.00    7.03
  -4  -2   2  255.68    7.23
  -4  -2   2  260.44    7.28
  -4  -2   2  262.32    7.40
  -4  -2   2  253.54    7.05
   3   2  -2   77.11    2.23
   3   2  -2   71.61    2.24
   3   2  -2   71.87    2.19
   3   2  -2   73.52    2.22
   3   2  -2   73.77    2.23
  -3  -2   2   73.47    2.50
  -3  -2   2   74.31    2.45
  -3  -2   2   69.22    2.40
  -3  -2   2   74.06    2.23
   2   2  -2    1.42    0.25
   2   2  -2    1.22    0.28
   2   2  -2    1.61    0.29
   2   2  -2    1.60    0.30
  -2  -2   2    1.20    0.41
  -2  -2   2    1.52    0.43
  -2  -2   2    1.55    0.28
  -2  -2   2    1.70    0.30
   1   2  -2  623.77   16.59
   1   2  -2  602.01   16.41
   1   2  -2  633.47   16.45
  -1  -2   2  616.46   16.44
  -1  -2   2  625.88   16.57
  -1  -2   2  638.78   16.60
  -1  -2   2  631.23   16.43
   0   2  -2   69.89    2.03
   0   2  -2   67.05    2.01
   0   2  -2   66.76    2.02
   0   2  -2   66.98    2.11
   0   2  -2   66.15    2.05
   0   2  -2   67.30    2.00
   0  -2   2   66.02    2.00
   0  -2   2   65.51    2.01
   0  -2   2   67.75    2.11
   0  -2   2   68.60    2.01
  -1   2  -2   36.48    1.36
  -1   2  -2   37.43    1.29
  -1   2  -2   38.61    1.33
  -1   2  -2   39.65    1.21
  -1   2  -2   37.20    1.34
  -1   2  -2   36.71    1.32
  -1   2  -2   37.45    1.34
   1  -2   2   38.20    1.22
   1  -2   2   38.01    1.30
   1  -2   2   36.93    1.37
   1  -2   2   37.40    1.32
  -2   2  -2    8.95    0.66
  -2   2  -2    7.98    0.58
  -2   2  -2    7.96    0.69
  -2   2  -2    8.03    0.67
  -2   2  -2    8.43    0.67
   2  -2   2    7.95    0.57
   2  -2   2    8.68    0.60
   2  -2   2    7.61    0.63
   2  -2   2    7.42    0.65
   2  -2   2    8.06    0.66
  -3   2  -2  187.31    5.40
  -3   2  -2  185.67    5.34
  -3   2  -2  193.61    5.36
  -3   2  -2  187.93    5.33
  -3   2  -2  179.52    5.15
  -3   2  -2  178.22    5.30
   3  -2   2  181.73    5.34
   3  -2   2  189.69    5.35
   3  -2   2  183.79    5.29
   3  -2   2  180.82    5.29
   3  -2   2  188.42    5.16
  -4   2  -2  135.10    4.06
  -4   2  -2  131.41    4.08
  -4   2  -2  132.39    4.05
  -4   2  -2  127.01    3.84
  -4   2  -2  141.50    4.21
   4  -2   2  132.61    4.02
   4  -2   2  131.02    4.07
   4  -2   2  129.23    4.04
   4  -2   2  126.42    4.04
   4  -2   2  135.87    3.86
  -5   2  -2  110.74    3.69
  -5   2  -2  110.56    3.73
  -5   2  -2  112.17    3.72
  -5   2  -2  116.31    3.90
   5  -2   2  109.19    3.71
   5  -2   2  118.62    3.48
   5  -2   2  119.07    3.76
   5  -2   2  121.43    3.76
   5  -2   2  118.44    3.64
  -6   2  -2    1.77    0.54
  -6   2  -2    2.62    0.63
  -6   2  -2    1.81    0.56
  -6   2  -2    1.64    0.69
   6  -2   2    1.97    0.56
   6  -2   2    2.71    0.66
   6  -2   2    2.51    0.65
   6  -2   2    1.87    0.57
   6  -2   2    1.80    0.46
  -7   2  -2   19.03    1.38
  -7   2  -2   18.39    1.59
  -7   2  -2   18.18    1.35
   7  -2   2   19.78    1.12
   7  -2   2   18.46    1.39
   7  -2   2   17.97    1.33
   7  -2   2   17.14    1.37
   7  -2   2   18.82    1.25
  -8   2  -2   85.01    3.37
  -8   2  -2   86.53    3.70
  -8   2  -2   81.67    3.31
   8  -2   2   86.00    3.10
   8  -2   2   84.15    3.36
   8  -2   2   83.36    3.37
   8  -2   2   85.17    3.34
  -9   2  -2   24.17    1.80
  -9   2  -2   22.40    1.81
  -9   2  -2   25.46    2.10
   9  -2   2   28.04    1.92
   9  -2   2   24.20    1.87
   9  -2   2   27.94    1.89
 -10   2  -2    0.59    0.85
 -10   2  -2   -0.81    0.78
 -10   2  -2    3.39    1.26
  10  -2   2    0.91    1.10
  10  -2   2    0.42    0.88
  10  -2   2    1.56    0.93
 -11   2  -2    0.42    1.17
  11  -2   2    1.21    1.11
  11  -2   2    0.31    0.92
  11  -2   2    1.94    1.10
  11   1  -2   27.46    2.09
  11   1  -2   28.19    2.25
  11   1  -2   26.70    2.22
 -11  -1   2   28.37    2.16
 -11  -1   2   30.71    2.72
 -11  -1   2   29.19    2.61
  10   1  -2    4.74    1.03
  10   1  -2    7.31    1.30
  10   1  -2    4.24    1.16
 -10  -1   2    7.13    1.20
 -10  -1   2    3.03    1.05
 -10  -1   2    4.99    1.31
 -10  -1   2    9.00    1.55
   9   1  -2    1.50    0.79
   9   1  -2    0.48    0.83
   9   1  -2   -0.19    0.69
  -9  -1   2   -0.27    0.95
  -9  -1   2   -0.66    0.88
  -9  -1   2   -0.20    0.78
   8   1  -2   31.71    1.77
   8   1  -2   31.19    1.85
   8   1  -2   29.38    1.82
  -8  -1   2   32.14    2.14
  -8  -1   2   33.09    1.85
  -8  -1   2   30.01    2.06
   7   1  -2    1.49    0.66
   7   1  -2    0.78    0.58
   7   1  -2    2.15    0.68
  -7  -1   2    1.20    0.72
  -7  -1   2    1.89    0.66
  -7  -1   2    1.26    0.52
   6   1  -2  204.31    5.99
   6   1  -2  210.43    6.02
   6   1  -2  201.76    5.98
   6   1  -2  205.16    6.08
  -6  -1   2  201.35    6.01
  -6  -1   2  204.16    6.00
  -6  -1   2  201.03    6.30
  -6  -1   2  198.84    6.07
   5   1  -2   16.39    1.05
   5   1  -2   18.60    1.05
   5   1  -2   17.04    1.04
   5   1  -2   18.36    1.04
  -5  -1   2   18.93    1.02
  -5  -1   2   17.82    1.15
  -5  -1   2   17.79    1.26
  -5  -1   2   17.84    1.02
   4   1  -2    0.58    0.31
   4   1  -2    0.77    0.36
   4   1  -2    1.09    0.42
   4   1  -2    0.80    0.42
   4   1  -2    1.00    0.37
  -4  -1   2    1.03    0.36
  -4  -1   2    0.66    0.33
  -4  -1   2    0.89    0.50
  -4  -1   2    0.55    0.44
   3   1  -2    2.99    0.41
   3   1  -2    2.20    0.43
   3   1  -2    1.16    0.28
   3   1  -2    2.55    0.41
   3   1  -2    2.74    0.40
   3   1  -2    2.70    0.44
  -3  -1   2    2.55    0.33
  -3  -1   2    2.97    0.41
  -3  -1   2    3.03    0.52
  -3  -1   2    2.89    0.43
   2   1  -2  106.25    3.01
   2   1  -2  102.00    3.00
   2   1  -2  104.17    2.95
   2   1  -2  103.52    3.00
   2   1  -2  108.04    3.01
  -2  -1   2  104.78    3.01
  -2  -1   2  100.61    3.10
  -2  -1   2  106.53    3.16
  -2  -1   2  105.39    3.01
  -2  -1   2  104.08    2.97
  -2  -1   2   99.92    2.96
   1   1  -2    7.33    0.54
   1   1  -2    8.03    0.55
   1   1  -2    8.59    0.55
   1   1  -2    8.20    0.60
   1   1  -2    8.40    0.57
  -1  -1   2    8.30    0.55
  -1  -1   2    8.23    0.54
  -1  -1   2    8.56    0.66
  -1  -1   2    7.88    0.59
  -1  -1   2    8.72    0.63
  -1  -1   2    8.43    0.56
  -1  -1   2    8.98    0.53
   0   1  -2   94.16    2.68
   0   1  -2   95.71    2.67
   0   1  -2   88.66    2.65
   0   1  -2   91.08    2.65
   0   1  -2   93.43    2.66
   0   1  -2   96.97    2.68
   0  -1   2   93.15    2.70
   0  -1   2   91.34    2.66
   0  -1   2   90.95    2.65
   0  -1   2   92.19    2.67
   0  -1   2   93.80    2.67
   0  -1   2   91.34    2.68
  -1   1  -2   16.24    0.61
  -1   1  -2   17.41    0.76
  -1   1  -2   15.17    0.73
  -1   1  -2   16.91    0.74
  -1   1  -2   17.00    0.73
  -1   1  -2   15.20    0.74
  -1   1  -2   16.25    0.66
   1  -1   2   16.05    0.73
   1  -1   2   15.51    0.72
   1  -1   2   16.34    0.74
   1  -1   2   15.81    0.73
   1  -1   2   16.15    0.75
   1  -1   2   15.86    0.74
   1  -1   2   16.96    0.62
  -2   1  -2    6.16    0.52
  -2   1  -2    7.09    0.51
  -2   1  -2    6.63    0.45
  -2   1  -2    7.06    0.57
  -2   1  -2    7.01    0.57
  -2   1  -2    8.08    0.63
  -2   1  -2    7.07    0.60
   2  -1   2    7.19    0.52
   2  -1   2    7.57    0.48
   2  -1   2    7.35    0.59
   2  -1   2    7.42    0.57
   2  -1   2    7.68    0.57
   2  -1   2    7.64    0.61
  -3   1  -2    1.10    0.43
  -3   1  -2    1.53    0.41
  -3   1  -2    1.78    0.33
  -3   1  -2    0.70    0.33
  -3   1  -2    1.01    0.27
  -3   1  -2    1.36    0.36
  -3   1  -2    0.99    0.37
   3  -1   2    1.40    0.29
   3  -1   2    1.03    0.37
   3  -1   2    1.20    0.35
   3  -1   2    0.71    0.37
   3  -1   2    0.99    0.35
   3  -1   2    1.62    0.37
  -4   1  -2  289.11    7.78
  -4   1  -2  290.10    8.06
  -4   1  -2  275.02    8.01
  -4   1  -2  290.17    8.03
  -4   1  -2  306.52    8.24
   4  -1   2  296.17    8.04
   4  -1   2  287.05    7.79
   4  -1   2  281.02    8.04
   4  -1   2  285.88    8.05
   4  -1   2  282.55    8.06
  -5   1  -2   69.38    2.43
  -5   1  -2   67.30    2.42
  -5   1  -2   69.56    2.63
  -5   1  -2   68.08    2.44
   5  -1   2   71.22    2.43
   5  -1   2   65.67    2.42
   5  -1   2   65.51    2.43
   5  -1   2   71.12    2.17
   5  -1   2   67.49    2.45
  -6   1  -2   17.71    1.33
  -6   1  -2   17.37    1.12
  -6   1  -2   15.63    1.09
  -6   1  -2   15.43    1.12
   6  -1   2   15.92    1.13
   6  -1   2   14.14    1.07
   6  -1   2   16.38    1.14
   6  -1   2   16.77    1.10
   6  -1   2   15.59    0.87
   6  -1   2   16.63    1.04
  -7   1  -2   11.72    1.34
  -7   1  -2    9.09    0.79
  -7   1  -2    9.11    0.98
  -7   1  -2    9.35    1.05
   7  -1   2    7.81    0.70
   7  -1   2    8.97    1.00
   7  -1   2    8.60    0.96
   7  -1   2    8.51    1.00
  -8   1  -2  123.80    4.30
  -8   1  -2  134.68    4.73
  -8   1  -2  115.82    4.26
   8  -1   2  122.28    3.86
   8  -1   2  127.47    4.32
   8  -1   2  119.38    4.33
   8  -1   2  119.62    4.26
  -9   1  -2    2.48    0.87
  -9   1  -2    0.50    0.71
  -9   1  -2    0.76    0.95
   9  -1   2    1.33    0.77
   9  -1   2    0.94    0.82
   9  -1   2    1.40    0.85
 -10   1  -2    1.76    1.06
 -10   1  -2    0.16    0.74
  10  -1   2    2.62    1.02
  10  -1   2    1.04    0.91
  10  -1   2    1.89    0.94
 -11   1  -2    1.74    1.22
  11  -1   2    0.67    1.05
  11  -1   2    0.96    0.95
  11  -1   2   -0.19    0.93
  10   0  -2   53.21    2.79
  10   0  -2   55.40    2.81
  10   0  -2   48.00    2.64
 -10   0   2   52.92    3.09
 -10   0   2   51.38    2.60
 -10   0   2   46.67    3.03
   9   0  -2    0.36    0.80
   9   0  -2   -0.84    0.72
   9   0  -2   -0.85    0.78
  -9   0   2   -0.69    0.82
  -9   0   2    0.65    0.78
  -9   0   2    0.57    0.97
   8   0  -2    4.37    0.88
   8   0  -2    5.63    1.06
   8   0  -2    5.46    1.01
  -8   0   2    3.17    0.80
  -8   0   2    6.06    1.19
  -8   0   2    5.10    0.90
   7   0  -2   15.08    1.24
   7   0  -2   13.68    1.28
   7   0  -2   15.21    1.29
  -7   0   2   14.09    1.41
  -7   0   2   14.41    1.20
  -7   0   2   13.91    1.20
   6   0  -2   31.21    1.59
   6   0  -2   30.64    1.56
   6   0  -2   32.82    1.57
   6   0  -2   31.47    1.59
  -6   0   2   29.24    1.54
  -6   0   2   27.15    1.51
  -6   0   2   32.27    1.76
   5   0  -2  115.06    3.62
   5   0  -2  112.06    3.64
   5   0  -2  120.03    3.67
   5   0  -2  109.42    3.59
  -5   0   2  111.34    3.64
  -5   0   2  119.14    3.64
  -5   0   2  109.71    3.76
   4   0  -2   72.76    2.40
   4   0  -2   70.41    2.40
   4   0  -2   69.58    2.39
   4   0  -2   73.16    2.41
  -4   0   2   70.09    2.51
  -4   0   2   68.56    2.38
   3   0  -2    3.71    0.34
   3   0  -2    4.19    0.53
   3   0  -2    5.57    0.57
   3   0  -2    5.04    0.63
   3   0  -2    4.62    0.53
   3   0  -2    4.47    0.53
  -3   0   2    4.31    0.59
  -3   0   2    4.69    0.54
  -3   0   2    3.60    0.40
   2   0  -2    0.38    0.25
   2   0  -2    0.69    0.33
   2   0  -2    0.83    0.30
   2   0  -2    0.83    0.30
   2   0  -2    1.04    0.36
   2   0  -2    0.94    0.31
  -2   0   2    1.07    0.38
  -2   0   2    0.50    0.30
  -2   0   2   -0.07    0.23
  -2   0   2    0.26    0.29
  -2   0   2    0.45    0.27
   1   0  -2   95.02    2.72
   1   0  -2   89.46    2.68
   1   0  -2   92.51    2.71
   1   0  -2   93.80    2.71
   1   0  -2   96.01    2.72
   1   0  -2   96.38    2.63
  -1   0   2   90.09    2.70
  -1   0   2   99.15    2.72
  -1   0   2   92.25    2.72
  -1   0   2   92.72    2.63
  -1   0   2   90.21    2.69
  -1   0   2   97.16    2.76
  -1   0   2   88.17    2.69
   0   0  -2  175.73    4.81
   0   0  -2  170.94    4.80
   0   0  -2  173.46    4.80
   0   0  -2  173.92    4.78
   0   0  -2  175.69    4.71
   0   0  -2  181.89    4.81
   0   0   2  174.47    4.81
   0   0   2  176.10    4.82
   0   0   2  167.16    4.79
   0   0   2  167.53    4.77
   0   0   2  183.22    4.80
  -1   0  -2   35.36    1.15
  -1   0  -2   36.52    1.23
  -1   0  -2   36.41    1.22
  -1   0  -2   38.94    1.25
  -1   0  -2   37.55    1.24
  -1   0  -2   37.38    1.25
   1   0   2   38.55    1.25
   1   0   2   36.24    1.22
   1   0   2   37.20    1.15
   1   0   2   36.74    1.23
   1   0   2   37.23    1.23
   1   0   2   36.26    1.14
   1   0   2   37.09    1.22
  -2   0  -2   91.71    2.64
  -2   0  -2   92.36    2.61
  -2   0  -2   87.46    2.63
  -2   0  -2   83.88    2.61
  -2   0  -2   90.27    2.59
  -2   0  -2   87.07    2.57
  -2   0  -2   90.81    2.65
   2   0   2   89.01    2.63
   2   0   2   91.14    2.64
   2   0   2   88.89    2.64
   2   0   2   91.22    2.57
   2   0   2   85.56    2.57
   2   0   2   92.15    2.62
  -3   0  -2  397.28   11.50
  -3   0  -2  421.59   11.50
  -3   0  -2  489.90   11.71
  -3   0  -2  411.56   11.48
  -3   0  -2  442.70   11.39
   3   0   2  411.97   11.51
   3   0   2  424.67   11.51
   3   0   2  438.45   11.52
   3   0   2  437.86   11.40
   3   0   2  411.27   11.51
   3   0   2  437.89   11.53
   3   0   2  425.87   11.35
  -4   0  -2   29.84    1.39
  -4   0  -2   27.16    1.22
  -4   0  -2   30.22    1.25
  -4   0  -2   29.32    1.25
   4   0   2   32.20    1.28
   4   0   2   27.69    1.22
   4   0   2   27.64    1.23
   4   0   2   29.24    1.26
  -5   0  -2    3.74    0.54
  -5   0  -2    5.06    0.73
  -5   0  -2    4.13    0.60
  -5   0  -2    3.91    0.57
   5   0   2    4.71    0.60
   5   0   2    3.71    0.57
   5   0   2    3.80    0.59
   5   0   2    4.20    0.57
  -6   0  -2   13.20    0.92
  -6   0  -2   13.27    1.16
  -6   0  -2   13.72    1.01
  -6   0  -2   14.13    0.98
  -6   0  -2   14.41    0.89
   6   0   2   14.04    1.02
   6   0   2   12.89    1.01
   6   0   2   12.92    0.95
   6   0   2   13.95    0.97
  -7   0  -2   85.50    3.12
  -7   0  -2   96.15    3.47
  -7   0  -2   84.74    2.86
  -7   0  -2   85.65    3.07
   7   0   2   83.53    3.07
   7   0   2   88.41    3.07
   7   0   2   85.61    2.71
   7   0   2   82.26    3.14
  -8   0  -2   20.83    1.38
  -8   0  -2   19.00    1.21
  -8   0  -2   17.11    1.61
  -8   0  -2   18.35    1.43
   8   0   2   20.84    1.47
   8   0   2   21.00    1.09
   8   0   2   19.76    1.39
   8   0   2   21.16    1.51
  -9   0  -2   51.62    2.71
  -9   0  -2   47.04    2.31
  -9   0  -2   45.04    2.02
  -9   0  -2   43.66    2.27
   9   0   2   43.04    2.30
   9   0   2   44.68    2.35
   9   0   2   49.06    2.32
 -10   0  -2   76.83    3.57
  10   0   2   68.79    3.12
  10   0   2   68.20    3.21
  10   0   2   70.87    3.10
 -11   0  -2   10.82    1.71
  11   0   2    9.42    1.44
  11   0   2   17.38    1.71
  11   0   2   11.02    1.53
  10  -1  -2    0.34    0.95
  10  -1  -2    0.04    0.97
  10  -1  -2    0.99    1.08
 -10   1   2    0.79    1.14
 -10   1   2    0.34    0.95
 -10   1   2    1.34    1.25
   9  -1  -2    1.32    0.91
   9  -1  -2    0.28    0.84
   9  -1  -2   -0.58    0.77
  -9   1   2    1.34    0.89
  -9   1   2    0.45    0.86
  -9   1   2    1.37    0.97
   8  -1  -2   16.98    1.51
   8  -1  -2   16.03    1.46
   8  -1  -2   13.42    1.43
  -8   1   2   14.85    1.40
  -8   1   2   15.55    1.35
  -8   1   2   17.50    1.71
   7  -1  -2   20.76    1.53
   7  -1  -2   20.11    1.47
   7  -1  -2   19.16    1.46
  -7   1   2   20.35    1.46
  -7   1   2   20.08    1.58
  -7   1   2   20.00    1.35
   6  -1  -2   91.55    3.21
   6  -1  -2   92.81    3.25
   6  -1  -2   91.11    3.23
  -6   1   2   83.84    3.20
  -6   1   2   88.23    3.09
  -6   1   2   91.80    3.34
  -6   1   2   91.66    3.20
   5  -1  -2   59.80    2.22
   5  -1  -2   60.34    2.23
   5  -1  -2   53.21    2.16
   5  -1  -2   53.36    2.15
  -5   1   2   56.44    2.16
  -5   1   2   53.03    2.18
  -5   1   2   56.03    2.26
   4  -1  -2   23.18    1.21
   4  -1  -2   21.79    1.18
   4  -1  -2   20.31    0.86
   4  -1  -2   20.30    1.18
   4  -1  -2   22.62    1.18
  -4   1   2   22.14    1.21
  -4   1   2   22.91    1.17
  -4   1   2   23.61    1.20
   3  -1  -2    9.73    0.78
   3  -1  -2   10.11    0.80
   3  -1  -2    9.07    0.56
   3  -1  -2    9.78    0.74
   3  -1  -2    9.87    0.82
  -3   1   2    9.93    0.75
  -3   1   2   10.26    0.63
  -3   1   2   10.56    0.77
  -3   1   2   10.47    0.79
   2  -1  -2  741.60   19.41
   2  -1  -2  744.08   19.38
   2  -1  -2  739.97   19.38
   2  -1  -2  721.29   19.38
   2  -1  -2  720.02   19.25
  -2   1   2  741.16   19.38
  -2   1   2  729.84   19.25
  -2   1   2  735.07   19.38
  -2   1   2  730.05   19.41
  -2   1   2  719.46   19.36
   1  -1  -2  703.03   19.01
   1  -1  -2  748.55   19.07
   1  -1  -2  723.67   19.06
   1  -1  -2  729.91   19.05
   1  -1  -2  687.06   18.96
   1  -1  -2  743.84   19.09
   1  -1  -2  715.15   19.09
  -1   1   2  740.74   19.03
  -1   1   2  713.41   19.07
  -1   1   2  730.81   19.06
  -1   1   2  691.70   19.01
  -1   1   2  721.96   19.07
  -1   1   2  727.71   19.09
  -1   1   2  752.75   19.10
   0  -1  -2    0.68    0.30
   0  -1  -2    0.53    0.26
   0  -1  -2    1.09    0.29
   0  -1  -2    0.58    0.30
   0  -1  -2    0.59    0.28
   0   1   2    0.76    0.28
   0   1   2    0.61    0.24
   0   1   2    1.03    0.28
   0   1   2    1.25    0.28
   0   1   2    0.57    0.26
   0   1   2    0.80    0.28
  -1  -1  -2    8.21    0.59
  -1  -1  -2    8.89    0.54
  -1  -1  -2    8.64    0.55
  -1  -1  -2    9.23    0.57
   1   1   2    8.42    0.52
   1   1   2    8.02    0.52
   1   1   2    7.67    0.52
   1   1   2    7.69    0.53
   1   1   2    7.26    0.57
  -2  -1  -2   50.44    1.63
  -2  -1  -2   51.55    1.63
  -2  -1  -2   51.36    1.53
   2   1   2   52.19    1.61
   2   1   2   50.36    1.63
   2   1   2   52.82    1.53
   2   1   2   51.33    1.60
   2   1   2   52.23    1.61
   2   1   2   49.84    1.61
   2   1   2   50.99    1.67
  -3  -1  -2   56.37    1.85
  -3  -1  -2   55.58    1.84
  -3  -1  -2   61.50    1.78
  -3  -1  -2   57.35    1.88
  -3  -1  -2   65.36    2.07
   3   1   2   59.83    1.79
   3   1   2   55.94    1.94
   3   1   2   61.09    1.88
   3   1   2   58.78    1.92
   3   1   2   55.89    1.88
   3   1   2   58.19    1.87
   3   1   2   62.49    1.89
  -4  -1  -2    1.24    0.45
  -4  -1  -2    1.85    0.41
  -4  -1  -2    1.43    0.37
  -4  -1  -2    1.69    0.37
   4   1   2    1.09    0.34
   4   1   2    2.24    0.41
   4   1   2    1.36    0.38
   4   1   2    0.82    0.38
   4   1   2    1.51    0.35
  -5  -1  -2   27.90    1.43
  -5  -1  -2   28.48    1.24
  -5  -1  -2   28.53    1.26
  -5  -1  -2   27.75    1.29
   5   1   2   31.23    1.38
   5   1   2   28.40    1.26
   5   1   2   29.27    1.26
   5   1   2   27.67    1.25
  -6  -1  -2    2.49    0.62
  -6  -1  -2    1.78    0.45
  -6  -1  -2    3.07    0.56
  -6  -1  -2    2.64    0.53
  -6  -1  -2    2.71    0.47
   6   1   2    1.32    0.40
   6   1   2    1.54    0.49
   6   1   2    2.70    0.51
   6   1   2    1.86    0.47
  -7  -1  -2   10.95    1.01
  -7  -1  -2   12.02    1.01
  -7  -1  -2   11.23    0.94
  -7  -1  -2   12.50    1.28
   7   1   2   10.97    0.95
   7   1   2   10.87    0.99
   7   1   2   12.28    0.98
   7   1   2   10.67    1.04
  -8  -1  -2   76.20    2.74
  -8  -1  -2   74.49    3.19
  -8  -1  -2   76.12    2.84
   8   1   2   75.58    2.85
   8   1   2   72.37    2.97
   8   1   2   73.03    2.81
  -9  -1  -2   69.66    2.66
  -9  -1  -2   74.55    3.30
   9   1   2   62.84    2.89
   9   1   2   63.05    2.77
   9   1   2   65.63    2.73
 -10  -1  -2    1.38    0.93
 -10  -1  -2    1.75    0.75
  10   1   2    0.28    0.80
  10   1   2   -0.36    0.75
  10   1   2    1.11    0.78
 -11  -1  -2    1.26    1.13
  11   1   2   -0.11    0.78
  11   1   2    0.92    0.95
  11   1   2    2.40    0.92
  10  -2  -2   61.68    3.15
  10  -2  -2   58.93    3.08
 -10   2   2   52.69    3.42
   9  -2  -2   13.35    1.62
   9  -2  -2   13.87    1.56
   9  -2  -2   11.12    1.50
  -9   2   2   13.34    1.70
  -9   2   2   12.83    1.51
  -9   2   2    9.80    1.26
   8  -2  -2    6.33    1.15
   8  -2  -2    5.97    1.12
   8  -2  -2    5.23    1.08
  -8   2   2    6.81    1.00
  -8   2   2    4.67    1.05
  -8   2   2    6.29    1.20
   7  -2  -2    1.85    0.76
   7  -2  -2    3.08    0.90
   7  -2  -2    3.28    0.79
   7  -2  -2    2.55    0.78
  -7   2   2    3.37    0.81
  -7   2   2    2.58    0.72
  -7   2   2    1.96    0.82
   6  -2  -2  128.64    4.00
   6  -2  -2  129.24    4.35
   6  -2  -2  134.31    4.33
   6  -2  -2  124.05    4.30
  -6   2   2  131.97    4.35
  -6   2   2  125.73    4.29
  -6   2   2  127.42    4.33
   5  -2  -2   21.27    1.34
   5  -2  -2   22.16    1.38
   5  -2  -2   20.02    1.17
  -5   2   2   21.78    1.28
  -5   2   2   21.88    1.33
  -5   2   2   22.31    1.33
  -5   2   2   21.74    0.99
  -5   2   2   23.85    1.36
   4  -2  -2   49.99    1.95
   4  -2  -2   46.48    1.93
   4  -2  -2   50.35    1.89
   4  -2  -2   51.24    1.96
  -4   2   2   46.30    1.93
  -4   2   2   46.63    1.85
  -4   2   2   45.44    1.63
  -4   2   2   49.33    1.90
  -4   2   2   44.79    1.90
   3  -2  -2  145.40    4.30
   3  -2  -2  140.01    4.27
   3  -2  -2  141.12    4.30
  -3   2   2  141.22    4.28
  -3   2   2  141.02    4.18
  -3   2   2  145.95    4.20
  -3   2   2  139.39    4.30
  -3   2   2  141.37    4.06
   2  -2  -2  206.18    5.85
   2  -2  -2  204.86    5.67
   2  -2  -2  203.03    5.69
   2  -2  -2  201.31    5.68
  -2   2   2  191.38    5.52
  -2   2   2  193.01    5.66
  -2   2   2  202.50    5.55
  -2   2   2  193.79    5.52
  -2   2   2  206.59    5.67
  -2   2   2  193.67    5.65
   1  -2  -2  123.26    3.60
   1  -2  -2  122.58    3.55
   1  -2  -2  125.53    3.58
   1  -2  -2  125.94    3.55
   1  -2  -2  122.96    3.55
  -1   2   2  123.25    3.41
  -1   2   2  123.62    3.42
  -1   2   2  123.85    3.55
  -1   2   2  124.28    3.58
  -1   2   2  113.52    3.49
  -1   2   2  114.16    3.53
   0  -2  -2   11.94    0.67
   0  -2  -2   11.55    0.67
   0  -2  -2   10.93    0.63
   0   2   2   12.21    0.62
   0   2   2   10.77    0.65
   0   2   2   12.11    0.68
   0   2   2   11.21    0.65
   0   2   2   11.04    0.65
   0   2   2   12.23    0.57
  -1  -2  -2    2.37    0.39
  -1  -2  -2    2.33    0.29
  -1  -2  -2    3.13    0.41
  -1  -2  -2    2.22    0.35
  -1  -2  -2    2.68    0.41
  -1  -2  -2    2.34    0.36
   1   2   2    2.38    0.38
   1   2   2    2.72    0.36
   1   2   2    2.86    0.40
   1   2   2    2.75    0.37
   1   2   2    2.22    0.28
   1   2   2    2.38    0.33
  -2  -2  -2    5.67    0.48
  -2  -2  -2    4.13    0.38
  -2  -2  -2    5.11    0.40
   2   2   2    5.50    0.48
   2   2   2    5.65    0.47
   2   2   2    4.96    0.41
   2   2   2    5.19    0.42
   2   2   2    5.85    0.49
  -3  -2  -2  165.93    4.58
  -3  -2  -2  175.22    4.63
  -3  -2  -2  164.57    4.84
  -3  -2  -2  166.87    4.63
   3   2   2  162.57    4.61
   3   2   2  164.79    4.80
   3   2   2  164.56    4.60
   3   2   2  166.46    4.60
   3   2   2  169.09    4.62
   3   2   2  168.93    4.62
   3   2   2  165.36    4.59
  -4  -2  -2  150.58    4.36
  -4  -2  -2  156.71    4.32
  -4  -2  -2  157.12    4.63
  -4  -2  -2  156.56    4.26
   4   2   2  150.22    4.35
   4   2   2  148.56    4.35
   4   2   2  157.87    4.36
   4   2   2  156.89    4.26
   4   2   2  149.01    4.54
  -5  -2  -2   28.63    1.39
  -5  -2  -2   27.78    1.26
  -5  -2  -2   25.97    1.12
  -5  -2  -2   25.69    1.11
   5   2   2   26.14    1.30
   5   2   2   26.66    1.12
   5   2   2   26.59    1.15
   5   2   2   25.62    1.13
   5   2   2   24.70    1.14
  -6  -2  -2   44.53    1.67
  -6  -2  -2   46.91    1.73
  -6  -2  -2   43.23    1.79
  -6  -2  -2   45.99    2.05
   6   2   2   46.75    1.73
   6   2   2   48.78    1.81
   6   2   2   41.08    1.86
   6   2   2   44.43    1.71
   6   2   2   41.83    1.71
  -7  -2  -2   62.75    2.68
  -7  -2  -2   65.46    2.34
  -7  -2  -2   63.36    2.39
   7   2   2   58.75    2.28
   7   2   2   63.58    2.53
   7   2   2   65.10    2.35
   7   2   2   64.47    2.31
  -8  -2  -2    1.75    0.63
  -8  -2  -2    1.10    0.50
  -8  -2  -2    0.76    0.68
   8   2   2    0.34    0.46
   8   2   2    0.03    0.56
   8   2   2    0.48    0.52
  -9  -2  -2    2.80    0.75
  -9  -2  -2    2.84    0.93
   9   2   2    3.10    0.79
   9   2   2    0.93    0.68
   9   2   2    0.87    0.64
 -10  -2  -2   34.47    2.42
 -10  -2  -2   39.77    2.08
  10   2   2   38.16    2.13
  10   2   2   40.11    2.05
  10   2   2   38.91    2.31
 -11  -2  -2   29.74    1.93
 -11  -2  -2   28.45    2.46
  11   2   2   25.92    2.01
  11   2   2   25.26    2.11
  11   2   2   30.74    1.91
  10  -3  -2   20.76    2.06
  10  -3  -2   22.37    2.13
 -10   3   2   17.50    2.25
   9  -3  -2    1.94    1.12
   9  -3  -2    4.64    1.18
  -9   3   2    4.60    1.15
   8  -3  -2    0.00    0.80
   8  -3  -2   -0.27    0.80
   8  -3  -2   -1.17    0.95
  -8   3   2    0.60    0.80
   7  -3  -2  139.85    4.86
   7  -3  -2  138.28    4.44
   7  -3  -2  138.14    4.79
   7  -3  -2  141.02    4.86
  -7   3   2  137.96    4.74
  -7   3   2  137.65    4.85
  -7   3   2  132.51    4.40
   6  -3  -2    8.96    1.09
   6  -3  -2   10.55    1.15
   6  -3  -2   10.21    0.99
   6  -3  -2   11.45    1.24
  -6   3   2    9.53    1.30
  -6   3   2    9.12    1.09
  -6   3   2   10.67    1.09
  -6   3   2   10.40    1.12
   5  -3  -2    2.57    0.61
   5  -3  -2    3.90    0.76
   5  -3  -2    3.06    0.73
   5  -3  -2    2.78    0.70
  -5   3   2    2.90    0.64
  -5   3   2    2.59    0.61
  -5   3   2    2.33    0.65
  -5   3   2    2.69    0.68
  -5   3   2    2.92    0.51
   4  -3  -2   12.12    1.04
   4  -3  -2   12.28    1.01
   4  -3  -2   11.04    0.98
   4  -3  -2   12.28    1.03
  -4   3   2   12.31    0.94
  -4   3   2   11.22    1.00
  -4   3   2   12.08    0.81
  -4   3   2   12.92    0.95
  -4   3   2   12.43    1.02
   3  -3  -2   12.42    0.93
   3  -3  -2   13.53    0.98
   3  -3  -2   13.39    0.92
   3  -3  -2   12.07    0.97
   3  -3  -2   13.59    0.98
  -3   3   2   11.72    0.92
  -3   3   2   12.74    0.87
  -3   3   2   12.45    0.83
  -3   3   2   13.79    0.98
  -3   3   2   13.28    0.81
   2  -3  -2   65.41    2.26
   2  -3  -2   64.59    2.23
   2  -3  -2   66.06    2.21
   2  -3  -2   63.27    2.26
  -2   3   2   66.62    2.03
  -2   3   2   60.12    2.20
  -2   3   2   66.70    2.22
  -2   3   2   62.14    2.22
  -2   3   2   64.23    2.13
  -2   3   2   64.40    2.09
   1  -3  -2  155.80    4.62
   1  -3  -2  160.83    4.53
   1  -3  -2  159.01    4.57
   1  -3  -2  159.48    4.53
  -1   3   2  156.83    4.52
  -1   3   2  163.28    4.57
  -1   3   2  153.76    4.51
  -1   3   2  153.91    4.53
  -1   3   2  153.79    4.37
   0  -3  -2    2.37    0.43
   0  -3  -2    2.45    0.39
   0  -3  -2    1.97    0.37
   0   3   2    2.18    0.35
   0   3   2    2.00    0.37
   0   3   2    2.25    0.39
   0   3   2    2.71    0.40
   0   3   2    2.07    0.38
   0   3   2    2.05    0.40
  -1  -3  -2   17.96    0.86
  -1  -3  -2   18.09    0.81
  -1  -3  -2   17.72    0.79
   1   3   2   17.44    0.75
   1   3   2   17.09    0.80
   1   3   2   19.36    0.81
   1   3   2   17.98    0.76
   1   3   2   17.56    0.87
   1   3   2   19.14    0.83
  -2  -3  -2    6.57    0.48
  -2  -3  -2    6.50    0.46
  -2  -3  -2    8.46    0.85
   2   3   2    6.82    0.56
   2   3   2    5.27    0.43
   2   3   2    6.19    0.46
   2   3   2    5.96    0.51
  -3  -3  -2   77.73    2.60
  -3  -3  -2   69.40    2.39
   3   3   2   72.15    2.20
   3   3   2   68.73    2.10
   3   3   2   68.20    2.12
  -4  -3  -2   33.94    1.46
  -4  -3  -2   35.48    1.23
  -4  -3  -2   36.39    1.53
   4   3   2   36.21    1.51
   4   3   2   32.47    1.23
   4   3   2   36.63    1.24
   4   3   2   34.35    1.23
  -5  -3  -2    0.25    0.42
  -5  -3  -2    0.68    0.28
  -5  -3  -2    0.31    0.40
   5   3   2    0.43    0.37
   5   3   2   -0.21    0.21
   5   3   2    0.43    0.23
   5   3   2    0.31    0.26
  -6  -3  -2    0.23    0.45
  -6  -3  -2   -0.63    0.25
  -6  -3  -2   -0.48    0.38
   6   3   2    0.15    0.33
   6   3   2   -0.04    0.37
   6   3   2    0.27    0.30
   6   3   2    0.18    0.26
   6   3   2   -0.04    0.33
  -7  -3  -2    8.53    1.03
  -7  -3  -2    9.86    0.76
  -7  -3  -2    9.28    0.98
   7   3   2    8.36    0.80
   7   3   2    7.79    0.75
   7   3   2    8.07    0.97
   7   3   2    8.45    0.78
  -8  -3  -2    3.97    0.91
  -8  -3  -2    3.96    0.79
   8   3   2    3.58    0.67
   8   3   2    3.31    0.78
   8   3   2    3.56    0.64
  -9  -3  -2   57.02    2.80
  -9  -3  -2   60.04    2.52
   9   3   2   53.40    2.27
   9   3   2   58.62    2.39
   9   3   2   53.79    2.60
 -10  -3  -2    0.15    0.74
 -10  -3  -2   -0.80    0.77
  10   3   2    0.58    0.62
  10   3   2    0.58    0.77
  10   3   2    1.07    0.86
 -11  -3  -2    1.07    0.89
 -11  -3  -2    1.38    1.15
  11   3   2    1.77    0.98
  11   3   2    3.12    0.96
  11   3   2    3.20    0.89
 -12  -3  -2   17.93    2.17
   9  -4  -2    4.59    1.31
   9  -4  -2    6.02    1.37
  -9   4   2    8.80    1.42
   8  -4  -2   21.77    1.98
   8  -4  -2   24.27    1.98
   8  -4  -2   22.86    2.31
  -8   4   2   23.31    1.94
   7  -4  -2   53.25    2.69
   7  -4  -2   51.24    2.68
   7  -4  -2   53.36    2.40
  -7   4   2   58.04    2.75
  -7   4   2   52.05    2.55
   6  -4  -2   48.80    2.41
   6  -4  -2   51.92    2.50
   6  -4  -2   48.00    2.25
   6  -4  -2   53.11    2.51
  -6   4   2   52.37    2.00
  -6   4   2   55.88    2.54
  -6   4   2   54.33    2.38
   5  -4  -2   74.00    3.01
   5  -4  -2   82.31    3.08
   5  -4  -2   79.34    2.87
   5  -4  -2   77.03    2.98
  -5   4   2   76.45    2.87
  -5   4   2   75.04    2.95
  -5   4   2   74.47    2.76
  -5   4   2   76.47    2.63
  -5   4   2   79.00    3.03
   4  -4  -2   11.13    1.01
   4  -4  -2    7.73    0.92
   4  -4  -2    8.28    0.99
   4  -4  -2    8.52    0.95
  -4   4   2    7.91    0.93
  -4   4   2   10.13    0.84
  -4   4   2    8.87    0.83
  -4   4   2    8.78    0.95
  -4   4   2   10.60    0.94
   3  -4  -2   16.67    1.13
   3  -4  -2   19.84    1.21
   3  -4  -2   17.75    1.15
   3  -4  -2   16.92    1.16
  -3   4   2   18.23    1.02
  -3   4   2   18.40    1.04
  -3   4   2   17.36    1.13
  -3   4   2   16.64    0.92
  -3   4   2   16.00    1.10
   2  -4  -2  142.95    4.28
   2  -4  -2  136.93    4.21
   2  -4  -2  140.86    4.34
   2  -4  -2  142.38    4.23
   2  -4  -2  137.14    4.24
  -2   4   2  134.01    4.14
  -2   4   2  135.77    4.21
  -2   4   2  141.19    4.23
  -2   4   2  136.29    4.06
  -2   4   2  136.63    4.23
   1  -4  -2    8.16    0.83
   1  -4  -2    8.31    0.73
   1  -4  -2    9.28    0.81
   1  -4  -2    8.54    0.72
  -1   4   2    8.90    0.75
  -1   4   2    9.63    0.63
  -1   4   2    9.68    0.72
  -1   4   2    9.02    0.74
  -1   4   2    9.41    0.73
  -1   4   2    7.97    0.73
   0  -4  -2    0.29    0.23
   0  -4  -2    0.05    0.29
   0  -4  -2   -0.28    0.33
   0  -4  -2    0.13    0.28
   0   4   2   -0.05    0.29
   0   4   2    0.23    0.27
   0   4   2    0.57    0.34
   0   4   2    0.13    0.23
   0   4   2    0.45    0.30
   0   4   2    0.10    0.33
  -1  -4  -2    3.96    0.46
  -1  -4  -2    3.98    0.45
  -1  -4  -2    5.20    0.67
   1   4   2    4.09    0.41
   1   4   2    4.15    0.45
   1   4   2    4.10    0.46
   1   4   2    5.26    0.50
   1   4   2    3.94    0.46
   1   4   2    3.29    0.50
  -2  -4  -2   41.49    1.61
  -2  -4  -2   40.92    1.72
  -2  -4  -2   42.78    1.43
  -2  -4  -2   40.72    1.43
   2   4   2   41.84    1.36
   2   4   2   41.34    1.41
   2   4   2   42.93    1.46
   2   4   2   41.76    1.57
  -3  -4  -2   45.02    1.74
  -3  -4  -2   41.82    1.44
  -3  -4  -2   44.39    1.76
   3   4   2   44.44    1.46
   3   4   2   44.44    1.42
   3   4   2   45.40    1.61
   3   4   2   44.04    1.41
  -4  -4  -2   94.47    3.08
  -4  -4  -2   91.14    3.09
   4   4   2   94.60    2.86
   4   4   2   93.95    2.73
   4   4   2   94.51    2.69
   4   4   2   90.75    3.08
  -5  -4  -2   77.91    2.71
  -5  -4  -2   79.37    2.75
  -5  -4  -2   73.21    2.72
   5   4   2   76.56    2.73
   5   4   2   78.04    2.34
   5   4   2   77.72    2.32
   5   4   2   74.76    2.40
  -6  -4  -2   32.69    1.66
  -6  -4  -2   33.19    1.65
  -6  -4  -2   29.98    1.21
  -6  -4  -2   31.83    1.60
   6   4   2   31.73    1.60
   6   4   2   31.43    1.23
   6   4   2   29.71    1.19
   6   4   2   32.62    1.23
  -7  -4  -2   49.54    2.29
  -7  -4  -2   49.28    1.85
  -7  -4  -2   52.42    2.21
   7   4   2   49.73    1.80
   7   4   2   49.39    2.23
  -8  -4  -2   22.66    1.53
  -8  -4  -2   21.06    1.60
   8   4   2   23.70    1.57
   8   4   2   20.74    1.17
   8   4   2   21.27    1.22
  -9  -4  -2   58.93    2.65
  -9  -4  -2   59.35    2.88
   9   4   2   60.56    2.77
   9   4   2   58.79    2.39
   9   4   2   61.99    2.31
 -10  -4  -2   -0.18    0.88
 -10  -4  -2    0.37    0.74
  10   4   2   -0.03    0.80
  10   4   2    1.28    0.64
  10   4   2    0.81    0.75
 -11  -4  -2   52.94    2.70
 -11  -4  -2   41.70    2.75
  11   4   2   50.25    2.28
  11   4   2   47.95    2.75
  11   4   2   52.71    2.48
   8  -5  -2   -0.33    0.96
   8  -5  -2    1.02    0.83
   8  -5  -2   -0.01    0.98
  -8   5   2    1.48    0.98
  -8   5   2   -1.27    0.76
   7  -5  -2   34.39    2.35
   7  -5  -2   37.82    2.12
   7  -5  -2   36.73    2.33
  -7   5   2   40.01    2.22
  -7   5   2   34.09    2.26
   6  -5  -2   35.90    1.97
   6  -5  -2   32.89    2.07
   6  -5  -2   32.85    2.12
  -6   5   2   34.54    1.95
  -6   5   2   33.63    1.74
  -6   5   2   28.86    1.97
   5  -5  -2    7.34    1.10
   5  -5  -2    6.76    1.06
   5  -5  -2    8.66    1.01
  -5   5   2    7.67    1.06
  -5   5   2    6.78    1.03
  -5   5   2    7.58    0.98
  -5   5   2    6.58    0.83
   4  -5  -2  109.51    3.79
   4  -5  -2  107.49    3.83
   4  -5  -2  101.67    3.66
   4  -5  -2  114.62    3.98
  -4   5   2  104.37    3.55
  -4   5   2  105.19    3.49
  -4   5   2  103.20    3.70
  -4   5   2  109.84    3.79
   3  -5  -2   32.16    1.72
   3  -5  -2   34.41    1.68
   3  -5  -2   34.32    1.71
   3  -5  -2   31.54    1.61
  -3   5   2   30.79    1.50
  -3   5   2   33.05    1.63
  -3   5   2   30.64    1.59
  -3   5   2   34.26    1.52
  -3   5   2   31.16    1.58
   2  -5  -2  101.23    3.34
   2  -5  -2   95.52    3.37
   2  -5  -2   95.17    3.22
   2  -5  -2  100.01    3.30
  -2   5   2  101.72    3.27
  -2   5   2   99.99    3.11
  -2   5   2   98.81    3.22
  -2   5   2   93.18    3.21
  -2   5   2   95.05    3.24
   1  -5  -2    2.57    0.52
   1  -5  -2    2.44    0.50
   1  -5  -2    2.53    0.58
   1  -5  -2    2.56    0.49
  -1   5   2    3.14    0.56
  -1   5   2    2.22    0.50
  -1   5   2    2.12    0.46
  -1   5   2    2.70    0.45
  -1   5   2    2.83    0.53
  -1   5   2    3.36    0.53
   0  -5  -2   31.32    1.47
   0  -5  -2   31.54    1.32
   0  -5  -2   30.56    1.31
   0  -5  -2   33.20    1.38
   0   5   2   30.42    1.41
   0   5   2   32.14    1.32
   0   5   2   32.89    1.17
   0   5   2   30.95    1.27
   0   5   2   30.82    1.31
   0   5   2   31.66    1.36
   0   5   2   28.94    1.26
  -1  -5  -2   38.38    1.57
  -1  -5  -2   36.53    1.56
  -1  -5  -2   38.09    1.42
  -1  -5  -2   38.34    1.48
  -1  -5  -2   37.35    1.48
  -1  -5  -2   41.78    1.66
   1   5   2   38.35    1.39
   1   5   2   36.83    1.40
   1   5   2   39.34    1.60
   1   5   2   39.21    1.48
   1   5   2   37.55    1.30
   1   5   2   39.77    1.39
   1   5   2   38.28    1.43
  -2  -5  -2    1.35    0.35
  -2  -5  -2    0.40    0.39
  -2  -5  -2    1.52    0.47
  -2  -5  -2    1.59    0.43
  -2  -5  -2    1.46    0.38
  -2  -5  -2    1.80    0.55
  -2  -5  -2    1.43    0.29
   2   5   2    1.39    0.26
   2   5   2    1.29    0.33
   2   5   2    1.72    0.35
   2   5   2    1.51    0.30
   2   5   2    0.88    0.41
  -3  -5  -2  221.10    6.32
  -3  -5  -2  223.32    6.54
  -3  -5  -2  222.81    6.19
  -3  -5  -2  215.52    6.45
   3   5   2  226.86    6.37
   3   5   2  223.37    6.03
   3   5   2  221.32    6.18
   3   5   2  227.85    6.17
  -4  -5  -2  108.22    3.54
  -4  -5  -2  101.13    3.47
  -4  -5  -2  106.57    3.31
   4   5   2  106.78    3.14
   4   5   2  109.97    3.34
  -5  -5  -2    1.07    0.44
  -5  -5  -2    1.20    0.51
  -5  -5  -2    1.02    0.53
  -5  -5  -2    1.35    0.48
   5   5   2    0.88    0.48
   5   5   2    0.50    0.30
  -6  -5  -2   47.58    2.06
  -6  -5  -2   47.32    1.80
  -6  -5  -2   45.50    2.04
  -6  -5  -2   41.10    2.01
   6   5   2   46.68    2.05
   6   5   2   48.25    1.71
  -7  -5  -2   49.64    2.29
  -7  -5  -2   48.71    2.21
  -7  -5  -2   46.78    2.16
  -7  -5  -2   47.79    1.89
   7   5   2   48.48    2.20
   7   5   2   43.67    1.68
  -8  -5  -2   18.53    1.50
  -8  -5  -2   15.68    1.41
   8   5   2   16.68    0.99
   8   5   2   17.23    1.51
  -9  -5  -2   26.40    1.84
  -9  -5  -2   28.83    1.96
   9   5   2   29.15    1.37
   9   5   2   22.92    1.75
 -10  -5  -2    4.94    1.13
 -10  -5  -2    2.84    0.98
  10   5   2    3.45    0.70
  10   5   2    2.46    0.97
 -11  -5  -2    0.80    1.04
 -11  -5  -2    1.57    0.97
  11   5   2    1.92    1.07
  11   5   2    2.95    0.72
  11   5   2    4.86    1.00
   8  -6  -2    2.67    1.03
   8  -6  -2    0.79    1.03
   8  -6  -2    2.35    1.13
  -8   6   2    0.88    0.92
  -8   6   2    3.34    1.16
   7  -6  -2   10.89    1.38
   7  -6  -2   12.58    1.62
   7  -6  -2   11.72    1.54
  -7   6   2   10.98    1.39
  -7   6   2   11.13    1.50
   6  -6  -2    4.15    1.01
   6  -6  -2    3.31    0.99
   6  -6  -2    1.50    0.96
  -6   6   2    5.47    1.10
  -6   6   2    2.87    0.90
   5  -6  -2   12.85    1.36
   5  -6  -2   13.88    1.50
   5  -6  -2   11.51    1.29
  -5   6   2   13.62    1.38
  -5   6   2   13.27    1.36
  -5   6   2   13.66    1.29
  -5   6   2   13.40    1.18
   4  -6  -2   10.37    1.20
   4  -6  -2   12.15    1.22
   4  -6  -2   11.14    1.34
  -4   6   2   11.18    1.22
  -4   6   2   14.08    1.13
  -4   6   2   11.04    1.08
  -4   6   2   11.23    1.21
   3  -6  -2   15.31    1.34
   3  -6  -2   14.99    1.23
   3  -6  -2   16.06    1.38
  -3   6   2   15.84    1.28
  -3   6   2   16.69    1.23
  -3   6   2   16.09    1.16
  -3   6   2   16.09    1.19
   2  -6  -2    3.31    0.75
   2  -6  -2    3.77    0.80
   2  -6  -2    3.22    0.63
  -2   6   2    2.93    0.63
  -2   6   2    2.74    0.65
  -2   6   2    3.69    0.68
  -2   6   2    2.96    0.60
  -2   6   2    3.77    0.61
   1  -6  -2  112.41    3.65
   1  -6  -2  113.84    3.86
   1  -6  -2  113.68    3.75
  -1   6   2  117.78    3.80
  -1   6   2  117.09    3.73
  -1   6   2  120.90    3.73
  -1   6   2  112.61    3.68
  -1   6   2  115.04    3.73
  -1   6   2  121.53    3.56
   0  -6  -2   68.62    2.57
   0  -6  -2   70.35    2.64
   0  -6  -2   65.48    2.39
   0  -6  -2   79.15    3.04
   0   6   2   71.62    2.49
   0   6   2   74.07    2.45
   0   6   2   71.56    2.40
   0   6   2   68.78    2.55
   0   6   2   68.67    2.40
   0   6   2   72.03    2.28
  -1  -6  -2    8.41    0.74
  -1  -6  -2    9.39    0.92
  -1  -6  -2    7.68    0.79
  -1  -6  -2    9.03    0.79
  -1  -6  -2    7.67    0.80
  -1  -6  -2    7.10    0.64
   1   6   2    8.30    0.76
   1   6   2    7.01    0.56
   1   6   2    7.28    0.59
   1   6   2    8.14    0.64
   1   6   2    8.29    0.69
   1   6   2    8.02    0.67
   1   6   2    6.93    0.79
  -2  -6  -2   76.79    2.72
  -2  -6  -2   77.36    2.67
  -2  -6  -2   76.30    2.68
  -2  -6  -2   74.77    2.63
  -2  -6  -2   78.99    2.46
  -2  -6  -2   76.06    2.53
  -2  -6  -2   71.00    2.37
   2   6   2   78.86    2.42
   2   6   2   76.34    2.67
   2   6   2   73.96    2.35
   2   6   2   77.88    2.52
   2   6   2   75.66    2.33
  -3  -6  -2   63.22    2.50
  -3  -6  -2   67.91    2.41
  -3  -6  -2   70.39    2.42
  -3  -6  -2   65.43    2.48
  -3  -6  -2   66.59    2.25
   3   6   2   67.15    2.16
   3   6   2   67.91    2.24
   3   6   2   65.38    2.40
  -4  -6  -2    4.85    0.67
  -4  -6  -2    4.24    0.69
  -4  -6  -2    4.64    0.77
  -4  -6  -2    4.95    0.65
   4   6   2    4.39    0.63
   4   6   2    4.46    0.54
   4   6   2    4.78    0.59
  -5  -6  -2   99.85    3.46
  -5  -6  -2  101.40    3.51
  -5  -6  -2   95.32    3.41
  -5  -6  -2  102.59    3.29
   5   6   2  101.31    3.07
   5   6   2  103.08    3.52
   5   6   2   96.13    3.22
  -6  -6  -2   98.35    3.25
  -6  -6  -2   93.00    3.51
  -6  -6  -2   99.04    3.50
  -6  -6  -2   97.71    3.48
   6   6   2  103.24    3.20
   6   6   2   98.44    3.52
  -7  -6  -2    1.69    0.55
  -7  -6  -2    1.13    0.72
  -7  -6  -2    0.16    0.58
  -7  -6  -2    0.10    0.64
   7   6   2    0.42    0.59
   7   6   2    0.02    0.39
  -8  -6  -2   58.09    2.70
  -8  -6  -2   59.85    2.35
  -8  -6  -2   57.97    2.69
   8   6   2   60.19    2.70
  -9  -6  -2   79.94    3.45
  -9  -6  -2   89.38    3.57
   9   6   2   80.50    3.44
 -10  -6  -2    3.05    0.99
 -10  -6  -2    4.76    1.12
  10   6   2    1.64    0.92
 -11  -6  -2   17.07    1.91
 -11  -6  -2   23.66    2.02
  11   6   2   27.09    2.09
   7  -7  -2    6.32    1.41
   7  -7  -2    7.07    1.43
   7  -7  -2    8.85    1.39
  -7   7   2    6.12    1.29
  -7   7   2    9.39    1.38
   6  -7  -2    1.51    1.01
   6  -7  -2    2.90    1.16
   6  -7  -2    2.79    1.08
  -6   7   2    1.36    0.88
  -6   7   2    0.99    0.86
   5  -7  -2   19.59    1.89
   5  -7  -2   21.35    1.84
   5  -7  -2   18.82    1.70
  -5   7   2   20.64    1.66
  -5   7   2   22.68    1.64
  -5   7   2   20.40    1.77
  -5   7   2   18.75    1.47
   4  -7  -2    4.28    0.90
   4  -7  -2    2.79    0.91
   4  -7  -2    3.64    1.01
  -4   7   2    2.66    0.75
  -4   7   2    3.41    0.79
  -4   7   2    4.20    0.86
  -4   7   2    3.01    0.88
   3  -7  -2   32.70    2.04
   3  -7  -2   34.55    2.00
   3  -7  -2   32.74    1.82
  -3   7   2   32.82    1.72
  -3   7   2   33.99    1.84
  -3   7   2   35.30    1.84
  -3   7   2   32.28    1.84
   2  -7  -2   70.84    2.95
   2  -7  -2   68.77    2.75
  -2   7   2   72.52    2.60
  -2   7   2   76.75    2.81
  -2   7   2   79.29    2.83
  -2   7   2   69.59    2.76
  -2   7   2   68.02    2.77
   1  -7  -2  252.89    7.54
   1  -7  -2  239.45    7.28
  -1   7   2  263.20    7.33
  -1   7   2  245.64    7.28
  -1   7   2  250.63    7.11
  -1   7   2  242.59    7.39
  -1   7   2  255.10    7.37
   0  -7  -2   25.60    1.44
   0  -7  -2   26.09    1.58
   0  -7  -2   25.84    1.31
   0   7   2   26.91    1.33
   0   7   2   28.02    1.43
   0   7   2   27.59    1.22
   0   7   2   24.43    1.46
   0   7   2   27.51    1.34
   0   7   2   25.08    1.29
  -1  -7  -2    5.04    0.59
  -1  -7  -2    4.77    0.75
  -1  -7  -2    6.46    0.85
  -1  -7  -2    5.23    0.77
  -1  -7  -2    6.12    0.72
   1   7   2    5.31    0.62
   1   7   2    6.33    0.61
   1   7   2    4.84    0.60
   1   7   2    5.34    0.70
   1   7   2    5.55    0.78
   1   7   2    7.21    0.71
   1   7   2    5.49    0.55
  -2  -7  -2    3.43    0.48
  -2  -7  -2    3.32    0.68
  -2  -7  -2    3.42    0.70
  -2  -7  -2    2.67    0.56
  -2  -7  -2    2.35    0.68
   2   7   2    2.88    0.44
   2   7   2    4.10    0.71
   2   7   2    3.05    0.40
   2   7   2    4.12    0.51
   2   7   2    3.04    0.58
  -3  -7  -2    0.53    0.49
  -3  -7  -2    1.73    0.56
  -3  -7  -2    1.67    0.56
  -3  -7  -2    1.41    0.42
  -3  -7  -2    0.86    0.40
  -3  -7  -2    1.23    0.53
   3   7   2    1.25    0.51
   3   7   2    1.31    0.43
   3   7   2    1.06    0.40
  -4  -7  -2  130.00    4.01
  -4  -7  -2  123.68    4.18
  -4  -7  -2  121.29    4.17
  -4  -7  -2  124.35    4.05
   4   7   2  123.36    3.84
   4   7   2  127.01    4.06
   4   7   2  127.29    3.82
  -5  -7  -2    0.11    0.45
  -5  -7  -2    0.32    0.48
  -5  -7  -2   -0.30    0.46
  -5  -7  -2    0.55    0.57
   5   7   2   -0.21    0.36
   5   7   2    0.20    0.41
   5   7   2    0.05    0.37
  -6  -7  -2    3.27    0.68
  -6  -7  -2    3.88    0.72
  -6  -7  -2    4.21    0.87
   6   7   2    3.16    0.55
   6   7   2    3.95    0.83
   6   7   2    4.13    0.66
  -7  -7  -2   76.00    3.18
  -7  -7  -2   77.69    2.86
  -7  -7  -2   81.48    3.11
   7   7   2   75.40    2.71
   7   7   2   72.62    3.06
  -8  -7  -2  160.65    5.23
  -8  -7  -2  178.35    5.71
  -8  -7  -2  168.49    5.73
   8   7   2  165.86    5.64
  -9  -7  -2    5.62    1.19
  -9  -7  -2    5.23    1.10
   9   7   2    5.46    1.13
 -10  -7  -2   -0.54    0.80
 -10  -7  -2    0.71    0.99
  10   7   2    1.31    0.85
 -11  -7  -2    9.18    1.46
 -11  -7  -2   11.48    1.65
  11   7   2   10.35    1.53
   6  -8  -2   18.44    1.93
   6  -8  -2   19.11    1.91
   6  -8  -2   19.59    2.10
  -6   8   2   16.87    1.64
  -6   8   2   18.88    1.87
   5  -8  -2   12.83    1.70
   5  -8  -2    9.67    1.40
   5  -8  -2    8.08    1.42
  -5   8   2    6.81    1.11
  -5   8   2   10.36    1.23
  -5   8   2   10.79    1.40
  -5   8   2    8.91    1.40
   4  -8  -2   19.95    1.72
   4  -8  -2   24.89    2.19
   4  -8  -2   20.17    1.86
  -4   8   2   22.15    1.64
  -4   8   2   18.15    1.71
  -4   8   2   22.87    1.65
  -4   8   2   22.54    1.71
   3  -8  -2    4.38    0.95
   3  -8  -2    6.24    1.13
  -3   8   2    6.45    1.06
  -3   8   2    4.80    0.97
  -3   8   2    3.62    0.85
  -3   8   2    5.24    0.97
   2  -8  -2    1.94    0.83
   2  -8  -2    2.78    0.83
   2  -8  -2    3.04    0.93
  -2   8   2    3.20    0.75
  -2   8   2    3.26    0.81
  -2   8   2    3.28    0.82
  -2   8   2    2.98    0.78
  -2   8   2    3.65    0.71
   1  -8  -2   32.33    1.82
   1  -8  -2   30.02    1.94
  -1   8   2   32.45    1.72
  -1   8   2   30.55    1.54
  -1   8   2   32.32    1.67
  -1   8   2   30.74    1.72
  -1   8   2   31.89    1.82
   0  -8  -2   31.26    1.68
   0  -8  -2   28.64    1.82
   0   8   2   30.12    1.73
   0   8   2   29.23    1.52
   0   8   2   28.66    1.50
   0   8   2   30.48    1.44
   0   8   2   33.56    1.67
  -1  -8  -2    3.68    0.79
  -1  -8  -2    2.50    0.66
  -1  -8  -2    2.17    0.77
   1   8   2    1.80    0.69
   1   8   2    2.88    0.59
   1   8   2    2.97    0.66
   1   8   2    2.72    0.56
   1   8   2    2.35    0.47
   1   8   2    2.11    0.50
  -2  -8  -2    1.57    0.55
  -2  -8  -2    1.34    0.66
  -2  -8  -2    1.89    0.65
  -2  -8  -2    1.58    0.67
   2   8   2    1.40    0.53
   2   8   2    1.95    0.47
   2   8   2    1.21    0.43
   2   8   2    2.06    0.62
  -3  -8  -2   42.53    2.03
  -3  -8  -2   40.12    2.00
  -3  -8  -2   43.07    2.04
  -3  -8  -2   46.86    1.80
   3   8   2   43.51    1.71
   3   8   2   45.17    1.85
   3   8   2   46.28    2.08
  -4  -8  -2  106.27    3.63
  -4  -8  -2  105.49    3.67
  -4  -8  -2  103.36    3.66
  -4  -8  -2  106.93    3.80
   4   8   2  105.13    3.43
   4   8   2  100.54    3.64
   4   8   2  110.62    3.39
  -5  -8  -2    2.82    0.69
  -5  -8  -2    1.27    0.71
  -5  -8  -2    1.98    0.67
  -5  -8  -2    2.28    0.69
   5   8   2    2.16    0.62
   5   8   2    1.53    0.49
   5   8   2    3.53    0.62
  -6  -8  -2   20.14    1.61
  -6  -8  -2   21.16    1.48
  -6  -8  -2   20.78    1.44
   6   8   2   20.42    1.18
   6   8   2   18.64    1.50
   6   8   2   21.13    1.30
   6   8   2   21.09    1.34
  -7  -8  -2   36.83    2.60
  -7  -8  -2   49.77    2.50
  -7  -8  -2   51.07    2.26
   7   8   2   44.93    1.98
   7   8   2   49.44    2.40
  -8  -8  -2    2.54    1.03
  -8  -8  -2    5.13    0.93
   8   8   2    4.44    1.04
  -9  -8  -2   33.95    2.30
   9   8   2   31.61    2.14
 -10  -8  -2   14.38    1.78
  10   8   2   16.25    1.77
   5  -9  -2    0.21    1.22
   5  -9  -2    3.76    1.26
   5  -9  -2    2.34    1.15
  -5   9   2    3.36    0.99
  -5   9   2    3.42    1.03
  -5   9   2    2.01    1.05
  -5   9   2    2.06    1.00
   4  -9  -2    0.79    0.99
   4  -9  -2   -0.74    0.97
  -4   9   2    1.50    0.87
  -4   9   2   -0.39    0.69
  -4   9   2    0.85    0.84
  -4   9   2   -0.18    0.74
   3  -9  -2   32.57    2.19
   3  -9  -2   33.47    2.34
  -3   9   2   30.09    2.01
  -3   9   2   29.36    2.03
  -3   9   2   30.57    1.86
  -3   9   2   29.01    1.91
   2  -9  -2   -1.24    0.75
   2  -9  -2    0.66    0.85
  -2   9   2    0.82    0.70
  -2   9   2    0.27    0.70
  -2   9   2    0.58    0.65
  -2   9   2    0.88    0.77
   1  -9  -2   71.14    3.02
   1  -9  -2   69.71    3.15
  -1   9   2   73.51    2.70
  -1   9   2   69.54    3.02
  -1   9   2   70.01    2.82
  -1   9   2   70.58    2.84
   0  -9  -2   12.29    1.38
   0  -9  -2    9.53    1.13
   0   9   2   10.21    1.11
   0   9   2    8.74    0.97
   0   9   2    9.26    1.20
   0   9   2   10.20    0.95
   0   9   2    7.88    0.96
  -1  -9  -2    4.35    0.84
  -1  -9  -2    3.44    0.88
  -1  -9  -2    2.57    0.90
   1   9   2    4.23    0.68
   1   9   2    4.54    0.64
   1   9   2    3.23    0.73
   1   9   2    4.15    0.88
   1   9   2    3.34    0.66
  -2  -9  -2   13.03    1.30
  -2  -9  -2   13.02    1.34
  -2  -9  -2   11.14    1.28
  -2  -9  -2   14.26    1.18
   2   9   2   13.08    1.18
   2   9   2   12.24    1.23
   2   9   2   13.13    0.94
   2   9   2   10.59    0.94
  -3  -9  -2  129.82    4.42
  -3  -9  -2  128.84    4.07
  -3  -9  -2  120.89    4.36
  -3  -9  -2  125.63    4.36
   3   9   2  124.97    3.93
   3   9   2  130.66    4.43
   3   9   2  126.37    4.17
  -4  -9  -2    1.74    0.72
  -4  -9  -2    2.38    0.79
  -4  -9  -2    1.43    0.77
   4   9   2    0.91    0.51
   4   9   2    1.77    0.72
   4   9   2    0.96    0.46
  -5  -9  -2    1.15    0.69
  -5  -9  -2    0.27    0.69
  -5  -9  -2    1.08    0.77
   5   9   2    0.49    0.56
   5   9   2    0.28    0.49
   5   9   2    1.04    0.49
  -6  -9  -2    1.84    0.81
  -6  -9  -2    0.44    0.71
   6   9   2    1.25    0.63
   6   9   2    0.46    0.47
   6   9   2    1.31    0.77
   6   9   2    0.06    0.45
  -7  -9  -2   -1.00    0.76
  -7  -9  -2    0.36    0.71
   7   9   2    0.09    0.44
   7   9   2   -0.51    0.64
   7   9   2    0.84    0.69
  -8  -9  -2   53.16    2.55
  -8  -9  -2   49.65    2.80
   8   9   2   54.52    2.74
  -9  -9  -2    0.67    0.88
  -9  -9  -2    0.32    0.92
   9   9   2   -0.51    0.73
 -10  -9  -2    0.13    0.98
  10   9   2    0.12    0.93
   4 -10  -2   14.44    1.85
   4 -10  -2   21.31    2.11
  -4  10   2   16.19    1.67
  -4  10   2   16.01    1.79
  -4  10   2   17.87    1.86
   3 -10  -2    0.99    1.07
   3 -10  -2    1.12    0.97
  -3  10   2    0.64    0.82
  -3  10   2    1.08    0.93
  -3  10   2   -0.05    0.76
   2 -10  -2   12.07    1.62
   2 -10  -2   14.35    1.62
  -2  10   2   14.63    1.55
  -2  10   2   14.09    1.46
  -2  10   2   10.26    1.37
   1 -10  -2    6.75    1.21
   1 -10  -2    7.35    1.21
  -1  10   2    6.63    1.01
  -1  10   2    6.76    1.18
  -1  10   2    4.63    1.00
   0 -10  -2   13.04    1.56
   0 -10  -2   14.93    1.46
   0  10   2   15.02    1.52
   0  10   2   16.11    1.36
   0  10   2   11.44    1.20
  -1 -10  -2   22.70    1.83
  -1 -10  -2   20.26    1.81
  -1 -10  -2   22.14    1.58
   1  10   2   21.05    1.70
   1  10   2   19.45    1.38
   1  10   2   21.15    1.37
  -2 -10  -2   15.20    1.55
  -2 -10  -2   16.92    1.40
  -2 -10  -2   19.17    1.69
  -2 -10  -2   17.20    1.57
   2  10   2   14.83    1.49
   2  10   2   15.14    1.68
   2  10   2   17.29    1.16
  -3 -10  -2   15.50    1.53
  -3 -10  -2   15.61    1.50
  -3 -10  -2   17.32    1.64
   3  10   2   15.55    1.36
   3  10   2   16.29    1.52
  -4 -10  -2   43.24    2.36
  -4 -10  -2   45.66    2.39
  -4 -10  -2   44.06    2.30
   4  10   2   43.76    2.03
   4  10   2   44.69    2.31
  -5 -10  -2    6.75    1.21
  -5 -10  -2    7.76    1.09
  -5 -10  -2    5.73    1.06
   5  10   2    5.77    0.81
   5  10   2    6.36    1.03
  -6 -10  -2    1.18    0.80
  -6 -10  -2   -0.23    0.82
   6  10   2    1.18    0.86
   6  10   2    0.86    0.57
  -7 -10  -2    3.90    1.05
  -7 -10  -2    2.13    0.97
   7  10   2    3.68    0.80
   7  10   2    2.82    0.99
  -8 -10  -2   29.37    2.29
  -8 -10  -2   28.95    2.08
   8  10   2   25.96    2.02
  -9 -10  -2    4.04    1.28
  -9 -10  -2    4.54    1.15
   9  10   2    7.82    1.39
   2 -11  -2    4.75    1.30
   2 -11  -2    3.78    1.34
  -2  11   2    5.03    1.08
  -2  11   2    3.74    1.10
  -2  11   2    5.39    1.14
   1 -11  -2    2.93    1.22
   1 -11  -2    0.62    0.95
  -1  11   2    2.43    0.88
  -1  11   2    1.74    0.86
  -1  11   2    2.04    1.02
   0 -11  -2   10.68    1.59
   0 -11  -2   13.81    1.57
   0  11   2   12.50    1.36
   0  11   2   13.94    1.36
   0  11   2   11.82    1.53
  -1 -11  -2   26.20    2.09
  -1 -11  -2   26.24    1.90
   1  11   2   25.09    1.61
   1  11   2   29.42    2.06
  -2 -11  -2   39.11    2.44
  -2 -11  -2   41.18    2.43
   2  11   2   39.40    1.80
   2  11   2   37.22    2.32
  -3 -11  -2   70.20    3.14
  -3 -11  -2   67.31    3.13
  -3 -11  -2   68.21    3.22
   3  11   2   68.98    3.16
  -4 -11  -2    1.97    0.96
  -4 -11  -2    2.10    0.99
  -4 -11  -2    1.46    0.84
   4  11   2    2.44    0.92
  -5 -11  -2    5.28    1.21
  -5 -11  -2    5.24    1.17
  -5 -11  -2    5.44    1.06
   5  11   2    5.58    1.09
  -6 -11  -2    3.42    1.11
  -6 -11  -2    2.59    1.05
   6  11   2    5.21    1.17
   6  11   2    3.54    0.86
  -7 -11  -2   14.79    1.64
  -7 -11  -2   16.94    1.89
   7  11   2    9.69    1.22
   7  11   2   13.21    1.64
  -8 -11  -2    0.10    1.03
   8  11   2    1.52    1.00
   0 -12  -2    8.31    1.42
   0 -12  -2    6.42    1.50
   0  12   2    4.60    1.27
   0  12   2    6.28    1.04
   0  12   2    6.19    1.18
  -1 -12  -2   30.76    2.17
  -1 -12  -2   22.33    2.23
   1  12   2   22.84    2.13
   1  12   2   20.64    1.59
  -2 -12  -2   35.28    2.54
  -2 -12  -2   31.97    2.43
   2  12   2   33.88    2.37
  -3 -12  -2   23.32    2.10
  -3 -12  -2   19.48    2.00
  -3 -12  -2   23.08    2.05
   3  12   2   18.86    1.86
  -4 -12  -2   -1.73    0.82
  -4 -12  -2   -1.45    0.81
  -4 -12  -2   -0.57    0.94
   4  12   2    0.10    0.83
  -5 -12  -2   21.68    2.06
  -5 -12  -2   24.44    2.08
  -5 -12  -2   18.68    1.98
   5  12   2   22.64    1.91
   3  12  -3    0.21    0.99
   3  12  -3    4.41    1.13
  -3 -12   3    1.68    1.13
  -3 -12   3    0.77    1.04
  -3 -12   3    0.52    1.07
   2  12  -3    6.34    1.31
   2  12  -3    6.89    1.35
  -2 -12   3    6.82    1.44
  -2 -12   3    8.37    1.53
  -2 -12   3    8.83    1.53
   1  12  -3    2.22    0.99
   1  12  -3    2.56    1.10
  -1 -12   3    2.24    1.16
  -1 -12   3    4.31    1.27
  -1 -12   3    3.09    1.30
   6  11  -3    1.36    0.72
   6  11  -3    2.40    1.05
  -6 -11   3    0.54    1.00
  -6 -11   3    0.89    1.06
   5  11  -3   19.99    1.86
   5  11  -3   16.62    1.63
  -5 -11   3   17.80    1.82
  -5 -11   3   17.00    1.80
   4  11  -3    2.98    0.96
   4  11  -3    1.90    0.98
  -4 -11   3    1.45    1.02
  -4 -11   3    4.63    1.18
  -4 -11   3    1.37    1.02
   3  11  -3    1.35    0.95
  -3 -11   3    1.53    0.98
  -3 -11   3    1.63    0.94
  -3 -11   3    0.58    0.87
  -3 -11   3    0.95    1.00
   2  11  -3    0.13    0.84
  -2 -11   3   -1.37    0.84
  -2 -11   3   -0.67    0.90
  -2 -11   3    0.62    0.93
   1  11  -3   49.12    2.67
   1  11  -3   43.85    1.93
  -1 -11   3   47.76    2.70
  -1 -11   3   48.07    2.75
  -1 -11   3   49.53    2.73
   0  11  -3    1.40    0.63
   0  11  -3    0.18    0.74
   0  11  -3    0.68    0.91
   0 -11   3    1.56    1.06
   0 -11   3   -0.29    0.98
   0 -11   3   -0.12    0.86
  -1  11  -3   41.66    2.56
  -1  11  -3   45.81    2.28
  -1  11  -3   45.62    2.61
  -1  11  -3   44.21    2.33
   1 -11   3   44.84    2.74
   1 -11   3   46.57    2.87
   1 -11   3   48.42    2.68
  -2  11  -3   29.21    2.21
  -2  11  -3   28.08    1.87
  -2  11  -3   28.70    2.17
  -2  11  -3   30.65    2.03
   2 -11   3   24.13    2.33
   2 -11   3   28.18    2.37
   2 -11   3   28.21    2.19
   7  10  -3    5.01    0.93
   7  10  -3    4.17    1.17
  -7 -10   3    6.18    1.36
  -7 -10   3    4.03    1.28
  -7 -10   3    3.61    1.22
   6  10  -3    1.14    0.60
   6  10  -3    0.62    0.88
  -6 -10   3    0.75    0.96
  -6 -10   3    0.95    1.00
  -6 -10   3    0.65    0.93
   5  10  -3    0.05    0.84
  -5 -10   3    0.64    0.89
  -5 -10   3    0.15    0.95
  -5 -10   3    0.30    0.93
   4  10  -3    0.47    0.85
  -4 -10   3    0.18    0.82
  -4 -10   3   -1.06    0.79
  -4 -10   3   -1.05    0.75
   3  10  -3   -0.08    0.76
  -3 -10   3    0.36    0.81
  -3 -10   3    0.02    0.79
  -3 -10   3    0.36    0.70
  -3 -10   3   -0.46    0.82
   2  10  -3    1.61    0.86
  -2 -10   3   -0.39    0.78
  -2 -10   3    1.37    0.87
  -2 -10   3    0.79    0.78
  -2 -10   3    1.68    0.88
   1  10  -3   16.74    1.62
   1  10  -3   19.76    1.15
  -1 -10   3   16.64    1.67
  -1 -10   3   17.72    1.71
  -1 -10   3   18.49    1.70
   0  10  -3   78.81    3.32
   0  10  -3   72.90    2.89
   0  10  -3   80.17    2.85
   0 -10   3   74.96    3.29
   0 -10   3   77.09    3.43
   0 -10   3   72.15    3.32
  -1  10  -3   53.88    2.39
  -1  10  -3   53.04    2.45
  -1  10  -3   54.14    2.70
   1 -10   3   57.64    2.90
   1 -10   3   52.54    2.90
   1 -10   3   54.40    2.73
  -2  10  -3    2.41    0.89
  -2  10  -3    2.07    0.78
  -2  10  -3    4.12    1.06
   2 -10   3    2.24    1.09
   2 -10   3    2.09    1.04
   2 -10   3    0.72    0.85
  -3  10  -3    0.90    0.82
  -3  10  -3    0.51    0.84
  -3  10  -3   -0.62    0.69
  -3  10  -3    2.11    0.90
   3 -10   3   -0.37    0.97
   3 -10   3   -0.92    0.92
   3 -10   3    2.04    0.99
  -4  10  -3   43.70    2.62
  -4  10  -3   43.04    2.41
  -4  10  -3   38.93    2.45
  -4  10  -3   39.51    2.49
   4 -10   3   40.06    2.78
   4 -10   3   41.52    2.74
   8   9  -3   -0.57    0.98
  -8  -9   3    1.65    1.14
  -8  -9   3   -0.24    1.01
  -8  -9   3   -0.19    1.09
   7   9  -3    1.96    0.67
   7   9  -3   -0.72    0.85
  -7  -9   3    0.10    0.99
  -7  -9   3    0.38    0.99
  -7  -9   3    2.59    1.13
   6   9  -3    0.19    0.83
  -6  -9   3    0.88    0.93
  -6  -9   3   -0.24    0.88
  -6  -9   3   -0.01    0.74
  -6  -9   3   -0.23    0.86
   5   9  -3   29.11    2.04
  -5  -9   3   26.71    2.00
  -5  -9   3   28.89    2.08
  -5  -9   3   34.05    2.00
  -5  -9   3   27.37    1.87
   4   9  -3   31.96    2.03
   4   9  -3   28.29    2.11
  -4  -9   3   35.58    2.00
  -4  -9   3   31.48    2.05
  -4  -9   3   30.00    1.90
  -4  -9   3   28.48    1.91
  -4  -9   3   29.60    2.27
   3   9  -3   83.38    3.41
   3   9  -3   78.88    3.30
  -3  -9   3   80.09    3.13
  -3  -9   3   77.13    3.24
  -3  -9   3   84.53    3.11
  -3  -9   3   76.54    3.18
  -3  -9   3   76.35    3.11
   2   9  -3   27.87    1.88
   2   9  -3   24.15    1.79
  -2  -9   3   23.55    1.55
  -2  -9   3   27.60    1.78
  -2  -9   3   23.51    1.75
  -2  -9   3   26.21    1.73
   1   9  -3   31.47    1.42
   1   9  -3   34.55    2.70
   1   9  -3   33.77    1.98
  -1  -9   3   29.95    1.91
  -1  -9   3   30.01    1.93
  -1  -9   3   30.10    1.90
   0   9  -3    1.86    0.67
   0   9  -3    3.20    0.64
   0   9  -3    2.71    0.88
   0  -9   3    1.95    0.81
   0  -9   3    1.08    0.86
   0  -9   3    2.50    0.88
  -1   9  -3    1.61    0.71
  -1   9  -3    1.84    0.66
  -1   9  -3    2.23    0.83
   1  -9   3    1.67    0.87
   1  -9   3    1.64    0.84
   1  -9   3    1.17    0.92
  -2   9  -3   21.07    1.56
  -2   9  -3   20.37    1.45
  -2   9  -3   17.84    1.62
   2  -9   3   19.33    1.77
   2  -9   3   19.48    1.83
   2  -9   3   20.02    1.62
  -3   9  -3   28.18    1.97
  -3   9  -3   30.74    1.96
  -3   9  -3   32.36    1.90
   3  -9   3   27.54    2.22
   3  -9   3   35.20    2.06
   3  -9   3   30.64    2.15
  -4   9  -3   -0.51    0.59
  -4   9  -3    0.28    0.81
  -4   9  -3    0.45    0.78
   4  -9   3    1.66    1.04
   4  -9   3    0.37    0.87
   4  -9   3    1.32    0.94
  -5   9  -3    0.43    0.81
  -5   9  -3    1.43    0.92
  -5   9  -3    0.22    0.87
  -5   9  -3    0.11    0.91
   5  -9   3    2.47    1.05
   5  -9   3    0.88    1.03
   5  -9   3    3.45    1.08
  -6   9  -3   37.11    2.53
  -6   9  -3   32.03    2.40
  -6   9  -3   35.23    2.86
   6  -9   3   39.57    2.76
   6  -9   3   34.52    2.56
   6  -9   3   35.78    2.50
  -9  -8   3   13.05    1.85
  -9  -8   3   16.84    1.82
  -9  -8   3   17.63    2.09
  -8  -8   3    4.00    1.25
  -8  -8   3    5.01    1.23
  -8  -8   3    5.04    1.31
   7   8  -3    4.33    1.06
   7   8  -3    3.50    1.07
  -7  -8   3    3.86    1.07
  -7  -8   3    4.15    1.16
  -7  -8   3    4.24    1.22
  -7  -8   3    4.00    0.96
   6   8  -3   51.69    2.25
   6   8  -3   56.72    2.79
   6   8  -3   54.28    2.41
  -6  -8   3   54.24    2.75
  -6  -8   3   57.21    2.60
  -6  -8   3   57.59    2.79
  -6  -8   3   58.68    2.75
   5   8  -3   72.97    2.66
   5   8  -3   72.13    3.13
   5   8  -3   72.26    2.87
  -5  -8   3   69.56    3.06
  -5  -8   3   74.76    3.11
  -5  -8   3   74.59    3.13
  -5  -8   3   72.36    3.01
   4   8  -3    7.61    1.12
   4   8  -3    9.16    0.87
   4   8  -3    8.41    1.01
  -4  -8   3    8.72    1.05
  -4  -8   3    7.65    1.09
  -4  -8   3    8.32    1.12
  -4  -8   3    7.47    1.06
  -4  -8   3    8.00    1.04
   3   8  -3    9.87    1.18
   3   8  -3    9.03    1.02
  -3  -8   3    9.05    1.09
  -3  -8   3    9.52    1.16
  -3  -8   3    8.28    1.01
  -3  -8   3    8.08    1.06
  -3  -8   3    8.96    1.12
   2   8  -3   31.49    1.81
   2   8  -3   29.07    1.66
  -2  -8   3   32.91    1.64
  -2  -8   3   30.70    1.63
  -2  -8   3   26.54    1.70
  -2  -8   3   27.06    1.66
  -2  -8   3   28.50    1.73
   1   8  -3   21.59    1.46
   1   8  -3   21.00    1.09
   1   8  -3   21.07    1.54
  -1  -8   3   22.29    1.54
  -1  -8   3   26.39    1.41
  -1  -8   3   20.66    1.52
  -1  -8   3   22.56    1.32
  -1  -8   3   21.96    1.52
   0   8  -3   10.13    0.90
   0   8  -3    6.74    0.98
   0   8  -3    7.12    0.83
   0   8  -3    7.05    0.92
   0  -8   3    5.53    0.98
   0  -8   3    7.32    1.01
   0  -8   3    7.81    1.01
   0  -8   3    6.73    0.85
  -1   8  -3    1.70    0.64
  -1   8  -3    1.82    0.56
  -1   8  -3    2.62    0.80
  -1   8  -3    2.69    0.71
   1  -8   3    2.73    0.81
   1  -8   3    2.08    0.76
   1  -8   3    1.53    0.77
  -2   8  -3   10.65    1.10
  -2   8  -3    8.63    1.06
  -2   8  -3   11.84    1.20
  -2   8  -3    9.78    1.14
   2  -8   3    9.19    1.26
   2  -8   3    9.32    1.11
   2  -8   3   10.33    1.30
  -3   8  -3   16.46    1.33
  -3   8  -3   14.85    1.35
  -3   8  -3   15.14    1.45
  -3   8  -3   17.50    1.45
   3  -8   3   17.57    1.52
   3  -8   3   15.84    1.43
   3  -8   3   18.68    1.67
   3  -8   3   16.67    1.68
  -4   8  -3   22.86    1.68
  -4   8  -3   19.25    1.53
  -4   8  -3   17.51    1.50
  -4   8  -3   20.82    1.72
   4  -8   3   18.66    1.76
   4  -8   3   21.41    1.91
   4  -8   3   20.65    1.63
  -5   8  -3   52.49    2.67
  -5   8  -3   51.66    2.65
  -5   8  -3   54.53    2.71
  -5   8  -3   51.39    2.65
   5  -8   3   51.79    2.89
   5  -8   3   54.26    2.85
   5  -8   3   50.21    2.67
  -6   8  -3    4.24    1.09
  -6   8  -3    3.92    0.98
  -6   8  -3    3.53    1.04
  -6   8  -3    6.05    1.25
  -6   8  -3    3.98    1.21
   6  -8   3    5.35    1.22
   6  -8   3    3.98    1.25
   6  -8   3    3.91    1.18
  -7   8  -3    2.87    1.25
  -7   8  -3    2.03    1.12
  -7   8  -3    4.88    1.24
   7  -8   3    4.54    1.34
   7  -8   3    3.54    1.24
   7  -8   3    2.11    1.16
 -10  -7   3   38.39    3.09
 -10  -7   3   45.87    2.95
 -10  -7   3   48.53    2.83
   9   7  -3    0.72    0.79
  -9  -7   3    1.20    1.24
  -9  -7   3   -1.35    0.94
  -9  -7   3    1.88    1.04
   8   7  -3    4.20    0.86
  -8  -7   3    5.64    1.19
  -8  -7   3    4.10    1.26
  -8  -7   3    3.71    1.22
   7   7  -3   28.49    1.63
   7   7  -3   27.31    1.56
  -7  -7   3   28.96    1.96
  -7  -7   3   26.04    2.02
  -7  -7   3   28.25    2.13
   6   7  -3  104.13    4.01
   6   7  -3  108.64    3.56
   6   7  -3  106.08    3.70
  -6  -7   3  102.34    3.97
  -6  -7   3  102.03    4.01
  -6  -7   3  111.59    3.88
  -6  -7   3  103.87    3.90
   5   7  -3   64.97    2.57
   5   7  -3   69.90    2.91
   5   7  -3   63.00    2.36
  -5  -7   3   64.13    2.78
  -5  -7   3   65.33    2.84
  -5  -7   3   61.73    2.68
  -5  -7   3   66.79    2.77
   4   7  -3  112.93    4.14
   4   7  -3  121.32    3.98
   4   7  -3  117.03    3.70
  -4  -7   3  118.03    4.06
  -4  -7   3  113.13    4.08
  -4  -7   3  116.41    4.05
  -4  -7   3  132.17    4.00
  -4  -7   3  118.61    4.09
   3   7  -3   10.78    1.05
   3   7  -3    9.78    0.79
   3   7  -3    6.23    0.92
  -3  -7   3    8.09    0.98
  -3  -7   3    8.75    1.01
  -3  -7   3    9.80    1.07
  -3  -7   3    7.83    0.97
  -3  -7   3    9.54    0.95
   2   7  -3    7.33    0.99
   2   7  -3    9.50    0.97
  -2  -7   3    6.85    0.89
  -2  -7   3    8.41    0.94
  -2  -7   3    5.90    0.87
  -2  -7   3    8.88    0.96
  -2  -7   3    8.60    0.93
   1   7  -3   29.62    1.55
   1   7  -3   29.98    1.67
   1   7  -3   26.59    1.19
  -1  -7   3   30.26    1.61
  -1  -7   3   27.25    1.54
  -1  -7   3   29.29    1.48
  -1  -7   3   27.33    1.57
  -1  -7   3   28.47    1.41
   0   7  -3    0.12    0.52
   0   7  -3   -0.08    0.43
   0   7  -3    0.06    0.39
   0   7  -3    0.35    0.35
   0   7  -3    0.01    0.39
   0  -7   3    0.56    0.36
   0  -7   3    0.28    0.47
   0  -7   3    0.35    0.50
   0  -7   3   -0.27    0.51
   0  -7   3    0.56    0.57
   0  -7   3    0.14    0.41
  -1   7  -3   -0.38    0.44
  -1   7  -3   -0.13    0.44
  -1   7  -3    0.44    0.43
  -1   7  -3    1.59    0.64
   1  -7   3   -0.79    0.53
   1  -7   3    0.63    0.55
   1  -7   3   -0.21    0.58
   1  -7   3    0.41    0.46
   1  -7   3    0.39    0.39
  -2   7  -3   31.63    1.52
  -2   7  -3   35.74    1.66
  -2   7  -3   35.17    1.81
  -2   7  -3   32.92    1.71
  -2   7  -3   33.77    1.70
   2  -7   3   31.88    1.82
   2  -7   3   32.94    1.69
   2  -7   3   31.50    1.85
   2  -7   3   31.56    1.61
   2  -7   3   36.02    1.75
  -3   7  -3  160.07    5.11
  -3   7  -3  165.92    5.24
  -3   7  -3  166.13    5.19
  -3   7  -3  141.38    4.96
  -3   7  -3  164.10    5.16
   3  -7   3  161.54    5.35
   3  -7   3  156.89    5.08
   3  -7   3  162.84    5.15
   3  -7   3  160.78    5.31
   3  -7   3  161.81    5.08
  -4   7  -3    1.18    0.70
  -4   7  -3    0.55    0.62
  -4   7  -3    1.24    0.64
  -4   7  -3    0.89    0.65
  -4   7  -3    0.73    0.69
   4  -7   3   -0.51    0.59
   4  -7   3    0.26    0.74
   4  -7   3    1.09    0.84
   4  -7   3    1.13    0.68
  -5   7  -3    3.07    0.92
  -5   7  -3    2.72    0.86
  -5   7  -3    1.49    0.75
  -5   7  -3    4.57    1.00
  -5   7  -3    0.58    0.74
   5  -7   3    2.94    0.97
   5  -7   3    1.25    0.86
   5  -7   3    2.52    0.81
   5  -7   3    1.87    0.83
  -6   7  -3   17.26    1.66
  -6   7  -3   18.00    1.82
  -6   7  -3   18.80    1.69
  -6   7  -3   20.11    1.79
   6  -7   3   16.18    1.66
   6  -7   3   15.98    1.66
   6  -7   3   15.23    1.66
   6  -7   3   15.64    1.72
  -7   7  -3   11.05    1.46
  -7   7  -3    8.07    1.47
  -7   7  -3    6.89    1.26
   7  -7   3    6.89    1.29
   7  -7   3    6.67    1.27
   7  -7   3    7.09    1.34
   7  -7   3    5.72    1.28
  -8   7  -3    6.06    1.29
  -8   7  -3   13.25    1.73
  -8   7  -3    9.50    1.65
   8  -7   3    9.69    1.50
   8  -7   3   10.50    1.54
   8  -7   3   13.58    1.77
   8  -7   3    9.90    1.55
  10   6  -3   13.50    1.53
 -10  -6   3   12.50    1.59
 -10  -6   3   14.47    1.92
 -10  -6   3   12.90    1.96
   9   6  -3    0.17    0.74
  -9  -6   3   -0.30    1.04
  -9  -6   3    0.27    1.07
  -9  -6   3   -0.60    0.82
   8   6  -3   11.59    1.16
  -8  -6   3   12.24    1.36
  -8  -6   3    9.01    1.44
  -8  -6   3    8.57    1.49
   7   6  -3    6.61    0.82
  -7  -6   3    4.97    1.13
  -7  -6   3    4.24    0.97
  -7  -6   3    4.65    1.12
   6   6  -3   21.77    1.25
  -6  -6   3   20.56    1.62
  -6  -6   3   20.50    1.67
  -6  -6   3   22.04    1.57
  -6  -6   3   22.17    1.57
   5   6  -3  230.11    6.96
   5   6  -3  236.38    6.75
  -5  -6   3  234.12    7.16
  -5  -6   3  235.28    7.10
  -5  -6   3  240.58    7.11
  -5  -6   3  235.59    7.26
   4   6  -3   48.98    2.01
   4   6  -3   50.45    2.25
   4   6  -3   45.25    1.77
  -4  -6   3   52.10    2.24
  -4  -6   3   45.76    2.08
  -4  -6   3   45.60    2.09
  -4  -6   3   46.54    2.11
   3   6  -3   75.95    2.87
   3   6  -3   77.52    2.71
   3   6  -3   77.55    2.44
  -3  -6   3   72.24    2.75
  -3  -6   3   66.60    2.73
  -3  -6   3   76.90    2.74
  -3  -6   3   76.42    2.78
  -3  -6   3   74.60    2.57
   2   6  -3   83.46    3.03
   2   6  -3   83.06    2.88
  -2  -6   3   81.02    2.93
  -2  -6   3   78.34    2.89
  -2  -6   3   84.60    2.87
  -2  -6   3   85.31    2.96
  -2  -6   3   83.31    2.84
   1   6  -3  249.57    7.19
   1   6  -3  252.88    6.87
   1   6  -3  252.10    7.30
   1   6  -3  250.96    6.89
  -1  -6   3  252.46    7.03
  -1  -6   3  240.24    7.23
  -1  -6   3  254.06    7.19
  -1  -6   3  246.94    7.23
  -1  -6   3  242.73    6.87
  -1  -6   3  241.48    7.19
   0   6  -3   35.74    1.48
   0   6  -3   34.44    1.70
   0   6  -3   36.07    1.44
   0   6  -3   37.21    1.45
   0   6  -3   32.17    1.60
   0   6  -3   33.99    1.46
   0  -6   3   36.12    1.63
   0  -6   3   35.22    1.68
   0  -6   3   33.60    1.43
   0  -6   3   37.26    1.72
   0  -6   3   33.35    1.60
  -1   6  -3   32.19    1.55
  -1   6  -3   36.62    1.54
  -1   6  -3   33.66    1.47
  -1   6  -3   35.12    1.70
  -1   6  -3   34.28    1.51
  -1   6  -3   29.88    1.51
   1  -6   3   32.37    1.69
   1  -6   3   36.03    1.49
   1  -6   3   34.63    1.50
   1  -6   3   33.92    1.70
   1  -6   3   34.13    1.60
  -2   6  -3  113.96    3.72
  -2   6  -3  114.85    3.81
  -2   6  -3  111.81    3.67
  -2   6  -3  117.96    3.73
  -2   6  -3  106.34    3.54
  -2   6  -3  116.24    3.71
   2  -6   3  109.76    3.65
   2  -6   3  111.57    3.83
   2  -6   3  108.37    3.84
   2  -6   3  117.00    3.71
   2  -6   3  112.71    3.63
  -3   6  -3   14.79    1.14
  -3   6  -3   12.89    1.06
  -3   6  -3   13.00    1.18
  -3   6  -3   13.91    1.09
  -3   6  -3   14.61    1.17
   3  -6   3   13.11    1.20
   3  -6   3   10.58    1.15
   3  -6   3   13.64    1.11
   3  -6   3   14.62    1.09
   3  -6   3   14.20    1.12
  -4   6  -3   89.74    3.23
  -4   6  -3   81.46    3.19
  -4   6  -3   82.24    3.02
  -4   6  -3   82.99    3.16
  -4   6  -3   82.80    3.14
   4  -6   3   86.06    3.28
   4  -6   3   83.94    3.11
   4  -6   3   84.00    3.27
   4  -6   3   84.81    3.17
  -5   6  -3   54.37    2.55
  -5   6  -3   55.00    2.49
  -5   6  -3   54.04    2.26
  -5   6  -3   54.54    2.50
  -5   6  -3   54.94    2.49
   5  -6   3   50.39    2.51
   5  -6   3   51.53    2.39
   5  -6   3   54.25    2.55
   5  -6   3   50.72    2.43
  -6   6  -3   12.96    1.39
  -6   6  -3   14.32    1.44
  -6   6  -3   12.61    1.20
  -6   6  -3   12.36    1.38
  -6   6  -3   11.74    1.48
   6  -6   3   14.94    1.48
   6  -6   3   14.14    1.48
   6  -6   3   15.32    1.54
   6  -6   3   12.67    1.41
  -7   6  -3   13.58    1.54
  -7   6  -3   11.12    1.56
  -7   6  -3   16.18    1.60
   7  -6   3   11.46    1.51
   7  -6   3   13.55    1.53
   7  -6   3   13.04    1.54
   7  -6   3   14.43    1.55
  -8   6  -3   23.67    2.17
  -8   6  -3   20.28    1.87
  -8   6  -3   23.53    2.22
   8  -6   3   19.21    1.89
   8  -6   3   23.13    2.03
   8  -6   3   20.81    1.98
   8  -6   3   22.37    2.05
  10   5  -3    2.67    1.02
  10   5  -3    2.47    0.80
 -10  -5   3    0.59    1.17
 -10  -5   3    1.16    1.21
 -10  -5   3    0.81    0.95
   9   5  -3   78.07    2.81
   9   5  -3   75.51    3.17
  -9  -5   3   80.09    3.82
  -9  -5   3   76.20    3.56
  -9  -5   3   78.05    3.33
   8   5  -3   30.64    1.48
   8   5  -3   29.29    1.73
  -8  -5   3   29.79    2.19
  -8  -5   3   29.65    1.91
  -8  -5   3   30.22    2.13
   7   5  -3    2.01    0.60
  -7  -5   3    0.73    0.82
  -7  -5   3    0.16    0.81
  -7  -5   3    1.25    0.73
   6   5  -3   92.95    3.11
  -6  -5   3   92.03    3.48
  -6  -5   3   91.38    3.58
  -6  -5   3   95.69    3.43
   5   5  -3   36.73    1.53
  -5  -5   3   39.61    1.86
  -5  -5   3   35.80    1.84
  -5  -5   3   37.72    1.99
  -5  -5   3   37.00    1.85
   4   5  -3    0.20    0.33
  -4  -5   3    0.69    0.50
  -4  -5   3    1.21    0.53
  -4  -5   3    0.21    0.58
  -4  -5   3    0.78    0.54
   3   5  -3    0.89    0.33
   3   5  -3    1.91    0.62
   3   5  -3   -0.16    0.38
  -3  -5   3    0.61    0.48
  -3  -5   3    0.93    0.50
  -3  -5   3    1.25    0.51
  -3  -5   3    0.74    0.50
   2   5  -3  400.05   11.07
   2   5  -3  406.42   10.75
   2   5  -3  406.00   10.72
   2   5  -3  399.81   10.78
   2   5  -3  398.57   11.20
  -2  -5   3  393.58   11.14
  -2  -5   3  395.29   11.10
  -2  -5   3  399.21   11.13
  -2  -5   3  413.70   11.05
   1   5  -3   64.26    2.05
   1   5  -3   65.40    2.04
   1   5  -3   63.26    2.27
   1   5  -3   60.71    2.36
  -1  -5   3   64.59    2.32
  -1  -5   3   61.57    2.28
  -1  -5   3   63.03    2.03
  -1  -5   3   62.86    2.33
  -1  -5   3   62.72    2.29
  -1  -5   3   63.94    2.17
   0   5  -3  100.85    3.10
   0   5  -3  102.72    3.24
   0   5  -3  102.78    3.10
   0   5  -3  101.19    3.08
   0   5  -3   98.56    3.31
   0   5  -3   99.63    3.09
   0  -5   3   99.62    3.31
   0  -5   3  102.05    3.31
   0  -5   3  100.62    3.30
   0  -5   3   96.81    3.07
   0  -5   3   99.12    3.22
  -1   5  -3  100.41    3.39
  -1   5  -3  104.03    3.24
  -1   5  -3  102.35    3.25
  -1   5  -3  105.34    3.28
  -1   5  -3  102.72    3.32
   1  -5   3  104.89    3.22
   1  -5   3  100.80    3.42
   1  -5   3  103.26    3.31
   1  -5   3  106.07    3.32
   1  -5   3  104.14    3.26
   1  -5   3  101.98    3.41
   1  -5   3  100.78    3.17
  -2   5  -3    1.04    0.49
  -2   5  -3    0.96    0.43
  -2   5  -3    0.65    0.39
  -2   5  -3    0.38    0.42
  -2   5  -3    0.34    0.37
  -2   5  -3    0.12    0.36
   2  -5   3    0.85    0.44
   2  -5   3    0.48    0.47
   2  -5   3    1.23    0.44
   2  -5   3    1.02    0.44
   2  -5   3    0.70    0.41
   2  -5   3    0.30    0.47
   2  -5   3    1.01    0.43
  -3   5  -3   84.50    2.92
  -3   5  -3   84.34    3.00
  -3   5  -3   86.42    3.03
  -3   5  -3   88.42    3.03
  -3   5  -3   88.90    3.07
  -3   5  -3   85.45    3.06
   3  -5   3   89.13    3.05
   3  -5   3   85.44    3.10
   3  -5   3   85.28    2.92
   3  -5   3   89.95    3.15
   3  -5   3   87.02    3.00
   3  -5   3   85.92    2.87
  -4   5  -3   79.83    2.93
  -4   5  -3   76.92    2.94
  -4   5  -3   75.86    2.91
  -4   5  -3   83.98    3.00
  -4   5  -3   78.62    2.79
   4  -5   3   77.68    2.93
   4  -5   3   79.62    2.86
   4  -5   3   76.53    2.97
   4  -5   3   78.85    3.00
  -5   5  -3    7.30    1.05
  -5   5  -3    9.09    0.90
  -5   5  -3    8.90    1.06
  -5   5  -3    7.38    0.99
  -5   5  -3    8.26    1.00
   5  -5   3    6.57    0.99
   5  -5   3    6.97    0.98
   5  -5   3    6.83    0.94
   5  -5   3    6.58    0.94
  -6   5  -3   19.18    1.59
  -6   5  -3   17.14    1.46
  -6   5  -3   20.37    1.50
  -6   5  -3   16.69    1.43
  -6   5  -3   17.23    1.22
   6  -5   3   17.12    1.47
   6  -5   3   18.00    1.47
   6  -5   3   14.54    1.39
   6  -5   3   19.06    1.55
  -7   5  -3  151.89    5.40
  -7   5  -3  161.13    5.64
  -7   5  -3  155.05    5.34
   7  -5   3  153.52    5.35
   7  -5   3  154.75    5.42
   7  -5   3  156.77    5.28
   7  -5   3  151.49    5.32
  -8   5  -3   17.88    1.72
  -8   5  -3   17.75    1.77
  -8   5  -3   16.64    1.90
   8  -5   3   17.88    1.72
   8  -5   3   18.68    1.85
   8  -5   3   15.14    1.57
   8  -5   3   16.90    1.71
  -9   5  -3    1.68    1.20
  -9   5  -3    0.71    0.85
  -9   5  -3    1.34    0.92
   9  -5   3    0.44    0.99
   9  -5   3    1.78    1.08
   9  -5   3    2.31    1.07
   9  -5   3    1.93    0.96
  10   4  -3   31.97    2.18
  10   4  -3   33.43    2.04
  10   4  -3   27.57    1.75
 -10  -4   3   25.96    2.17
 -10  -4   3   30.64    2.34
 -10  -4   3   28.76    2.53
 -10  -4   3   25.23    2.08
   9   4  -3   89.16    3.13
   9   4  -3   88.06    3.40
   9   4  -3   83.97    3.21
  -9  -4   3   86.18    3.49
  -9  -4   3   82.89    3.68
  -9  -4   3   75.96    3.55
  -9  -4   3   84.89    3.92
   8   4  -3    5.07    0.90
   8   4  -3    5.37    0.89
   8   4  -3    5.67    0.80
  -8  -4   3    3.32    1.02
  -8  -4   3    4.85    1.10
  -8  -4   3    5.39    1.06
  -8  -4   3    3.82    0.94
   7   4  -3    0.21    0.53
   7   4  -3   -0.05    0.49
  -7  -4   3    1.07    0.70
  -7  -4   3    0.64    0.62
  -7  -4   3   -0.42    0.74
  -7  -4   3   -0.11    0.72
   6   4  -3    8.40    0.74
   6   4  -3    7.59    0.81
  -6  -4   3   10.52    1.03
  -6  -4   3    8.85    0.90
  -6  -4   3    7.42    1.01
  -6  -4   3    7.66    1.08
   5   4  -3   14.68    0.89
   5   4  -3   15.44    0.92
   5   4  -3   15.99    0.80
  -5  -4   3   14.51    1.30
  -5  -4   3   14.22    0.97
  -5  -4   3   13.87    1.15
  -5  -4   3   14.58    1.22
   4   4  -3   42.50    1.55
   4   4  -3   42.88    1.51
   4   4  -3   42.83    1.46
  -4  -4   3   42.81    1.87
  -4  -4   3   44.53    1.97
  -4  -4   3   41.42    1.82
  -4  -4   3   40.40    1.84
   3   4  -3   67.18    2.10
   3   4  -3   68.35    2.07
   3   4  -3   68.03    2.09
  -3  -4   3   63.70    2.47
  -3  -4   3   67.89    2.42
  -3  -4   3   69.33    2.44
  -3  -4   3   65.45    2.45
   2   4  -3    2.46    0.37
   2   4  -3    2.62    0.58
  -2  -4   3    2.12    0.51
  -2  -4   3    3.49    0.58
  -2  -4   3    2.89    0.58
  -2  -4   3    2.58    0.57
   1   4  -3  283.45    7.72
   1   4  -3  283.79    7.72
   1   4  -3  279.12    7.69
   1   4  -3  286.06    7.90
   1   4  -3  280.45    8.00
  -1  -4   3  279.41    7.96
  -1  -4   3  288.42    7.71
  -1  -4   3  281.42    7.90
  -1  -4   3  286.75    8.00
   0   4  -3  651.48   17.26
   0   4  -3  657.50   17.28
   0   4  -3  650.92   17.37
   0   4  -3  652.42   17.27
   0   4  -3  635.49   17.25
   0   4  -3  650.51   17.45
   0  -4   3  654.52   17.50
   0  -4   3  647.40   17.26
   0  -4   3  667.90   17.23
   0  -4   3  625.76   17.44
   0  -4   3  650.54   17.36
  -1   4  -3  127.11    3.96
  -1   4  -3  132.20    3.95
  -1   4  -3  138.32    3.99
  -1   4  -3  127.51    4.04
  -1   4  -3  131.88    3.95
  -1   4  -3  132.35    3.96
   1  -4   3  131.17    4.09
   1  -4   3  136.01    3.94
   1  -4   3  137.96    3.99
   1  -4   3  129.53    3.94
   1  -4   3  141.34    4.20
   1  -4   3  129.92    4.07
   1  -4   3  128.74    3.81
  -2   4  -3    6.32    0.65
  -2   4  -3    5.63    0.67
  -2   4  -3    7.10    0.73
  -2   4  -3    6.66    0.74
  -2   4  -3    7.71    0.69
  -2   4  -3    6.27    0.66
   2  -4   3    7.91    0.69
   2  -4   3    7.69    0.82
   2  -4   3    6.86    0.75
   2  -4   3    7.19    0.66
   2  -4   3    6.87    0.69
  -3   4  -3   11.88    0.92
  -3   4  -3   11.94    0.98
  -3   4  -3   12.73    0.96
  -3   4  -3   11.08    0.93
  -3   4  -3   11.53    0.93
  -3   4  -3   10.31    0.80
   3  -4   3   10.93    0.95
   3  -4   3   13.04    0.96
   3  -4   3   12.28    1.02
   3  -4   3   12.24    0.93
   3  -4   3   10.52    0.81
   3  -4   3   10.71    0.81
   3  -4   3   11.64    0.85
  -4   4  -3   54.18    2.24
  -4   4  -3   53.76    2.02
  -4   4  -3   56.03    2.22
  -4   4  -3   57.01    2.22
  -4   4  -3   56.37    2.21
   4  -4   3   55.72    2.03
   4  -4   3   52.64    2.19
   4  -4   3   52.78    2.22
   4  -4   3   51.19    2.10
   4  -4   3   54.90    2.20
   4  -4   3   56.93    2.24
  -5   4  -3   50.72    2.29
  -5   4  -3   51.23    1.96
  -5   4  -3   50.72    2.19
  -5   4  -3   47.47    2.17
  -5   4  -3   45.98    2.13
   5  -4   3   49.98    2.18
   5  -4   3   50.70    2.20
   5  -4   3   49.88    2.20
   5  -4   3   52.85    2.20
   5  -4   3   50.00    2.14
  -6   4  -3   18.84    1.40
  -6   4  -3   19.63    1.21
  -6   4  -3   19.99    1.59
  -6   4  -3   20.38    1.45
  -6   4  -3   19.87    1.44
   6  -4   3   19.23    1.43
   6  -4   3   18.87    1.45
   6  -4   3   20.82    1.45
   6  -4   3   22.00    1.50
   6  -4   3   19.69    1.46
  -7   4  -3    3.09    0.99
  -7   4  -3    2.31    0.78
  -7   4  -3    2.98    0.84
   7  -4   3    3.60    0.84
   7  -4   3    2.15    0.81
   7  -4   3    4.33    0.93
   7  -4   3    2.87    0.84
  -8   4  -3   33.36    2.13
  -8   4  -3   30.70    2.07
  -8   4  -3   38.71    2.51
   8  -4   3   34.09    2.20
   8  -4   3   31.89    1.96
   8  -4   3   34.07    2.17
   8  -4   3   33.71    2.09
  -9   4  -3   76.50    3.53
  -9   4  -3   74.73    3.43
  -9   4  -3   77.34    3.82
   9  -4   3   78.56    3.56
   9  -4   3   77.78    3.55
   9  -4   3   74.92    3.38
 -10   4  -3    3.86    1.36
 -10   4  -3    3.71    1.15
 -10   4  -3    3.14    1.13
  10  -4   3    3.52    1.19
  10  -4   3    4.95    1.19
  10  -4   3    5.27    1.27
  10   3  -3    7.51    1.28
  10   3  -3    9.88    1.32
  10   3  -3    7.07    1.14
 -10  -3   3    6.99    1.47
 -10  -3   3    7.24    1.26
 -10  -3   3    6.31    1.39
 -10  -3   3    6.72    1.47
   9   3  -3   24.12    1.74
   9   3  -3   22.58    1.79
   9   3  -3   21.85    1.53
  -9  -3   3   20.20    1.85
  -9  -3   3   18.50    1.81
  -9  -3   3   21.31    1.79
  -9  -3   3   15.77    1.81
   8   3  -3   11.55    1.19
   8   3  -3   11.40    1.17
   8   3  -3   11.23    1.07
  -8  -3   3   11.75    1.39
  -8  -3   3   11.35    1.50
  -8  -3   3   11.04    1.31
  -8  -3   3   11.02    1.25
   7   3  -3   11.40    0.99
   7   3  -3   10.62    1.03
   7   3  -3   11.98    1.09
  -7  -3   3   10.30    1.30
  -7  -3   3   11.20    1.18
  -7  -3   3   10.70    1.24
  -7  -3   3    9.36    1.12
   6   3  -3    2.78    0.60
   6   3  -3    3.50    0.60
   6   3  -3    2.34    0.49
   6   3  -3    3.82    0.63
  -6  -3   3    2.91    0.81
  -6  -3   3    2.54    0.74
  -6  -3   3    1.53    0.44
  -6  -3   3    1.65    0.70
   5   3  -3   95.79    3.00
   5   3  -3   91.67    2.95
   5   3  -3   95.97    3.01
   5   3  -3   93.61    3.01
   5   3  -3   98.65    3.07
  -5  -3   3   96.21    3.02
  -5  -3   3   94.84    3.30
  -5  -3   3   94.58    3.32
  -5  -3   3   95.57    3.46
   4   3  -3  244.28    6.76
   4   3  -3  256.52    6.78
   4   3  -3  245.81    6.77
   4   3  -3  241.64    6.75
   4   3  -3  244.03    6.74
  -4  -3   3  227.64    7.13
  -4  -3   3  247.50    7.06
  -4  -3   3  241.70    7.07
  -4  -3   3  238.68    6.77
  -4  -3   3  247.20    7.08
   3   3  -3   20.66    0.96
   3   3  -3   20.88    0.86
   3   3  -3   20.92    0.90
   3   3  -3   19.81    0.97
  -3  -3   3   21.62    0.98
  -3  -3   3   21.03    1.21
  -3  -3   3   20.03    1.21
  -3  -3   3   20.42    1.15
  -3  -3   3   22.92    1.20
   2   3  -3  142.59    4.37
   2   3  -3  141.64    4.10
   2   3  -3  146.35    4.16
   2   3  -3  147.65    4.13
  -2  -3   3  144.70    4.13
  -2  -3   3  150.18    4.31
  -2  -3   3  140.82    4.38
  -2  -3   3  141.22    4.35
  -2  -3   3  143.03    4.28
   1   3  -3   31.57    1.43
   1   3  -3   32.62    1.21
   1   3  -3   32.70    1.27
   1   3  -3   33.69    1.26
   1   3  -3   34.59    1.26
  -1  -3   3   32.29    1.41
  -1  -3   3   33.63    1.23
  -1  -3   3   33.52    1.46
   0   3  -3   56.70    1.86
   0   3  -3   54.57    1.91
   0   3  -3   56.12    2.00
   0   3  -3   56.04    1.86
   0   3  -3   56.88    1.88
   0   3  -3   55.65    1.86
   0  -3   3   57.75    1.99
   0  -3   3   54.67    1.85
   0  -3   3   58.23    1.85
  -1   3  -3  165.86    4.87
  -1   3  -3  175.57    4.91
  -1   3  -3  180.55    4.70
  -1   3  -3  166.32    4.86
  -1   3  -3  176.11    4.90
  -1   3  -3  167.80    4.88
  -1   3  -3  168.78    4.95
   1  -3   3  172.25    4.89
   1  -3   3  166.20    4.69
   1  -3   3  166.38    4.96
   1  -3   3  174.10    4.88
  -2   3  -3   62.29    2.13
  -2   3  -3   60.28    2.16
  -2   3  -3   64.31    2.16
  -2   3  -3   61.35    2.08
  -2   3  -3   58.50    2.10
  -2   3  -3   58.28    2.02
   2  -3   3   58.27    2.13
   2  -3   3   63.73    2.05
   2  -3   3   62.25    2.12
   2  -3   3   58.97    1.97
   2  -3   3   64.83    2.20
   2  -3   3   62.92    2.13
  -3   3  -3  179.39    5.19
  -3   3  -3  188.90    5.39
  -3   3  -3  175.61    5.35
  -3   3  -3  190.97    5.39
  -3   3  -3  177.11    5.34
  -3   3  -3  183.21    5.36
   3  -3   3  178.01    5.35
   3  -3   3  186.93    5.39
   3  -3   3  173.74    5.35
   3  -3   3  184.48    5.37
   3  -3   3  180.42    5.24
   3  -3   3  185.25    5.20
  -4   3  -3   31.96    1.54
  -4   3  -3   34.14    1.56
  -4   3  -3   33.61    1.37
  -4   3  -3   33.59    1.62
  -4   3  -3   32.31    1.55
   4  -3   3   34.97    1.38
   4  -3   3   34.42    1.57
   4  -3   3   33.66    1.50
   4  -3   3   34.43    1.59
   4  -3   3   33.38    1.57
   4  -3   3   32.23    1.54
  -5   3  -3  104.08    3.54
  -5   3  -3  107.19    3.58
  -5   3  -3  110.54    3.73
  -5   3  -3  102.12    3.53
  -5   3  -3  103.17    3.28
   5  -3   3  104.49    3.55
   5  -3   3  106.62    3.29
   5  -3   3  101.55    3.49
   5  -3   3  103.16    3.56
   5  -3   3  102.50    3.50
   5  -3   3  103.13    3.50
  -6   3  -3    0.43    0.54
  -6   3  -3   -0.35    0.42
  -6   3  -3   -0.86    0.42
  -6   3  -3   -0.02    0.61
   6  -3   3   -0.11    0.54
   6  -3   3    0.08    0.51
   6  -3   3    0.08    0.50
   6  -3   3    0.24    0.52
   6  -3   3    0.20    0.38
   6  -3   3    0.60    0.54
  -7   3  -3   30.03    1.80
  -7   3  -3   33.83    1.87
  -7   3  -3   33.73    2.08
   7  -3   3   33.48    1.77
   7  -3   3   30.49    1.84
   7  -3   3   32.66    1.86
   7  -3   3   32.13    1.87
   7  -3   3   30.29    1.78
  -8   3  -3   98.19    3.84
  -8   3  -3  103.26    4.22
  -8   3  -3   98.38    3.90
   8  -3   3  103.87    3.95
   8  -3   3   98.99    3.90
   8  -3   3  100.04    3.77
   8  -3   3  107.43    4.06
  -9   3  -3   10.32    1.58
  -9   3  -3    9.45    1.34
  -9   3  -3    6.95    1.24
   9  -3   3    9.50    1.29
   9  -3   3   11.08    1.47
   9  -3   3    9.46    1.36
 -10   3  -3   49.90    2.72
 -10   3  -3   39.81    2.79
 -10   3  -3   39.89    2.57
  10  -3   3   41.60    2.62
  10  -3   3   46.14    2.52
  10  -3   3   43.10    2.62
  10   2  -3   -0.20    0.82
  10   2  -3   -0.30    0.76
  10   2  -3    0.67    0.94
 -10  -2   3    0.26    1.01
 -10  -2   3    1.34    1.09
 -10  -2   3    1.89    0.96
 -10  -2   3    1.97    1.16
   9   2  -3    6.69    1.11
   9   2  -3    6.33    1.03
   9   2  -3    6.29    1.14
  -9  -2   3    5.77    1.27
  -9  -2   3    6.31    1.14
  -9  -2   3    8.43    1.38
  -9  -2   3    4.59    1.15
   8   2  -3    2.36    0.73
   8   2  -3    2.77    0.84
   8   2  -3    3.05    0.87
  -8  -2   3    2.46    0.86
  -8  -2   3    2.51    1.01
  -8  -2   3    3.79    1.01
  -8  -2   3    3.72    0.97
   7   2  -3   36.81    1.84
   7   2  -3   37.22    1.84
   7   2  -3   35.65    1.74
  -7  -2   3   37.13    1.98
  -7  -2   3   35.96    1.98
  -7  -2   3   38.14    2.14
   6   2  -3   19.17    1.22
   6   2  -3   17.41    1.14
   6   2  -3   18.59    1.23
   6   2  -3   20.49    1.19
  -6  -2   3   18.38    1.39
  -6  -2   3   20.06    1.49
  -6  -2   3   17.15    1.10
  -6  -2   3   19.00    1.35
   5   2  -3  270.10    7.30
   5   2  -3  258.56    7.29
   5   2  -3  256.12    7.30
   5   2  -3  264.84    7.30
   5   2  -3  256.85    7.27
  -5  -2   3  248.62    7.30
  -5  -2   3  243.39    7.63
  -5  -2   3  259.04    7.53
  -5  -2   3  253.64    7.53
  -5  -2   3  266.91    7.28
   4   2  -3    0.53    0.39
   4   2  -3    0.10    0.29
   4   2  -3    0.69    0.36
   4   2  -3    0.04    0.36
   4   2  -3    0.43    0.33
  -4  -2   3    0.61    0.34
  -4  -2   3   -0.05    0.45
  -4  -2   3    0.18    0.33
  -4  -2   3   -0.34    0.48
  -4  -2   3    0.89    0.53
   3   2  -3    9.51    0.73
   3   2  -3    9.24    0.58
   3   2  -3    9.95    0.67
   3   2  -3    9.42    0.74
   3   2  -3    8.48    0.69
  -3  -2   3   10.13    0.74
  -3  -2   3   11.16    0.91
  -3  -2   3    9.55    0.87
  -3  -2   3   10.84    0.88
  -3  -2   3    9.72    0.68
  -3  -2   3    8.98    0.87
   2   2  -3    0.13    0.34
   2   2  -3    0.77    0.35
   2   2  -3    0.90    0.31
   2   2  -3    0.41    0.38
  -2  -2   3    0.98    0.43
  -2  -2   3    0.91    0.45
  -2  -2   3    0.91    0.36
  -2  -2   3    0.53    0.35
   1   2  -3  114.69    3.40
   1   2  -3  114.89    3.39
   1   2  -3  114.56    3.37
   1   2  -3  115.15    3.50
   1   2  -3  118.34    3.40
  -1  -2   3  113.91    3.35
  -1  -2   3  115.54    3.55
  -1  -2   3  113.30    3.39
  -1  -2   3  117.91    3.52
   0   2  -3  392.07   10.61
   0   2  -3  405.12   10.64
   0   2  -3  401.87   10.63
   0   2  -3  390.65   10.61
   0   2  -3  394.74   10.69
   0  -2   3  388.75   10.69
   0  -2   3  399.49   10.63
   0  -2   3  391.82   10.60
  -1   2  -3   60.33    1.96
  -1   2  -3   57.43    1.88
  -1   2  -3   57.39    1.98
  -1   2  -3   62.08    1.97
  -1   2  -3   59.99    1.96
   1  -2   3   58.68    1.95
   1  -2   3   58.98    1.99
  -2   2  -3   42.90    1.51
  -2   2  -3   44.50    1.65
  -2   2  -3   43.80    1.65
  -2   2  -3   44.23    1.66
  -2   2  -3   43.58    1.64
  -2   2  -3   51.80    2.12
  -2   2  -3   46.65    1.50
   2  -2   3   43.15    1.63
   2  -2   3   44.87    1.64
   2  -2   3   46.55    1.53
   2  -2   3   45.41    1.51
   2  -2   3   42.92    1.63
  -3   2  -3   14.09    0.78
  -3   2  -3   17.06    0.97
  -3   2  -3   16.36    0.99
  -3   2  -3   16.53    0.97
  -3   2  -3   16.76    1.00
  -3   2  -3   15.65    0.96
   3  -2   3   15.55    0.94
   3  -2   3   16.77    0.89
   3  -2   3   16.10    0.94
   3  -2   3   16.10    0.79
   3  -2   3   16.23    0.98
  -4   2  -3  522.61   14.25
  -4   2  -3  528.46   14.51
  -4   2  -3  570.39   14.70
  -4   2  -3  533.45   14.52
  -4   2  -3  534.24   14.56
   4  -2   3  523.71   14.53
   4  -2   3  541.31   14.27
   4  -2   3  545.15   14.52
   4  -2   3  538.50   14.48
   4  -2   3  525.40   14.55
   4  -2   3  519.05   14.45
  -5   2  -3    5.39    0.81
  -5   2  -3    5.18    0.73
  -5   2  -3    5.84    0.58
  -5   2  -3    6.76    0.79
  -5   2  -3    6.73    0.77
   5  -2   3    5.95    0.71
   5  -2   3    6.41    0.81
   5  -2   3    7.38    0.83
   5  -2   3    6.72    0.60
   5  -2   3    6.50    0.79
   5  -2   3    6.92    0.77
  -6   2  -3    4.40    0.72
  -6   2  -3    5.53    0.91
  -6   2  -3    5.27    0.77
  -6   2  -3    5.25    0.77
   6  -2   3    5.16    0.81
   6  -2   3    5.14    0.58
   6  -2   3    4.51    0.74
   6  -2   3    4.29    0.74
   6  -2   3    5.77    0.77
   6  -2   3    4.08    0.70
  -7   2  -3    0.95    0.75
  -7   2  -3    2.04    0.64
  -7   2  -3    2.27    0.68
   7  -2   3    2.06    0.72
   7  -2   3    1.72    0.64
   7  -2   3    1.11    0.59
   7  -2   3    1.43    0.45
   7  -2   3    1.97    0.64
  -8   2  -3   18.37    1.47
  -8   2  -3   16.33    1.49
  -8   2  -3   16.90    1.75
   8  -2   3   17.68    1.52
   8  -2   3   17.60    1.40
   8  -2   3   19.69    1.61
   8  -2   3   17.87    1.47
  -9   2  -3   15.60    1.82
  -9   2  -3   13.98    1.49
  -9   2  -3   14.74    1.52
   9  -2   3   14.26    1.53
   9  -2   3   14.03    1.51
   9  -2   3   17.80    1.51
   9  -2   3   15.85    1.60
 -10   2  -3    0.85    0.87
 -10   2  -3    0.06    0.74
 -10   2  -3    2.80    1.14
  10  -2   3    0.54    0.82
  10  -2   3    0.77    0.89
  10  -2   3    0.29    0.88
 -11   2  -3   11.19    1.82
 -11   2  -3   17.44    1.89
  11  -2   3   18.74    1.92
  11  -2   3   16.04    1.86
  11  -2   3   12.71    1.52
  10   1  -3   16.58    1.70
  10   1  -3   16.01    1.60
  10   1  -3   15.92    1.70
 -10  -1   3   13.13    1.91
 -10  -1   3   12.82    1.57
 -10  -1   3   15.16    1.61
 -10  -1   3   13.88    1.89
   9   1  -3    9.31    1.30
   9   1  -3   11.39    1.31
   9   1  -3    9.98    1.29
  -9  -1   3    9.55    1.57
  -9  -1   3   10.57    1.54
  -9  -1   3    9.89    1.35
   8   1  -3   52.33    2.38
   8   1  -3   50.22    2.43
   8   1  -3   51.54    2.46
  -8  -1   3   51.85    2.48
  -8  -1   3   56.57    2.81
   7   1  -3   16.30    1.36
   7   1  -3   15.17    1.27
   7   1  -3   14.77    1.26
  -7  -1   3   15.54    1.31
  -7  -1   3   15.58    1.24
  -7  -1   3   14.38    1.49
   6   1  -3   20.42    1.24
   6   1  -3   16.86    1.18
   6   1  -3   16.24    1.24
   6   1  -3   13.78    1.51
  -6  -1   3   17.09    1.42
  -6  -1   3   18.76    1.21
  -6  -1   3   16.70    1.32
   5   1  -3   48.88    1.92
   5   1  -3   47.52    1.90
   5   1  -3   45.97    1.88
   5   1  -3   49.97    1.95
  -5  -1   3   48.19    1.88
  -5  -1   3   49.87    2.14
  -5  -1   3   47.76    1.91
  -5  -1   3   50.13    2.04
   4   1  -3   36.99    1.59
   4   1  -3   40.92    1.61
   4   1  -3   41.80    1.61
   4   1  -3   41.04    1.58
  -4  -1   3   40.80    1.61
  -4  -1   3   40.49    1.59
  -4  -1   3   40.02    1.43
  -4  -1   3   40.79    1.82
   3   1  -3    7.07    0.63
   3   1  -3    7.14    0.64
   3   1  -3    7.45    0.59
   3   1  -3    7.06    0.65
   3   1  -3    7.36    0.63
  -3  -1   3    7.11    0.64
  -3  -1   3    6.69    0.62
  -3  -1   3    6.96    0.78
  -3  -1   3    5.67    0.56
   2   1  -3   21.87    1.07
   2   1  -3   24.78    1.04
   2   1  -3   23.91    1.05
   2   1  -3   23.82    0.89
   2   1  -3   22.60    1.05
  -2  -1   3   24.16    1.02
  -2  -1   3   24.00    1.17
  -2  -1   3   21.37    1.14
  -2  -1   3   22.44    0.90
  -2  -1   3   23.08    1.05
  -2  -1   3   23.15    1.03
   1   1  -3  129.14    3.75
   1   1  -3  127.91    3.76
   1   1  -3  130.25    3.76
   1   1  -3  128.61    3.77
  -1  -1   3  128.09    3.73
  -1  -1   3  134.54    3.87
  -1  -1   3  129.31    3.77
  -1  -1   3  123.68    3.81
   0   1  -3   14.76    0.79
   0   1  -3   13.92    0.82
   0   1  -3   12.78    0.78
   0   1  -3   13.19    0.76
   0   1  -3   13.94    0.82
   0  -1   3   15.15    0.80
   0  -1   3   14.47    0.79
   0  -1   3   13.88    0.83
   0  -1   3   14.59    0.83
  -1   1  -3   95.00    2.81
  -1   1  -3   94.01    2.80
  -1   1  -3   92.15    2.76
  -1   1  -3   87.47    2.76
  -1   1  -3   93.34    2.82
  -1   1  -3   94.56    2.59
   1  -1   3   92.48    2.59
   1  -1   3   93.83    2.82
   1  -1   3   93.18    2.79
   1  -1   3   93.75    2.81
   1  -1   3   96.29    2.82
   1  -1   3   93.12    2.79
  -2   1  -3  160.85    4.65
  -2   1  -3  159.24    4.63
  -2   1  -3  158.14    4.59
  -2   1  -3  158.04    4.44
  -2   1  -3  167.54    4.50
  -2   1  -3  167.39    4.65
   2  -1   3  164.23    4.58
   2  -1   3  157.43    4.50
   2  -1   3  162.21    4.63
   2  -1   3  161.07    4.64
   2  -1   3  165.35    4.59
   2  -1   3  165.14    4.65
  -3   1  -3  330.48    8.84
  -3   1  -3  316.31    8.58
  -3   1  -3  327.79    8.88
  -3   1  -3  314.02    8.91
  -3   1  -3  321.47    8.81
   3  -1   3  316.48    8.84
   3  -1   3  326.31    8.78
   3  -1   3  311.22    8.69
   3  -1   3  320.67    8.86
   3  -1   3  325.64    8.58
   3  -1   3  326.64    8.75
  -4   1  -3    4.04    0.65
  -4   1  -3    4.01    0.40
  -4   1  -3    3.99    0.56
  -4   1  -3    3.79    0.56
  -4   1  -3    3.43    0.55
   4  -1   3    4.45    0.60
   4  -1   3    3.39    0.55
   4  -1   3    3.27    0.49
   4  -1   3    3.52    0.57
   4  -1   3    3.80    0.58
  -5   1  -3  203.88    6.19
  -5   1  -3  212.63    6.18
  -5   1  -3  216.89    6.40
  -5   1  -3  208.47    6.18
   5  -1   3  210.91    6.20
   5  -1   3  206.73    6.04
   5  -1   3  217.06    6.21
   5  -1   3  208.23    6.21
   5  -1   3  218.71    6.22
   5  -1   3  211.57    5.83
  -6   1  -3  105.50    3.56
  -6   1  -3  103.15    3.71
  -6   1  -3  103.87    3.50
  -6   1  -3  105.69    3.52
   6  -1   3   99.81    3.52
   6  -1   3  108.03    3.56
   6  -1   3  106.52    3.56
   6  -1   3  102.13    3.36
   6  -1   3  107.50    3.14
  -7   1  -3   13.48    1.14
  -7   1  -3   14.16    1.17
  -7   1  -3   13.26    1.35
   7  -1   3   14.10    1.15
   7  -1   3   13.74    1.22
   7  -1   3   11.64    1.13
   7  -1   3   12.97    1.04
  -8   1  -3    2.02    0.66
  -8   1  -3    2.86    0.93
  -8   1  -3    4.16    0.79
   8  -1   3    3.40    0.78
   8  -1   3    2.68    0.68
   8  -1   3    2.97    0.78
   8  -1   3    2.67    0.82
  -9   1  -3   90.67    3.60
  -9   1  -3   89.89    3.61
  -9   1  -3   85.99    3.90
   9  -1   3   90.06    3.61
   9  -1   3   92.93    3.69
   9  -1   3   96.48    3.42
   9  -1   3   90.76    3.61
 -10   1  -3    2.12    1.07
 -10   1  -3    2.22    0.92
 -10   1  -3    1.77    0.86
  10  -1   3    2.69    1.00
  10  -1   3    3.16    0.87
  10  -1   3    2.95    0.99
  10  -1   3    1.84    0.90
 -11   1  -3    4.24    1.16
 -11   1  -3    2.41    1.24
  11  -1   3    3.43    1.01
  11  -1   3    1.36    1.05
  11  -1   3    3.91    1.23
  11  -1   3    2.86    1.05
  10   0  -3    1.24    1.05
  10   0  -3    0.10    0.96
  10   0  -3    0.58    0.92
 -10   0   3    0.50    0.93
 -10   0   3    2.06    1.25
 -10   0   3    1.44    1.19
   9   0  -3    2.49    0.94
   9   0  -3    1.67    0.97
   9   0  -3    3.09    0.97
  -9   0   3    2.22    1.16
  -9   0   3    2.46    0.94
   8   0  -3   56.48    2.60
   8   0  -3   57.37    2.69
   8   0  -3   57.61    2.65
  -8   0   3   59.27    2.91
  -8   0   3   59.71    2.63
  -8   0   3   58.45    2.62
   7   0  -3   31.38    1.76
   7   0  -3   27.89    1.77
   7   0  -3   30.06    1.76
  -7   0   3   34.18    1.83
  -7   0   3   32.40    2.01
  -7   0   3   31.26    1.74
   6   0  -3  116.28    3.89
   6   0  -3  114.03    3.87
   6   0  -3  118.27    3.91
  -6   0   3  116.04    3.90
  -6   0   3  117.04    4.09
  -6   0   3  116.30    3.89
   5   0  -3   64.63    2.42
   5   0  -3   66.96    2.44
   5   0  -3   66.17    2.46
   5   0  -3   68.42    2.45
  -5   0   3   64.78    2.44
  -5   0   3   64.29    2.58
   4   0  -3   43.33    1.76
   4   0  -3   43.00    1.74
   4   0  -3   46.84    1.74
   4   0  -3   43.97    1.79
  -4   0   3   45.48    1.89
  -4   0   3   41.96    1.70
  -4   0   3   42.84    1.53
  -4   0   3   41.52    1.74
   3   0  -3  141.40    4.13
   3   0  -3  134.36    4.10
   3   0  -3  136.98    4.11
   3   0  -3  139.91    4.05
  -3   0   3  132.35    3.95
  -3   0   3  140.72    4.14
  -3   0   3  132.67    4.19
  -3   0   3  145.87    4.13
   2   0  -3    8.33    0.71
   2   0  -3    7.81    0.65
   2   0  -3    7.68    0.58
   2   0  -3    8.22    0.68
  -2   0   3    7.63    0.71
  -2   0   3    6.14    0.56
  -2   0   3    7.92    0.68
  -2   0   3    7.29    0.63
   1   0  -3  370.00    9.64
   1   0  -3  364.58    9.45
   1   0  -3  351.80    9.60
   1   0  -3  357.61    9.59
   1   0  -3  355.97    9.61
  -1   0   3  337.31    9.57
  -1   0   3  361.87    9.60
  -1   0   3  348.27    9.61
  -1   0   3  354.82    9.46
  -1   0   3  359.84    9.62
  -1   0   3  343.19    9.64
   0   0  -3   15.06    0.91
   0   0  -3   15.19    0.87
   0   0  -3   15.35    0.92
   0   0  -3   15.55    0.76
   0   0  -3   16.26    0.86
   0   0   3   15.44    0.66
   0   0   3   16.31    0.87
   0   0   3   17.01    0.89
   0   0   3   15.69    0.89
   0   0   3   14.33    0.83
   0   0   3   14.59    0.84
  -1   0  -3    3.39    0.48
  -1   0  -3    3.20    0.45
  -1   0  -3    4.26    0.40
  -1   0  -3    3.45    0.43
  -1   0  -3    4.09    0.47
   1   0   3    4.39    0.48
   1   0   3    3.41    0.44
   1   0   3    3.95    0.37
   1   0   3    3.78    0.46
   1   0   3    3.77    0.46
   1   0   3    4.36    0.50
   1   0   3    3.48    0.42
  -2   0  -3  434.07   11.59
  -2   0  -3  419.66   11.55
  -2   0  -3  447.54   11.49
  -2   0  -3  454.28   11.59
  -2   0  -3  421.66   11.46
   2   0   3  429.54   11.57
   2   0   3  438.55   11.55
   2   0   3  429.42   11.58
   2   0   3  435.57   11.49
   2   0   3  424.82   11.55
   2   0   3  422.42   11.45
   2   0   3  417.42   11.44
  -3   0  -3   75.06    2.46
  -3   0  -3   75.12    2.33
  -3   0  -3   66.95    2.31
  -3   0  -3   71.90    2.26
   3   0   3   74.16    2.20
   3   0   3   71.71    2.31
   3   0   3   71.62    2.34
   3   0   3   67.77    2.33
   3   0   3   72.50    2.24
   3   0   3   74.47    2.31
  -4   0  -3  210.37    6.05
  -4   0  -3  208.09    5.86
  -4   0  -3  212.81    5.90
  -4   0  -3  193.55    5.80
   4   0   3  197.70    5.65
   4   0   3  210.62    5.89
   4   0   3  214.84    5.88
   4   0   3  192.09    5.83
   4   0   3  205.51    5.88
   4   0   3  208.09    5.70
  -5   0  -3   18.52    1.06
  -5   0  -3   19.72    1.07
  -5   0  -3   19.61    1.06
  -5   0  -3   18.78    1.21
   5   0   3   17.41    1.07
   5   0   3   17.60    1.05
   5   0   3   19.56    1.08
   5   0   3   18.43    1.07
   5   0   3   19.04    0.95
  -6   0  -3    4.31    0.66
  -6   0  -3    5.65    0.71
  -6   0  -3    3.68    0.58
  -6   0  -3    5.52    0.85
   6   0   3    5.41    0.74
   6   0   3    4.85    0.66
   6   0   3    5.08    0.59
   6   0   3    4.66    0.68
   6   0   3    5.69    0.70
  -7   0  -3    9.45    1.14
  -7   0  -3   11.05    1.03
  -7   0  -3    9.43    0.81
  -7   0  -3    7.68    0.90
   7   0   3    9.91    0.87
   7   0   3   11.47    1.07
   7   0   3    9.87    0.97
   7   0   3    8.80    1.00
  -8   0  -3  136.01    4.55
  -8   0  -3  130.32    4.84
  -8   0  -3  135.19    4.18
  -8   0  -3  139.79    4.57
   8   0   3  137.69    4.53
   8   0   3  137.80    4.65
   8   0   3  128.38    4.49
  -9   0  -3   74.88    3.08
  -9   0  -3   72.54    3.04
  -9   0  -3   77.90    3.44
   9   0   3   72.33    3.13
   9   0   3   75.77    3.04
   9   0   3   70.72    3.05
 -10   0  -3    1.99    0.81
 -10   0  -3    3.39    1.11
  10   0   3    3.21    0.97
  10   0   3    4.07    1.02
  10   0   3    3.28    0.98
  10   0   3    5.17    0.93
 -11   0  -3   -0.10    1.06
  11   0   3    0.80    0.92
  11   0   3   -0.44    0.89
  11   0   3   -0.22    0.85
  10  -1  -3   92.30    4.00
  10  -1  -3   86.42    3.93
  10  -1  -3   87.26    3.85
 -10   1   3   88.23    3.70
 -10   1   3   99.56    4.33
   9  -1  -3    1.90    1.04
   9  -1  -3    1.09    0.95
   9  -1  -3    1.50    0.96
  -9   1   3    0.25    0.89
  -9   1   3    3.86    1.23
   8  -1  -3    7.76    1.25
   8  -1  -3   11.10    1.32
   8  -1  -3    9.01    1.24
  -8   1   3    8.18    1.13
  -8   1   3    9.54    1.22
  -8   1   3    7.73    1.28
   7  -1  -3    1.57    0.77
   7  -1  -3    1.69    0.84
   7  -1  -3    1.34    0.74
  -7   1   3    1.02    0.76
  -7   1   3    2.05    0.72
  -7   1   3    1.77    0.86
   6  -1  -3  123.20    4.24
   6  -1  -3  132.72    4.31
   6  -1  -3  137.29    4.35
  -6   1   3  120.42    4.25
  -6   1   3  126.90    4.39
   5  -1  -3   87.98    3.07
   5  -1  -3   83.19    3.05
   5  -1  -3   88.71    3.07
   5  -1  -3   90.13    3.10
  -5   1   3   88.68    3.17
  -5   1   3   83.95    3.06
  -5   1   3   87.41    2.70
  -5   1   3   87.54    3.03
   4  -1  -3    5.32    0.69
   4  -1  -3    3.96    0.61
   4  -1  -3    4.52    0.65
   4  -1  -3    4.90    0.72
  -4   1   3    3.44    0.49
  -4   1   3    4.39    0.62
  -4   1   3    4.26    0.62
  -4   1   3    4.07    0.68
   3  -1  -3  248.06    6.96
   3  -1  -3  257.04    6.97
   3  -1  -3  245.78    6.97
   3  -1  -3  250.99    6.93
  -3   1   3  239.16    6.94
  -3   1   3  238.23    6.97
  -3   1   3  249.06    6.78
  -3   1   3  232.36    6.94
   2  -1  -3   66.46    2.24
   2  -1  -3   69.97    2.26
   2  -1  -3   69.61    2.20
   2  -1  -3   67.91    2.26
  -2   1   3   66.76    2.26
  -2   1   3   65.32    2.24
  -2   1   3   65.29    2.15
  -2   1   3   64.04    2.21
   1  -1  -3  323.21    8.73
   1  -1  -3  321.66    8.79
   1  -1  -3  323.57    8.80
   1  -1  -3  322.65    8.78
  -1   1   3  315.53    8.75
  -1   1   3  322.47    8.79
  -1   1   3  321.25    8.82
  -1   1   3  326.87    8.77
  -1   1   3  325.92    8.79
   0  -1  -3   57.51    1.85
   0  -1  -3   54.22    1.84
   0  -1  -3   55.83    1.85
   0   1   3   55.17    1.83
   0   1   3   55.07    1.84
   0   1   3   53.19    1.83
   0   1   3   49.65    1.72
   0   1   3   55.60    1.87
   0   1   3   53.08    1.81
  -1  -1  -3  106.32    3.18
  -1  -1  -3  109.58    3.20
  -1  -1  -3  109.32    3.15
   1   1   3  106.51    3.14
   1   1   3  107.85    3.18
   1   1   3  105.65    3.17
   1   1   3  103.48    3.15
   1   1   3  104.59    3.03
   1   1   3  104.03    3.18
  -2  -1  -3  685.72   17.85
  -2  -1  -3  681.47   17.71
  -2  -1  -3  647.57   17.51
   2   1   3  644.00   17.70
   2   1   3  672.02   17.69
   2   1   3  651.32   17.70
   2   1   3  667.69   17.51
   2   1   3  676.31   17.71
   2   1   3  682.93   17.69
   2   1   3  675.29   17.70
  -3  -1  -3  266.51    7.78
  -3  -1  -3  267.64    7.62
  -3  -1  -3  284.31    7.52
   3   1   3  280.22    7.64
   3   1   3  287.00    7.68
   3   1   3  284.27    7.59
   3   1   3  297.26    7.62
   3   1   3  273.28    7.63
   3   1   3  266.10    7.62
   3   1   3  275.22    7.61
  -4  -1  -3    0.58    0.32
  -4  -1  -3    0.77    0.35
  -4  -1  -3    1.17    0.45
   4   1   3    0.75    0.34
   4   1   3    1.12    0.39
   4   1   3    0.55    0.37
   4   1   3    0.94    0.30
  -5  -1  -3   14.17    1.06
  -5  -1  -3   14.94    0.91
  -5  -1  -3   14.39    0.90
  -5  -1  -3   11.58    0.79
   5   1   3   14.76    0.73
   5   1   3   15.25    0.91
   5   1   3   16.73    0.96
   5   1   3   16.26    0.77
   5   1   3   14.15    0.92
   5   1   3   15.58    1.01
  -6  -1  -3   23.11    1.20
  -6  -1  -3   22.87    1.22
  -6  -1  -3   26.16    1.48
  -6  -1  -3   21.66    1.12
  -6  -1  -3   22.39    1.14
   6   1   3   20.27    0.99
   6   1   3   21.41    1.26
   6   1   3   21.86    1.19
   6   1   3   22.50    1.20
   6   1   3   20.10    1.15
  -7  -1  -3   70.36    2.63
  -7  -1  -3   72.90    2.49
  -7  -1  -3   64.38    2.56
  -7  -1  -3   76.42    2.98
   7   1   3   70.23    2.63
   7   1   3   65.50    2.55
   7   1   3   70.70    2.71
  -8  -1  -3   34.75    1.83
  -8  -1  -3   36.53    1.79
  -8  -1  -3   37.26    2.10
  -8  -1  -3   34.96    1.64
   8   1   3   31.75    1.85
   8   1   3   35.64    1.81
   8   1   3   36.63    1.81
  -9  -1  -3    3.14    0.72
  -9  -1  -3    3.25    0.99
   9   1   3    2.25    0.80
   9   1   3    3.51    0.82
   9   1   3    4.48    0.91
 -10  -1  -3    8.48    1.42
 -10  -1  -3    9.29    1.12
  10   1   3    9.37    1.31
  10   1   3    7.54    1.16
  10   1   3    7.59    1.20
 -11  -1  -3    1.50    1.09
  11   1   3   -0.17    0.83
  11   1   3    1.40    0.85
  11   1   3    0.91    0.94
  10  -2  -3   35.09    2.58
  10  -2  -3   34.76    2.49
 -10   2   3   41.36    2.85
   9  -2  -3    0.90    0.99
   9  -2  -3    1.96    0.99
   9  -2  -3    0.28    1.01
  -9   2   3    1.03    0.86
  -9   2   3    0.42    0.88
  -9   2   3    1.22    1.00
   8  -2  -3    0.74    0.82
   8  -2  -3   -0.15    0.82
   8  -2  -3    0.11    0.80
  -8   2   3    0.32    0.79
  -8   2   3    0.33    0.91
  -8   2   3   -1.24    0.66
   7  -2  -3   51.86    2.46
   7  -2  -3   49.88    2.41
   7  -2  -3   43.51    2.35
  -7   2   3   44.97    2.19
  -7   2   3   50.09    2.47
  -7   2   3   48.60    2.39
   6  -2  -3   10.51    1.16
   6  -2  -3   13.36    1.24
   6  -2  -3   12.21    1.22
   6  -2  -3   12.87    1.05
  -6   2   3   13.53    1.25
  -6   2   3   13.27    1.33
   5  -2  -3  152.99    4.87
   5  -2  -3  147.58    4.81
   5  -2  -3  150.46    4.82
   5  -2  -3  151.70    4.56
  -5   2   3  152.86    4.80
  -5   2   3  147.62    4.83
  -5   2   3  156.99    4.43
  -5   2   3  147.79    4.77
   4  -2  -3    6.66    0.82
   4  -2  -3    5.91    0.76
   4  -2  -3    6.12    0.82
   4  -2  -3    7.77    0.83
  -4   2   3    6.88    0.80
  -4   2   3    6.42    0.62
  -4   2   3    6.80    0.80
  -4   2   3    7.35    0.83
   3  -2  -3   -0.41    0.41
   3  -2  -3   -0.49    0.38
   3  -2  -3    0.16    0.39
  -3   2   3    0.63    0.43
  -3   2   3    0.39    0.37
  -3   2   3    0.70    0.36
  -3   2   3    0.58    0.39
   2  -2  -3  212.01    6.17
   2  -2  -3  215.68    6.16
   2  -2  -3  219.90    6.21
  -2   2   3  213.48    6.06
  -2   2   3  219.88    6.19
  -2   2   3  220.65    6.07
  -2   2   3  215.16    6.21
   1  -2  -3  695.84   19.12
   1  -2  -3  727.04   19.16
   1  -2  -3  719.36   19.14
  -1   2   3  737.81   19.19
  -1   2   3  682.82   19.06
  -1   2   3  734.24   19.15
  -1   2   3  736.72   19.15
  -1   2   3  726.73   19.01
   0  -2  -3   93.66    2.85
   0  -2  -3   87.67    2.99
   0  -2  -3   91.36    2.84
   0   2   3   87.37    2.82
   0   2   3   91.73    2.82
   0   2   3  102.42    3.05
   0   2   3   94.34    2.77
   0   2   3   93.63    2.83
   0   2   3   93.46    2.86
  -1  -2  -3    0.75    0.34
  -1  -2  -3    0.92    0.44
  -1  -2  -3    0.65    0.27
   1   2   3    0.53    0.34
   1   2   3    0.63    0.35
   1   2   3    0.83    0.31
   1   2   3    0.22    0.33
   1   2   3    0.97    0.37
  -2  -2  -3   20.04    1.08
  -2  -2  -3   21.22    0.93
  -2  -2  -3   20.25    0.92
   2   2   3   19.77    0.93
   2   2   3   19.71    0.92
   2   2   3   18.74    0.97
   2   2   3   20.61    0.93
   2   2   3   21.80    0.96
  -3  -2  -3  121.92    3.52
  -3  -2  -3  129.28    3.91
   3   2   3  130.55    3.67
   3   2   3  128.13    3.66
   3   2   3  115.74    3.65
   3   2   3  131.15    3.82
   3   2   3  131.15    3.69
   3   2   3  129.17    3.52
   3   2   3  120.40    3.67
  -4  -2  -3    4.57    0.49
  -4  -2  -3    5.94    0.55
  -4  -2  -3    5.77    0.53
  -4  -2  -3    5.61    0.63
  -4  -2  -3    5.86    0.72
   4   2   3    7.17    0.59
   4   2   3    5.63    0.54
   4   2   3    5.90    0.59
   4   2   3    6.15    0.68
   4   2   3    6.15    0.53
   4   2   3    4.43    0.51
  -5  -2  -3  141.89    4.60
  -5  -2  -3  144.98    4.31
  -5  -2  -3  150.55    4.39
  -5  -2  -3  153.39    4.34
  -5  -2  -3  149.08    4.27
   5   2   3  144.07    4.16
   5   2   3  139.36    4.31
   5   2   3  144.94    4.50
   5   2   3  151.95    4.29
   5   2   3  142.06    4.31
  -6  -2  -3   52.55    2.03
  -6  -2  -3   54.68    2.00
  -6  -2  -3   52.92    2.01
  -6  -2  -3   52.10    1.91
  -6  -2  -3   52.03    2.24
   6   2   3   54.86    2.00
   6   2   3   51.34    1.96
   6   2   3   51.30    2.14
   6   2   3   57.52    2.01
  -7  -2  -3   24.95    1.33
  -7  -2  -3   26.78    1.40
  -7  -2  -3   30.64    1.71
   7   2   3   25.10    1.36
   7   2   3   27.96    1.37
   7   2   3   26.82    1.35
   7   2   3   24.47    1.49
  -8  -2  -3  132.38    4.18
  -8  -2  -3  129.62    4.19
  -8  -2  -3  132.76    4.65
   8   2   3  122.83    4.17
   8   2   3  119.36    4.11
   8   2   3  130.29    4.41
  -9  -2  -3    4.40    0.84
  -9  -2  -3    4.12    1.05
   9   2   3    3.40    0.73
   9   2   3    3.36    0.86
   9   2   3    3.49    0.86
 -10  -2  -3    2.29    0.78
 -10  -2  -3    1.99    0.92
  10   2   3    2.07    0.75
  10   2   3    2.10    0.83
  10   2   3    2.23    0.93
 -11  -2  -3   -0.65    0.89
 -11  -2  -3    2.46    0.90
  11   2   3    1.55    0.98
  11   2   3    1.07    1.00
  11   2   3    1.32    0.79
   9  -3  -3    3.62    1.17
   9  -3  -3    1.99    1.08
  -9   3   3    4.83    1.11
  -9   3   3    3.90    1.21
   8  -3  -3   -0.35    0.81
   8  -3  -3    1.69    1.01
  -8   3   3   -0.49    0.75
  -8   3   3    1.52    0.89
  -8   3   3    2.34    0.98
   7  -3  -3   56.98    2.73
   7  -3  -3   53.49    2.39
   7  -3  -3   57.62    2.76
   7  -3  -3   53.29    2.73
  -7   3   3   61.44    2.77
  -7   3   3   62.76    2.75
   6  -3  -3  112.25    3.88
   6  -3  -3  117.05    4.20
   6  -3  -3  124.52    4.29
   6  -3  -3  116.17    4.18
  -6   3   3  118.04    4.10
  -6   3   3  117.53    4.21
  -6   3   3  122.26    3.73
   5  -3  -3   30.98    1.61
   5  -3  -3   30.78    1.72
   5  -3  -3   30.46    1.74
   5  -3  -3   30.75    1.75
  -5   3   3   31.10    1.67
  -5   3   3   30.48    1.69
  -5   3   3   31.24    1.41
  -5   3   3   32.23    1.65
   4  -3  -3   27.90    1.53
   4  -3  -3   27.87    1.53
   4  -3  -3   24.10    1.35
   4  -3  -3   29.36    1.53
  -4   3   3   26.74    1.38
  -4   3   3   27.71    1.26
  -4   3   3   24.79    1.44
  -4   3   3   26.68    1.48
  -4   3   3   26.50    1.35
   3  -3  -3   67.49    2.49
   3  -3  -3   66.50    2.40
   3  -3  -3   65.97    2.48
   3  -3  -3   69.41    2.52
   3  -3  -3   68.26    2.42
  -3   3   3   63.69    2.28
  -3   3   3   68.24    2.48
  -3   3   3   69.47    2.32
  -3   3   3   69.22    2.33
  -3   3   3   70.34    2.50
   2  -3  -3  395.84   10.91
   2  -3  -3  403.29   11.02
   2  -3  -3  393.65   10.92
   2  -3  -3  401.31   11.00
   2  -3  -3  410.16   10.97
  -2   3   3  398.53   10.74
  -2   3   3  391.51   10.95
  -2   3   3  392.34   10.99
  -2   3   3  398.43   10.95
  -2   3   3  403.36   10.74
  -2   3   3  392.72   10.85
   1  -3  -3   13.67    0.86
   1  -3  -3   13.51    0.90
   1  -3  -3   14.55    0.98
   1  -3  -3   14.82    0.94
   1  -3  -3   14.81    0.76
  -1   3   3   14.94    0.73
  -1   3   3   15.14    0.92
  -1   3   3   13.55    0.85
  -1   3   3   14.58    0.92
  -1   3   3   15.54    0.73
  -1   3   3   14.82    0.89
   0  -3  -3  137.36    4.03
   0  -3  -3  136.38    3.95
   0   3   3  138.54    4.05
   0   3   3  135.54    4.00
   0   3   3  134.96    4.03
   0   3   3  137.02    4.01
  -1  -3  -3   95.35    3.29
  -1  -3  -3  104.07    3.10
  -1  -3  -3  103.98    3.10
  -1  -3  -3   99.76    2.96
   1   3   3  104.82    3.07
   1   3   3  104.62    3.11
   1   3   3  102.93    3.12
   1   3   3  104.05    3.06
   1   3   3   95.65    3.04
  -2  -3  -3  265.14    7.07
  -2  -3  -3  265.57    7.17
  -2  -3  -3  266.45    7.54
  -2  -3  -3  249.50    7.48
  -2  -3  -3  261.19    7.26
   2   3   3  266.28    7.25
   2   3   3  265.85    7.29
   2   3   3  265.27    7.28
   2   3   3  259.11    7.25
   2   3   3  266.89    7.26
  -3  -3  -3   95.75    3.20
  -3  -3  -3  101.25    3.08
  -3  -3  -3   94.59    2.90
   3   3   3   98.69    2.97
   3   3   3   92.94    2.91
   3   3   3   94.15    2.93
   3   3   3  100.78    2.92
   3   3   3  102.71    2.98
  -4  -3  -3   42.21    1.84
  -4  -3  -3   48.69    1.78
  -4  -3  -3   47.12    1.59
   4   3   3   44.92    1.59
   4   3   3   46.66    1.60
   4   3   3   46.96    1.60
   4   3   3   45.79    1.81
   4   3   3   42.87    1.58
   4   3   3   44.11    1.58
  -5  -3  -3   16.75    1.02
  -5  -3  -3   17.40    1.13
  -5  -3  -3   15.78    0.85
   5   3   3   15.31    0.84
   5   3   3   15.37    0.88
   5   3   3   16.23    0.84
   5   3   3   16.30    1.06
   5   3   3   15.94    0.79
   5   3   3   15.84    0.85
  -6  -3  -3   16.59    1.19
  -6  -3  -3   15.59    0.91
  -6  -3  -3   15.70    1.08
   6   3   3   15.97    0.93
   6   3   3   16.70    0.80
   6   3   3   14.67    0.92
   6   3   3   17.13    0.92
   6   3   3   15.33    1.12
  -7  -3  -3  171.13    5.46
  -7  -3  -3  166.46    5.13
  -7  -3  -3  159.53    4.94
   7   3   3  161.81    4.94
   7   3   3  159.29    4.94
   7   3   3  170.40    4.95
   7   3   3  169.38    5.30
  -8  -3  -3    8.28    1.13
  -8  -3  -3    7.39    0.94
   8   3   3    7.16    1.02
   8   3   3    8.85    0.94
   8   3   3    8.35    0.85
  -9  -3  -3    1.56    0.84
  -9  -3  -3    0.90    0.66
   9   3   3    1.68    0.68
   9   3   3    1.05    0.74
   9   3   3    1.45    0.59
 -10  -3  -3    5.07    1.16
 -10  -3  -3    2.30    0.82
  10   3   3    4.43    0.93
  10   3   3    3.27    0.82
  10   3   3    4.57    1.04
 -11  -3  -3    7.65    1.47
 -11  -3  -3    9.88    1.34
  11   3   3   11.59    1.25
  11   3   3   11.28    1.53
  11   3   3   12.86    1.42
 -12  -3  -3    1.39    1.20
   9  -4  -3   -1.17    1.00
   9  -4  -3    3.00    1.30
  -9   4   3    3.34    1.12
   8  -4  -3   14.14    1.66
   8  -4  -3   11.84    1.60
  -8   4   3   12.86    1.57
   7  -4  -3   71.67    2.87
   7  -4  -3   63.83    3.10
   7  -4  -3   71.41    3.17
  -7   4   3   63.22    2.88
  -7   4   3   64.89    3.06
   6  -4  -3   52.33    2.58
   6  -4  -3   55.22    2.61
   6  -4  -3   51.24    2.34
  -6   4   3   50.99    2.64
  -6   4   3   53.52    2.54
  -6   4   3   52.62    2.34
   5  -4  -3    2.74    0.80
   5  -4  -3    3.25    0.82
   5  -4  -3    3.76    0.90
   5  -4  -3    2.91    0.84
  -5   4   3    4.14    0.80
  -5   4   3    3.76    0.76
  -5   4   3    3.91    0.81
  -5   4   3    2.26    0.69
  -5   4   3    2.68    0.62
   4  -4  -3    4.92    0.82
   4  -4  -3    4.87    0.80
   4  -4  -3    6.85    0.93
   4  -4  -3    5.54    0.83
  -4   4   3    3.99    0.76
  -4   4   3    4.36    0.67
  -4   4   3    3.75    0.73
  -4   4   3    5.50    0.69
  -4   4   3    4.96    0.70
   3  -4  -3   49.52    2.14
   3  -4  -3   51.57    2.13
   3  -4  -3   53.71    2.25
   3  -4  -3   56.02    2.23
  -3   4   3   55.41    2.01
  -3   4   3   53.72    2.17
  -3   4   3   55.28    2.19
  -3   4   3   54.57    1.92
  -3   4   3   53.36    2.02
   2  -4  -3   21.53    1.14
   2  -4  -3   19.41    1.16
   2  -4  -3   19.20    1.20
   2  -4  -3   17.79    1.18
   2  -4  -3   16.47    1.10
  -2   4   3   18.02    1.12
  -2   4   3   18.16    1.06
  -2   4   3   19.08    0.97
  -2   4   3   19.77    1.16
  -2   4   3   19.09    1.11
   1  -4  -3   60.43    2.23
   1  -4  -3   58.12    2.16
   1  -4  -3   57.07    2.06
   1  -4  -3   57.16    2.10
   1  -4  -3   55.17    2.07
  -1   4   3   59.69    2.12
  -1   4   3   56.91    2.05
  -1   4   3   56.96    2.08
  -1   4   3   55.64    2.07
  -1   4   3   57.72    1.85
   0  -4  -3   12.92    0.84
   0  -4  -3   12.87    0.80
   0  -4  -3   12.81    0.96
   0  -4  -3   11.45    0.83
   0   4   3   12.35    0.86
   0   4   3   11.64    0.81
   0   4   3   11.88    0.82
   0   4   3   13.10    0.82
  -1  -4  -3    7.07    0.66
  -1  -4  -3    6.00    0.70
  -1  -4  -3    6.54    0.81
  -1  -4  -3    5.70    0.59
  -1  -4  -3    5.98    0.55
   1   4   3    5.08    0.61
   1   4   3    5.09    0.52
   1   4   3    5.54    0.57
   1   4   3    5.36    0.57
   1   4   3    6.04    0.54
   1   4   3    6.58    0.63
  -2  -4  -3   43.36    1.57
  -2  -4  -3   43.69    1.46
  -2  -4  -3   42.51    1.86
  -2  -4  -3   42.79    1.69
   2   4   3   41.37    1.53
   2   4   3   42.22    1.63
   2   4   3   41.30    1.48
   2   4   3   40.14    1.52
   2   4   3   43.21    1.44
   2   4   3   43.32    1.60
  -3  -4  -3  478.51   13.11
  -3  -4  -3  479.30   13.34
  -3  -4  -3  511.23   13.56
   3   4   3  499.18   13.14
   3   4   3  490.26   13.25
   3   4   3  486.83   13.13
  -4  -4  -3   38.00    1.73
  -4  -4  -3   37.54    1.66
   4   4   3   40.98    1.73
   4   4   3   39.82    1.50
   4   4   3   39.51    1.45
   4   4   3   39.20    1.40
  -5  -4  -3    0.86    0.28
  -5  -4  -3    0.79    0.48
  -5  -4  -3    1.20    0.52
   5   4   3    0.89    0.45
   5   4   3    1.11    0.30
   5   4   3    1.24    0.32
   5   4   3    1.29    0.35
  -6  -4  -3   27.52    1.59
  -6  -4  -3   30.71    1.26
  -6  -4  -3   30.97    1.56
   6   4   3   30.17    1.25
   6   4   3   30.56    1.25
   6   4   3   29.89    1.58
   6   4   3   28.28    1.20
  -7  -4  -3   40.31    1.99
  -7  -4  -3   36.73    1.81
   7   4   3   34.96    1.54
   7   4   3   39.40    1.55
   7   4   3   38.28    1.90
   7   4   3   35.01    1.39
  -8  -4  -3   48.75    2.20
  -8  -4  -3   44.57    2.34
   8   4   3   44.11    1.85
   8   4   3   46.54    2.26
   8   4   3   46.88    1.94
  -9  -4  -3   -1.36    0.58
  -9  -4  -3    0.01    0.62
   9   4   3   -0.46    0.55
   9   4   3   -0.29    0.66
   9   4   3   -0.46    0.48
 -10  -4  -3    6.39    1.30
 -10  -4  -3    8.65    1.15
  10   4   3    7.47    0.95
  10   4   3    7.70    1.19
  10   4   3    6.86    1.00
 -11  -4  -3    1.75    0.98
 -11  -4  -3    1.15    1.08
  11   4   3    1.49    0.72
  11   4   3    3.62    0.96
  11   4   3    3.30    1.09
   8  -5  -3    0.53    1.07
   8  -5  -3    0.67    1.10
   8  -5  -3    0.84    1.06
  -8   5   3    1.60    1.01
   7  -5  -3   57.16    2.95
   7  -5  -3   56.50    2.72
   7  -5  -3   51.93    2.86
  -7   5   3   55.03    2.87
   6  -5  -3   11.39    1.44
   6  -5  -3   13.40    1.49
   6  -5  -3   10.54    1.26
  -6   5   3   11.14    1.22
  -6   5   3   11.22    1.38
   5  -5  -3   20.83    1.66
   5  -5  -3   23.43    1.62
   5  -5  -3   19.64    1.61
  -5   5   3   23.39    1.61
  -5   5   3   19.88    1.55
  -5   5   3   19.58    1.33
  -5   5   3   20.25    1.44
   4  -5  -3   10.69    1.17
   4  -5  -3    9.42    1.12
   4  -5  -3   10.60    1.17
  -4   5   3    9.53    0.97
  -4   5   3   11.04    0.90
  -4   5   3    8.56    0.91
  -4   5   3   10.18    1.10
  -4   5   3    9.57    1.04
   3  -5  -3    1.61    0.67
   3  -5  -3    1.88    0.58
   3  -5  -3    1.51    0.63
   3  -5  -3    1.06    0.60
  -3   5   3    1.14    0.47
  -3   5   3    1.39    0.54
  -3   5   3    1.55    0.56
  -3   5   3    1.58    0.59
   2  -5  -3  116.01    3.83
   2  -5  -3  108.60    3.61
   2  -5  -3  117.50    3.71
   2  -5  -3  108.00    3.67
  -2   5   3  114.53    3.41
  -2   5   3  110.22    3.67
  -2   5   3  103.25    3.58
  -2   5   3  106.01    3.57
  -2   5   3  107.76    3.62
   1  -5  -3   75.28    2.59
   1  -5  -3   74.94    2.58
   1  -5  -3   66.88    2.60
  -1   5   3   71.99    2.54
  -1   5   3   70.51    2.55
  -1   5   3   74.08    2.52
  -1   5   3   69.33    2.53
  -1   5   3   74.48    2.31
   0  -5  -3    0.88    0.48
   0  -5  -3    1.98    0.49
   0  -5  -3    1.48    0.43
   0  -5  -3    1.95    0.46
   0   5   3    1.98    0.47
   0   5   3    1.62    0.39
   0   5   3    1.33    0.44
   0   5   3    2.96    0.51
   0   5   3    1.98    0.46
  -1  -5  -3   46.31    1.80
  -1  -5  -3   50.08    1.82
  -1  -5  -3   49.90    1.82
  -1  -5  -3   51.14    2.00
   1   5   3   48.12    1.79
   1   5   3   50.80    1.79
   1   5   3   47.79    1.75
   1   5   3   52.05    1.81
   1   5   3   53.50    1.86
   1   5   3   48.30    1.91
  -2  -5  -3  385.89   10.44
  -2  -5  -3  367.04   10.28
  -2  -5  -3  362.11   10.22
  -2  -5  -3  379.01   10.60
  -2  -5  -3  354.64   10.35
  -2  -5  -3  384.60   10.19
   2   5   3  370.02   10.15
   2   5   3  390.18   10.19
   2   5   3  376.26   10.37
   2   5   3  388.81   10.25
   2   5   3  363.26   10.14
  -3  -5  -3    2.79    0.40
  -3  -5  -3    3.68    0.69
  -3  -5  -3    3.13    0.53
  -3  -5  -3    3.20    0.43
  -3  -5  -3    2.88    0.56
  -3  -5  -3    3.06    0.55
   3   5   3    1.99    0.38
   3   5   3    2.64    0.44
   3   5   3    2.87    0.53
   3   5   3    2.71    0.36
  -4  -5  -3   71.51    2.63
  -4  -5  -3   68.02    2.28
  -4  -5  -3   66.57    2.50
  -4  -5  -3   65.10    2.36
   4   5   3   68.04    2.14
   4   5   3   64.56    2.32
   4   5   3   69.24    2.15
  -5  -5  -3   57.43    2.28
  -5  -5  -3   53.88    2.21
  -5  -5  -3   54.97    1.95
   5   5   3   54.28    1.96
   5   5   3   51.10    1.82
   5   5   3   53.48    2.23
   5   5   3   53.11    1.78
  -6  -5  -3   33.58    1.43
  -6  -5  -3   33.32    1.70
  -6  -5  -3   34.93    1.80
   6   5   3   35.08    1.78
   6   5   3   34.51    1.48
   6   5   3   32.61    1.29
   6   5   3   34.23    1.42
  -7  -5  -3   37.37    1.95
  -7  -5  -3   32.52    1.82
  -7  -5  -3   35.93    1.55
   7   5   3   34.80    1.41
   7   5   3   34.31    1.44
   7   5   3   39.63    1.95
  -8  -5  -3    7.31    1.08
  -8  -5  -3    8.50    1.15
   8   5   3   10.60    0.83
   8   5   3    8.98    1.14
  -9  -5  -3    6.79    1.16
  -9  -5  -3    7.99    1.15
   9   5   3   10.04    1.28
   9   5   3    7.97    0.87
 -10  -5  -3    0.43    0.86
 -10  -5  -3   -0.38    0.74
  10   5   3    1.03    0.69
  10   5   3    0.01    0.68
  10   5   3    0.18    0.55
 -11  -5  -3   44.33    2.84
 -11  -5  -3   46.40    2.67
  11   5   3   48.74    2.20
  11   5   3   50.59    2.41
  11   5   3   53.26    2.78
   7  -6  -3   28.99    2.27
   7  -6  -3   28.45    2.33
   7  -6  -3   30.45    2.22
  -7   6   3   30.53    2.21
  -7   6   3   34.82    2.15
   6  -6  -3   39.58    2.37
   6  -6  -3   45.39    2.59
   6  -6  -3   40.21    2.44
  -6   6   3   38.77    2.20
  -6   6   3   39.14    2.35
   5  -6  -3   12.51    1.52
   5  -6  -3   13.36    1.41
   5  -6  -3   13.51    1.45
  -5   6   3   12.33    1.36
  -5   6   3   13.09    1.45
  -5   6   3   14.68    1.25
  -5   6   3   15.26    1.34
   4  -6  -3    0.56    0.81
   4  -6  -3    1.09    0.79
   4  -6  -3    1.21    0.72
  -4   6   3    1.08    0.59
  -4   6   3    0.43    0.62
  -4   6   3   -0.07    0.61
  -4   6   3    0.76    0.67
   3  -6  -3   43.69    2.25
   3  -6  -3   45.41    2.14
   3  -6  -3   42.59    2.19
  -3   6   3   45.42    2.10
  -3   6   3   44.06    2.02
  -3   6   3   46.37    2.14
  -3   6   3   43.97    1.89
   2  -6  -3  137.02    4.58
   2  -6  -3  127.47    4.42
   2  -6  -3  134.48    4.39
  -2   6   3  137.75    4.37
  -2   6   3  133.59    4.32
  -2   6   3  133.17    4.09
  -2   6   3  136.08    4.40
   1  -6  -3    9.53    1.04
   1  -6  -3   12.61    0.99
  -1   6   3   12.55    0.83
  -1   6   3   11.24    1.00
  -1   6   3   12.23    0.97
  -1   6   3   11.06    1.03
  -1   6   3    9.74    0.86
   0  -6  -3   -0.38    0.34
   0  -6  -3    0.07    0.37
   0  -6  -3    0.03    0.46
   0   6   3    0.20    0.39
   0   6   3   -0.06    0.38
   0   6   3   -0.23    0.35
   0   6   3   -0.59    0.34
   0   6   3   -0.20    0.29
   0   6   3    0.41    0.29
  -1  -6  -3    0.70    0.37
  -1  -6  -3    0.54    0.38
  -1  -6  -3   -0.33    0.33
  -1  -6  -3    0.06    0.46
   1   6   3    0.05    0.35
   1   6   3    0.17    0.23
   1   6   3    0.67    0.37
   1   6   3    0.07    0.29
   1   6   3   -0.12    0.34
   1   6   3    0.14    0.36
  -2  -6  -3    0.34    0.44
  -2  -6  -3   -0.75    0.30
  -2  -6  -3   -0.23    0.39
  -2  -6  -3   -0.26    0.38
  -2  -6  -3    0.13    0.35
  -2  -6  -3    0.05    0.48
  -2  -6  -3   -0.06    0.30
   2   6   3    0.11    0.28
   2   6   3    0.01    0.20
   2   6   3   -0.30    0.36
   2   6   3    0.02    0.33
  -3  -6  -3  115.37    3.79
  -3  -6  -3  115.33    3.92
  -3  -6  -3  120.79    3.50
  -3  -6  -3  111.98    3.62
  -3  -6  -3  106.41    3.66
  -3  -6  -3  114.55    3.44
   3   6   3  115.01    3.46
   3   6   3  117.39    3.47
   3   6   3  120.24    3.72
   3   6   3  106.37    3.33
  -4  -6  -3   24.06    1.10
  -4  -6  -3   25.63    1.45
  -4  -6  -3   24.65    1.27
  -4  -6  -3   27.89    1.55
  -4  -6  -3   23.43    1.31
   4   6   3   25.37    0.99
   4   6   3   24.89    1.09
   4   6   3   24.65    1.29
   4   6   3   25.66    1.04
  -5  -6  -3   17.77    1.12
  -5  -6  -3   19.24    1.13
  -5  -6  -3   19.17    1.32
  -5  -6  -3   18.74    1.31
   5   6   3   17.50    1.30
   5   6   3   19.59    1.12
  -6  -6  -3    0.27    0.44
  -6  -6  -3   -0.26    0.41
  -6  -6  -3    0.55    0.49
  -6  -6  -3    0.54    0.57
   6   6   3    0.48    0.37
   6   6   3    0.02    0.52
  -7  -6  -3  170.85    5.13
  -7  -6  -3  168.59    5.62
  -7  -6  -3  168.05    5.55
   7   6   3  172.04    5.59
   7   6   3  175.99    5.12
  -8  -6  -3   51.20    2.52
  -8  -6  -3   47.41    2.41
   8   6   3   45.34    2.37
   8   6   3   50.09    2.17
  -9  -6  -3    0.68    0.77
  -9  -6  -3   -0.50    0.65
   9   6   3    0.77    0.77
 -10  -6  -3   -0.03    0.76
 -10  -6  -3    0.93    0.89
  10   6   3   -0.59    0.75
 -11  -6  -3   28.87    2.35
 -11  -6  -3   27.46    2.21
  11   6   3   31.29    2.31
  11   6   3   32.10    1.73
   7  -7  -3   24.01    2.20
   7  -7  -3   24.44    2.15
   7  -7  -3   22.51    2.29
  -7   7   3   21.72    2.05
  -7   7   3   18.66    1.80
   6  -7  -3    1.48    1.01
   6  -7  -3    2.61    1.24
   6  -7  -3    1.32    1.00
  -6   7   3    1.11    0.78
  -6   7   3    2.12    1.00
   5  -7  -3    3.56    1.04
   5  -7  -3    2.72    1.10
   5  -7  -3    5.84    1.12
  -5   7   3    3.96    0.88
  -5   7   3    4.64    0.94
  -5   7   3    5.47    1.14
  -5   7   3    5.20    1.10
   4  -7  -3   11.57    1.31
   4  -7  -3   13.27    1.42
   4  -7  -3   11.24    1.50
  -4   7   3   10.17    1.10
  -4   7   3   12.18    1.34
  -4   7   3   12.43    1.26
  -4   7   3   12.10    1.32
   3  -7  -3   20.42    1.53
   3  -7  -3   21.76    1.73
   3  -7  -3   20.50    1.84
  -3   7   3   22.10    1.52
  -3   7   3   20.42    1.56
  -3   7   3   22.94    1.37
  -3   7   3   18.56    1.42
   2  -7  -3    0.50    0.76
   2  -7  -3    2.56    0.69
  -2   7   3    1.42    0.63
  -2   7   3    1.58    0.66
  -2   7   3    0.97    0.55
  -2   7   3    0.90    0.61
   1  -7  -3   39.87    2.01
   1  -7  -3   33.51    1.75
  -1   7   3   38.21    1.82
  -1   7   3   39.65    1.60
  -1   7   3   36.91    1.88
  -1   7   3   37.37    1.79
   0  -7  -3   21.25    1.25
   0  -7  -3   23.45    1.50
   0   7   3   22.16    1.29
   0   7   3   23.32    1.34
   0   7   3   24.03    1.33
   0   7   3   24.11    1.11
   0   7   3   22.02    1.41
  -1  -7  -3    0.04    0.53
  -1  -7  -3    0.56    0.43
  -1  -7  -3    0.15    0.35
   1   7   3    0.17    0.39
   1   7   3    0.22    0.42
   1   7   3    0.33    0.35
   1   7   3    0.23    0.47
   1   7   3    0.56    0.43
  -2  -7  -3   30.86    1.37
  -2  -7  -3   29.36    1.52
  -2  -7  -3   26.21    1.28
  -2  -7  -3   31.44    1.63
  -2  -7  -3   30.42    1.60
   2   7   3   27.80    1.32
   2   7   3   29.04    1.26
   2   7   3   31.33    1.40
   2   7   3   30.43    1.60
   2   7   3   31.83    1.38
  -3  -7  -3   40.97    1.90
  -3  -7  -3   44.13    2.04
  -3  -7  -3   45.31    1.74
  -3  -7  -3   37.43    1.80
  -3  -7  -3   42.35    1.96
   3   7   3   42.05    1.63
   3   7   3   44.56    1.93
   3   7   3   40.49    1.66
  -4  -7  -3   12.19    1.17
  -4  -7  -3   12.26    1.05
  -4  -7  -3   13.17    0.87
  -4  -7  -3   10.34    1.15
  -4  -7  -3   11.80    1.06
   4   7   3   11.06    0.81
   4   7   3   14.00    1.07
  -5  -7  -3   10.18    1.13
  -5  -7  -3   12.31    1.03
  -5  -7  -3   12.02    1.04
  -5  -7  -3   10.61    1.16
   5   7   3   10.77    0.86
   5   7   3   11.54    1.02
   5   7   3    9.26    0.75
  -6  -7  -3   96.84    3.64
  -6  -7  -3   89.13    3.20
  -6  -7  -3  105.68    3.38
  -6  -7  -3   94.84    3.64
   6   7   3   99.59    3.66
   6   7   3   97.86    3.31
  -7  -7  -3   10.23    1.02
  -7  -7  -3   10.11    1.29
  -7  -7  -3    9.85    1.18
   7   7   3    9.86    0.93
   7   7   3    9.67    1.21
  -8  -7  -3    1.28    0.86
  -8  -7  -3    2.92    0.84
   8   7   3    1.17    0.49
   8   7   3    0.89    0.76
  -9  -7  -3   34.43    2.20
  -9  -7  -3   34.59    2.22
   9   7   3   32.63    2.14
 -10  -7  -3   16.61    1.76
 -10  -7  -3   17.69    1.81
  10   7   3   20.19    1.89
 -11  -7  -3    3.90    1.21
 -11  -7  -3    2.77    1.19
  11   7   3    3.55    1.13
   6  -8  -3   11.45    1.66
   6  -8  -3    7.46    1.59
   6  -8  -3   10.94    1.64
  -6   8   3    9.18    1.32
  -6   8   3   10.12    1.54
   5  -8  -3   -1.01    0.76
   5  -8  -3    0.96    1.19
   5  -8  -3   -1.34    0.88
  -5   8   3   -0.32    0.69
  -5   8   3    0.47    0.76
  -5   8   3    0.25    0.89
  -5   8   3    0.19    0.88
   4  -8  -3    1.54    0.94
   4  -8  -3    1.50    0.99
   4  -8  -3    1.54    0.92
  -4   8   3    1.25    0.87
  -4   8   3    1.35    0.68
  -4   8   3    1.01    0.80
  -4   8   3    1.15    0.78
   3  -8  -3   30.04    1.94
   3  -8  -3   31.14    2.13
  -3   8   3   31.08    1.70
  -3   8   3   29.22    1.83
  -3   8   3   27.99    1.86
  -3   8   3   30.91    1.95
   2  -8  -3   39.57    2.33
   2  -8  -3   40.75    2.50
  -2   8   3   43.50    1.91
  -2   8   3   41.88    2.13
  -2   8   3   44.94    2.21
  -2   8   3   42.62    2.15
   1  -8  -3    1.79    0.86
  -1   8   3    1.81    0.67
  -1   8   3    1.52    0.54
  -1   8   3    2.35    0.75
  -1   8   3    2.77    0.77
   0  -8  -3    7.86    0.97
   0  -8  -3    6.89    1.07
   0   8   3    8.25    0.96
   0   8   3    6.94    0.98
   0   8   3    7.87    0.94
   0   8   3    7.46    0.91
   0   8   3    8.64    0.76
  -1  -8  -3    8.31    1.08
  -1  -8  -3    9.44    1.00
   1   8   3   10.35    0.76
   1   8   3    7.17    0.88
   1   8   3    9.88    0.99
   1   8   3    9.02    1.10
   1   8   3    9.31    0.95
  -2  -8  -3   24.46    1.59
  -2  -8  -3   23.27    1.53
  -2  -8  -3   24.44    1.34
  -2  -8  -3   25.26    1.55
   2   8   3   25.52    1.61
   2   8   3   25.73    1.38
   2   8   3   25.60    1.31
  -3  -8  -3   22.50    1.17
  -3  -8  -3   17.03    1.38
  -3  -8  -3   19.68    1.40
  -3  -8  -3   18.03    1.43
   3   8   3   20.69    1.14
   3   8   3   22.44    1.22
   3   8   3   21.62    1.45
  -4  -8  -3    7.56    1.01
  -4  -8  -3    6.71    0.91
  -4  -8  -3    7.51    0.94
  -4  -8  -3    7.87    1.04
   4   8   3    5.82    0.72
   4   8   3    7.04    0.94
  -5  -8  -3    2.76    0.79
  -5  -8  -3    1.81    0.66
  -5  -8  -3    1.91    0.66
  -5  -8  -3    1.33    0.69
   5   8   3    2.27    0.60
   5   8   3    1.85    0.53
   5   8   3    1.82    0.48
  -6  -8  -3    0.56    0.53
  -6  -8  -3    0.26    0.65
  -6  -8  -3    0.25    0.68
  -6  -8  -3   -0.31    0.60
   6   8   3   -0.06    0.69
   6   8   3    0.24    0.46
   6   8   3    0.00    0.40
   6   8   3   -0.56    0.48
  -7  -8  -3   31.95    2.01
  -7  -8  -3   30.81    1.75
  -7  -8  -3   30.99    2.01
   7   8   3   34.13    2.06
   7   8   3   33.27    1.74
   7   8   3   28.89    1.60
  -8  -8  -3   89.71    3.27
  -8  -8  -3   91.36    3.67
  -8  -8  -3   81.76    3.62
   8   8   3   84.15    3.57
   8   8   3   83.92    3.09
  -9  -8  -3    1.67    1.04
  -9  -8  -3    2.98    0.96
   9   8   3    4.14    1.12
 -10  -8  -3    6.35    1.23
 -10  -8  -3    6.86    1.34
  10   8   3    6.35    1.30
   5  -9  -3    0.68    1.14
  -5   9   3    2.27    1.10
  -5   9   3    0.05    0.83
   4  -9  -3   26.39    2.28
  -4   9   3   25.38    1.96
  -4   9   3   25.41    2.04
  -4   9   3   25.72    1.99
   3  -9  -3   89.02    3.84
  -3   9   3   82.62    3.54
  -3   9   3   82.86    3.56
  -3   9   3   91.74    3.60
   2  -9  -3    0.02    0.87
   2  -9  -3    1.41    0.91
  -2   9   3    1.04    0.74
  -2   9   3    0.06    0.70
  -2   9   3    0.30    0.65
   1  -9  -3    0.92    0.78
   1  -9  -3    0.97    0.89
  -1   9   3   -0.02    0.60
  -1   9   3    1.81    0.76
  -1   9   3    1.47    0.78
   0  -9  -3    3.31    0.83
   0  -9  -3    1.48    0.90
   0   9   3    3.46    0.76
   0   9   3    5.20    1.01
   0   9   3    2.52    0.78
   0   9   3    4.02    0.80
  -1  -9  -3   35.57    1.85
  -1  -9  -3   31.93    2.06
   1   9   3   32.54    1.68
   1   9   3   33.16    1.96
   1   9   3   34.58    1.71
   1   9   3   35.36    1.84
  -2  -9  -3   -0.19    0.62
  -2  -9  -3   -0.29    0.52
  -2  -9  -3    0.66    0.72
   2   9   3   -0.25    0.57
   2   9   3    1.48    0.60
   2   9   3    0.10    0.47
  -3  -9  -3    4.69    0.92
  -3  -9  -3    3.93    0.88
  -3  -9  -3    5.89    1.02
   3   9   3    5.00    0.78
   3   9   3    3.99    0.64
   3   9   3    5.69    0.95
  -4  -9  -3   31.43    1.83
  -4  -9  -3   29.63    1.80
  -4  -9  -3   30.55    1.92
   4   9   3   31.83    1.55
   4   9   3   28.33    1.75
  -5  -9  -3   -0.15    0.60
  -5  -9  -3    0.19    0.72
  -5  -9  -3    0.62    0.67
  -5  -9  -3   -0.14    0.65
   5   9   3    0.34    0.43
   5   9   3    1.35    0.62
  -6  -9  -3   40.98    2.15
  -6  -9  -3   43.67    2.43
  -6  -9  -3   46.92    2.51
   6   9   3   46.56    2.43
   6   9   3   40.48    2.06
  -7  -9  -3    0.39    0.75
  -7  -9  -3    1.13    0.90
   7   9   3    2.31    0.92
   7   9   3    1.37    0.61
  -8  -9  -3   12.31    1.54
  -8  -9  -3   16.75    1.52
   8   9   3   13.99    1.30
   8   9   3   16.70    1.71
  -9  -9  -3    4.47    1.24
   9   9   3    5.13    1.17
 -10  -9  -3   31.84    2.44
  10   9   3   25.85    2.20
   3 -10  -3    3.55    1.28
   3 -10  -3    3.88    1.21
  -3  10   3    5.97    1.26
  -3  10   3    4.58    1.08
  -3  10   3    5.03    1.13
   2 -10  -3    4.62    1.16
   2 -10  -3    3.23    1.13
  -2  10   3    4.97    1.10
  -2  10   3    1.43    0.88
  -2  10   3    3.75    1.05
   1 -10  -3    1.40    0.91
   1 -10  -3    0.13    0.86
  -1  10   3    0.78    0.79
  -1  10   3    0.31    0.76
  -1  10   3    0.04    0.67
   0 -10  -3   15.31    1.49
   0 -10  -3   14.67    1.70
   0  10   3   13.82    1.56
   0  10   3   15.17    1.41
   0  10   3   15.12    1.44
  -1 -10  -3   11.20    1.47
  -1 -10  -3    9.08    1.18
   1  10   3   10.97    1.14
   1  10   3   10.33    1.13
   1  10   3    9.20    1.28
  -2 -10  -3   71.56    3.25
  -2 -10  -3   93.60    3.77
  -2 -10  -3   68.99    3.28
   2  10   3   79.63    2.87
   2  10   3   78.58    4.01
   2  10   3   73.26    3.23
  -3 -10  -3   17.07    1.63
  -3 -10  -3   20.59    1.70
  -3 -10  -3   17.70    1.67
   3  10   3   22.06    1.41
   3  10   3   19.13    1.63
  -4 -10  -3   -0.04    0.71
  -4 -10  -3    0.25    0.78
  -4 -10  -3   -1.04    0.66
   4  10   3    0.21    0.44
   4  10   3   -0.28    0.60
  -5 -10  -3    2.34    0.95
  -5 -10  -3    0.95    0.77
  -5 -10  -3    1.82    0.90
   5  10   3    0.94    0.58
   5  10   3    1.16    0.75
  -6 -10  -3   -0.21    0.84
  -6 -10  -3   -0.45    0.77
   6  10   3   -0.30    0.82
   6  10   3    0.98    0.67
  -7 -10  -3    0.25    0.90
  -7 -10  -3   -0.85    0.72
   7  10   3   -0.21    0.57
   7  10   3    0.51    0.88
  -8 -10  -3    7.83    1.42
  -8 -10  -3   11.25    1.41
   8  10   3    8.90    1.17
   8  10   3    8.22    1.40
  -9 -10  -3   -0.61    0.94
   9  10   3   -0.54    0.81
   2 -11  -3    5.98    1.42
   2 -11  -3    7.70    1.56
  -2  11   3    6.50    1.27
  -2  11   3    5.52    1.22
  -2  11   3    7.73    1.33
   1 -11  -3    2.45    1.09
   1 -11  -3    1.09    0.96
  -1  11   3    0.02    0.71
  -1  11   3    2.16    0.96
  -1  11   3    0.54    0.90
   0 -11  -3    2.31    1.09
   0 -11  -3    0.54    0.83
   0  11   3    1.76    0.93
   0  11   3    1.20    0.83
   0  11   3    0.50    0.81
  -1 -11  -3   34.09    2.41
  -1 -11  -3   31.49    2.05
   1  11   3   30.96    1.89
   1  11   3   32.65    1.86
   1  11   3   33.73    2.25
  -2 -11  -3    2.12    1.00
   2  11   3    3.05    0.74
   2  11   3    3.42    0.97
  -3 -11  -3    7.45    1.31
  -3 -11  -3    6.57    1.31
   3  11   3    8.92    1.25
  -4 -11  -3   26.47    2.04
  -4 -11  -3   26.03    2.02
  -4 -11  -3   25.26    2.03
   4  11   3   25.84    1.91
  -5 -11  -3   11.97    1.45
  -5 -11  -3   13.42    1.57
  -5 -11  -3   14.29    1.69
   5  11   3   11.53    1.45
  -6 -11  -3    5.49    1.24
  -6 -11  -3    4.68    1.25
   6  11   3    3.60    0.92
  -7 -11  -3    6.65    1.37
  -7 -11  -3    3.91    1.17
   7  11   3    6.62    1.08
   7  11   3    5.68    1.19
  -1 -12  -3   -0.05    0.98
   1  12   3    1.08    0.71
   1  12   3    0.19    0.94
   1  12   3    0.51    0.80
  -2 -12  -3   21.25    2.09
   2  12   3   21.65    2.00
  -3 -12  -3   35.25    2.52
   3  12   3   40.61    2.49
  -4 -12  -3    2.28    1.10
  -4 -12  -3    3.57    1.20
  -4 -12  -3    4.27    1.21
   4  12   3    3.57    1.08
  -5 -12  -3   -0.54    0.95
  -5 -12  -3    1.39    1.00
  -5 -12  -3    0.03    1.03
   5  12   3    0.03    0.78
   5  11  -4    1.19    1.04
  -5 -11   4   -0.32    1.00
  -5 -11   4    3.77    1.25
  -5 -11   4    2.34    1.16
   4  11  -4   10.37    1.59
  -4 -11   4    7.91    1.35
  -4 -11   4   11.90    1.60
  -4 -11   4   11.36    1.52
   3  11  -4    3.27    1.09
  -3 -11   4    0.82    0.92
  -3 -11   4    2.51    1.09
  -3 -11   4    1.03    1.12
   2  11  -4    0.57    0.96
  -2 -11   4   -0.09    0.96
  -2 -11   4    0.09    0.98
  -2 -11   4   -1.03    0.87
   1  11  -4    2.72    1.09
  -1 -11   4    0.24    0.94
  -1 -11   4   -0.71    0.85
  -1 -11   4    1.92    1.15
   0  11  -4   38.94    1.93
   0  11  -4   41.38    2.62
   0  11  -4   35.52    2.06
   0 -11   4   45.12    2.68
   0 -11   4   39.76    2.65
   0 -11   4   40.17    2.50
  -1  11  -4    8.34    1.10
  -1  11  -4    8.31    1.35
  -1  11  -4    8.54    1.22
   1 -11   4    9.48    1.45
   1 -11   4    7.28    1.56
   1 -11   4   10.01    1.63
  -2  11  -4    3.12    1.14
  -2  11  -4    0.55    0.82
  -2  11  -4    1.08    0.83
   2 -11   4    1.79    1.17
   2 -11   4   -0.97    1.02
   2 -11   4    1.73    1.08
   7  10  -4    4.69    1.28
  -7 -10   4    4.88    1.34
  -7 -10   4    1.64    1.27
  -7 -10   4    4.52    1.33
   6  10  -4    8.06    1.51
  -6 -10   4   11.12    1.62
  -6 -10   4    7.54    1.47
  -6 -10   4    8.92    1.45
  -6 -10   4    8.09    1.50
   5  10  -4   59.19    3.12
  -5 -10   4   59.01    3.05
  -5 -10   4   61.25    3.04
  -5 -10   4   63.58    3.13
  -5 -10   4   60.08    3.00
   4  10  -4    1.08    0.98
  -4 -10   4    0.31    0.89
  -4 -10   4    2.01    1.08
  -4 -10   4    1.86    0.98
   3  10  -4    7.23    1.33
  -3 -10   4    7.86    1.31
  -3 -10   4    8.70    1.28
  -3 -10   4    9.80    1.44
  -3 -10   4    7.10    1.14
   2  10  -4   18.42    1.77
  -2 -10   4   19.68    1.84
  -2 -10   4   16.81    1.68
  -2 -10   4   19.34    1.72
   1  10  -4   20.43    1.79
   1  10  -4   18.23    1.16
  -1 -10   4   18.16    1.73
  -1 -10   4   17.72    1.85
  -1 -10   4   19.84    1.82
   0  10  -4    0.16    0.50
   0  10  -4    0.84    0.97
   0  10  -4    0.07    0.68
   0 -10   4    1.67    0.94
   0 -10   4   -0.37    0.83
   0 -10   4    0.20    0.84
  -1  10  -4    5.37    1.06
  -1  10  -4    4.35    1.14
  -1  10  -4    7.32    0.99
   1 -10   4    4.92    1.27
   1 -10   4    8.67    1.33
   1 -10   4    7.17    1.22
  -2  10  -4    5.39    1.04
  -2  10  -4    3.34    1.08
  -2  10  -4    5.23    1.01
   2 -10   4    2.06    0.97
   2 -10   4    2.72    1.14
   2 -10   4    2.97    1.19
  -3  10  -4    0.90    0.86
  -3  10  -4    0.30    0.92
  -3  10  -4   -0.06    0.70
   3 -10   4    0.44    1.08
   3 -10   4    0.42    0.89
   3 -10   4    3.62    1.25
  -4  10  -4    0.09    0.85
  -4  10  -4    1.00    0.99
  -4  10  -4    0.54    0.82
   4 -10   4    0.66    1.13
   4 -10   4    1.24    1.11
   8   9  -4    1.01    1.11
  -8  -9   4   -0.36    1.24
  -8  -9   4    1.28    1.23
  -8  -9   4   -0.35    1.08
   7   9  -4   16.55    1.86
  -7  -9   4   16.06    1.92
  -7  -9   4   18.20    1.98
  -7  -9   4   14.61    1.90
  -7  -9   4   15.66    1.75
   6   9  -4   13.89    1.56
  -6  -9   4   13.70    1.62
  -6  -9   4   16.85    1.78
  -6  -9   4   16.52    1.65
  -6  -9   4   10.58    1.55
   5   9  -4   12.66    1.49
  -5  -9   4   12.69    1.51
  -5  -9   4   11.70    1.41
  -5  -9   4   14.34    1.57
  -5  -9   4   13.87    1.64
   4   9  -4    0.37    0.87
  -4  -9   4   -0.26    0.75
  -4  -9   4   -0.84    0.73
  -4  -9   4   -0.40    0.80
  -4  -9   4   -0.52    0.76
   3   9  -4   24.45    1.92
  -3  -9   4   22.70    1.70
  -3  -9   4   21.00    1.78
  -3  -9   4   23.49    1.64
  -3  -9   4   20.87    1.68
  -3  -9   4   22.57    1.82
   2   9  -4    9.63    1.32
  -2  -9   4    9.26    1.19
  -2  -9   4    7.60    1.17
  -2  -9   4    8.49    1.12
  -2  -9   4   11.49    1.17
  -2  -9   4    7.95    1.22
   1   9  -4    0.27    0.43
   1   9  -4    0.29    0.83
  -1  -9   4    0.44    0.70
  -1  -9   4    0.02    0.76
  -1  -9   4   -0.72    0.74
   0   9  -4   55.96    2.20
   0   9  -4   54.57    2.27
   0   9  -4   52.25    2.65
   0  -9   4   52.46    2.65
   0  -9   4   51.46    2.54
   0  -9   4   54.76    2.70
  -1   9  -4    4.09    0.83
  -1   9  -4    4.85    0.90
  -1   9  -4    3.07    1.00
   1  -9   4    5.90    1.15
   1  -9   4    3.83    0.91
   1  -9   4    4.02    1.07
  -2   9  -4   -0.63    0.69
  -2   9  -4   -0.67    0.55
  -2   9  -4   -1.22    0.66
   2  -9   4    0.63    0.80
   2  -9   4    0.30    0.73
   2  -9   4   -0.44    0.85
  -3   9  -4    0.32    0.75
  -3   9  -4    0.04    0.82
  -3   9  -4   -1.04    0.56
   3  -9   4    0.84    0.92
   3  -9   4   -0.56    0.88
   3  -9   4   -0.22    0.76
  -4   9  -4   42.69    2.54
  -4   9  -4   43.91    2.40
  -4   9  -4   44.77    2.50
   4  -9   4   43.46    2.71
   4  -9   4   43.44    2.66
  -5   9  -4    2.38    1.17
  -5   9  -4    3.67    1.02
  -5   9  -4    4.86    1.20
   5  -9   4    3.46    1.18
   5  -9   4    3.34    1.22
  -9  -8   4    3.98    1.36
  -9  -8   4    4.04    1.45
  -9  -8   4    3.52    1.36
   8   8  -4    0.28    1.11
  -8  -8   4    0.49    1.03
  -8  -8   4    0.78    1.12
  -8  -8   4   -0.95    1.11
   7   8  -4    1.61    0.94
  -7  -8   4    0.96    1.05
  -7  -8   4    1.12    0.94
  -7  -8   4    2.19    1.12
  -7  -8   4    3.10    1.02
   6   8  -4   43.23    2.52
  -6  -8   4   46.15    2.55
  -6  -8   4   42.52    2.35
  -6  -8   4   41.50    2.54
  -6  -8   4   41.54    2.45
   5   8  -4   21.56    1.84
  -5  -8   4   18.41    1.72
  -5  -8   4   22.07    1.71
  -5  -8   4   18.39    1.76
  -5  -8   4   21.14    1.73
   4   8  -4    1.64    0.87
   4   8  -4    1.24    0.68
  -4  -8   4    2.65    0.88
  -4  -8   4    1.98    0.88
  -4  -8   4    3.23    0.93
  -4  -8   4    2.54    0.86
   3   8  -4    0.82    0.63
   3   8  -4   -0.74    0.71
  -3  -8   4    0.96    0.71
  -3  -8   4    0.66    0.64
  -3  -8   4    0.91    0.72
  -3  -8   4    1.63    0.77
  -3  -8   4    0.19    0.74
   2   8  -4    2.33    0.84
   2   8  -4    2.32    0.75
  -2  -8   4    2.34    0.76
  -2  -8   4    1.03    0.71
  -2  -8   4    3.32    0.79
  -2  -8   4    1.50    0.73
  -2  -8   4    2.78    0.82
   1   8  -4   47.35    1.82
   1   8  -4   48.92    2.35
   1   8  -4   46.35    2.21
  -1  -8   4   48.90    2.02
  -1  -8   4   46.74    2.26
  -1  -8   4   43.55    2.12
  -1  -8   4   47.64    2.32
  -1  -8   4   50.35    2.29
   0   8  -4    0.92    0.46
   0   8  -4    0.47    0.57
   0   8  -4    0.28    0.50
   0   8  -4    1.61    0.71
   0  -8   4    0.04    0.58
   0  -8   4    0.20    0.70
   0  -8   4    0.11    0.60
   0  -8   4    1.41    0.74
  -1   8  -4    3.11    0.91
  -1   8  -4    3.34    0.67
  -1   8  -4    2.98    0.77
  -1   8  -4    2.72    0.71
   1  -8   4    2.65    0.76
   1  -8   4    3.33    0.87
   1  -8   4    3.34    0.79
   1  -8   4    3.90    0.96
  -2   8  -4    6.53    0.99
  -2   8  -4    6.91    1.03
  -2   8  -4    7.17    0.95
  -2   8  -4    9.68    1.21
   2  -8   4    7.89    1.20
   2  -8   4    6.66    0.99
   2  -8   4    4.86    1.05
  -3   8  -4   30.30    1.96
  -3   8  -4   30.64    1.75
  -3   8  -4   28.51    1.82
   3  -8   4   28.05    2.02
   3  -8   4   25.51    1.94
   3  -8   4   29.00    1.74
   3  -8   4   30.58    1.80
  -4   8  -4    3.42    0.91
  -4   8  -4    1.67    0.90
  -4   8  -4    3.58    0.92
   4  -8   4    2.69    1.02
   4  -8   4    3.53    0.88
   4  -8   4    2.98    0.97
   4  -8   4    4.01    0.87
  -5   8  -4   15.67    1.67
  -5   8  -4   14.27    1.55
  -5   8  -4   17.19    1.69
  -5   8  -4   16.68    1.65
   5  -8   4   15.18    1.56
   5  -8   4   15.19    1.72
   5  -8   4   13.96    1.64
  -6   8  -4    2.32    1.01
  -6   8  -4    4.16    1.08
  -6   8  -4    2.55    1.05
  -6   8  -4    3.28    1.09
   6  -8   4    3.74    1.21
   6  -8   4    3.22    1.07
   6  -8   4    4.78    1.18
  -9  -7   4   13.38    1.89
  -9  -7   4   12.01    1.60
  -9  -7   4   11.57    1.83
  -8  -7   4    5.74    1.26
  -8  -7   4    9.33    1.58
  -8  -7   4    4.27    1.37
  -7  -7   4   10.32    1.49
  -7  -7   4    7.07    1.36
  -7  -7   4    8.20    1.29
   6   7  -4   23.21    1.57
   6   7  -4   20.84    1.83
  -6  -7   4   24.47    2.01
  -6  -7   4   24.42    1.89
  -6  -7   4   25.15    1.85
  -6  -7   4   25.98    1.80
   5   7  -4   83.78    2.80
   5   7  -4   84.87    3.18
   5   7  -4   81.92    3.42
  -5  -7   4   82.37    3.29
  -5  -7   4   82.94    3.33
  -5  -7   4   81.59    3.44
  -5  -7   4   83.56    3.34
   4   7  -4    0.56    0.41
   4   7  -4    0.33    0.70
   4   7  -4    0.14    0.56
  -4  -7   4   -0.40    0.58
  -4  -7   4   -0.35    0.64
  -4  -7   4   -0.70    0.65
  -4  -7   4    0.29    0.68
   3   7  -4   -0.28    0.64
   3   7  -4   -0.70    0.45
  -3  -7   4    0.10    0.62
  -3  -7   4    0.81    0.65
  -3  -7   4    0.11    0.55
  -3  -7   4    0.14    0.58
  -3  -7   4   -0.19    0.58
   2   7  -4   37.98    1.84
   2   7  -4   37.26    2.02
  -2  -7   4   32.54    1.86
  -2  -7   4   37.44    1.89
  -2  -7   4   35.46    1.77
  -2  -7   4   37.81    1.90
  -2  -7   4   35.90    1.75
   1   7  -4   18.67    1.03
   1   7  -4   19.23    1.51
   1   7  -4   18.89    1.30
  -1  -7   4   20.19    1.36
  -1  -7   4   19.13    1.21
  -1  -7   4   17.64    1.33
  -1  -7   4   18.80    1.41
  -1  -7   4   16.97    1.30
   0   7  -4   18.56    1.10
   0   7  -4   19.90    1.19
   0   7  -4   18.20    1.45
   0   7  -4   16.08    1.26
   0   7  -4   17.64    1.29
   0  -7   4   19.48    1.41
   0  -7   4   18.58    1.36
   0  -7   4   18.56    1.41
   0  -7   4   19.35    1.35
   0  -7   4   18.81    1.33
  -1   7  -4    0.75    0.57
  -1   7  -4   -0.17    0.56
  -1   7  -4    0.65    0.50
  -1   7  -4    0.73    0.48
   1  -7   4   -0.09    0.45
   1  -7   4   -0.03    0.54
   1  -7   4    0.29    0.57
   1  -7   4    0.80    0.66
   1  -7   4   -0.32    0.47
  -2   7  -4    2.34    0.75
  -2   7  -4    1.43    0.65
  -2   7  -4    1.47    0.59
  -2   7  -4    0.80    0.55
   2  -7   4    2.34    0.61
   2  -7   4    0.95    0.70
   2  -7   4    1.35    0.71
   2  -7   4    1.75    0.65
  -3   7  -4    0.02    0.52
  -3   7  -4    0.55    0.67
  -3   7  -4    0.29    0.55
  -3   7  -4    0.67    0.51
  -3   7  -4   -0.09    0.58
   3  -7   4   -0.12    0.52
   3  -7   4    1.38    0.72
   3  -7   4    1.41    0.64
   3  -7   4   -0.01    0.56
   3  -7   4    0.48    0.69
  -4   7  -4  165.27    5.38
  -4   7  -4  167.41    5.35
  -4   7  -4  157.24    5.16
  -4   7  -4  153.41    5.17
  -4   7  -4  160.72    5.29
   4  -7   4  158.66    5.30
   4  -7   4  156.80    5.08
   4  -7   4  159.04    5.41
   4  -7   4  154.07    5.13
   4  -7   4  161.50    5.47
  -5   7  -4   12.85    1.40
  -5   7  -4   13.61    1.49
  -5   7  -4   15.39    1.52
  -5   7  -4   12.31    1.92
  -5   7  -4   11.83    1.35
   5  -7   4   13.41    1.46
   5  -7   4   11.73    1.46
   5  -7   4   12.90    1.35
   5  -7   4   13.56    1.46
  -6   7  -4   16.40    1.67
  -6   7  -4   15.61    1.64
  -6   7  -4   17.38    1.68
  -6   7  -4   16.48    1.65
   6  -7   4   14.88    1.56
   6  -7   4   15.25    1.69
   6  -7   4   16.69    1.70
   6  -7   4   16.30    1.68
  -7   7  -4    1.13    0.89
  -7   7  -4    1.78    0.99
  -7   7  -4    3.62    1.17
   7  -7   4    0.32    0.96
   7  -7   4    0.49    0.96
   7  -7   4    2.32    1.08
   7  -7   4   -0.19    0.92
 -10  -6   4    9.00    1.51
 -10  -6   4   11.42    1.89
 -10  -6   4   11.08    1.87
  -9  -6   4    1.26    1.05
  -9  -6   4    0.81    1.07
  -9  -6   4    1.14    1.16
   8   6  -4    1.43    0.66
  -8  -6   4    0.43    1.09
  -8  -6   4    0.51    0.92
  -8  -6   4    1.53    1.13
   7   6  -4    0.80    0.54
  -7  -6   4   -0.60    0.85
  -7  -6   4    0.12    0.79
  -7  -6   4   -1.04    0.83
   6   6  -4  137.35    4.36
  -6  -6   4  152.55    4.93
  -6  -6   4  144.08    4.86
  -6  -6   4  140.21    5.09
  -6  -6   4  133.25    4.88
   5   6  -4    6.13    0.67
   5   6  -4    8.55    1.19
  -5  -6   4    5.17    0.94
  -5  -6   4    5.01    0.97
  -5  -6   4    6.73    1.14
  -5  -6   4    4.98    0.90
   4   6  -4   21.35    1.33
   4   6  -4   19.11    1.00
   4   6  -4   19.03    1.55
  -4  -6   4   17.56    1.47
  -4  -6   4   19.73    1.43
  -4  -6   4   21.55    1.49
  -4  -6   4   20.80    1.43
   3   6  -4    4.54    0.76
   3   6  -4    5.88    0.91
  -3  -6   4    4.23    0.82
  -3  -6   4    4.86    0.85
  -3  -6   4    6.64    0.92
  -3  -6   4    6.70    0.89
   2   6  -4   64.12    2.06
   2   6  -4   64.37    2.61
   2   6  -4   61.02    2.12
   2   6  -4   64.49    2.43
  -2  -6   4   63.79    2.38
  -2  -6   4   55.85    2.45
  -2  -6   4   60.13    2.49
  -2  -6   4   60.37    2.35
  -2  -6   4   65.76    2.48
   1   6  -4   93.09    2.88
   1   6  -4   91.65    3.31
   1   6  -4   89.34    3.15
   1   6  -4   89.82    2.90
  -1  -6   4   90.58    3.23
  -1  -6   4   91.21    3.16
  -1  -6   4   89.04    2.98
  -1  -6   4   93.92    2.90
  -1  -6   4   90.40    3.18
  -1  -6   4   93.19    3.27
   0   6  -4  103.25    3.57
   0   6  -4  102.72    3.47
   0   6  -4  103.37    3.30
   0   6  -4  104.12    3.32
   0   6  -4  103.07    3.31
   0   6  -4  106.78    3.29
   0  -6   4   95.55    3.49
   0  -6   4  105.64    3.48
   0  -6   4  104.86    3.59
   0  -6   4  102.24    3.28
   0  -6   4  104.40    3.56
   0  -6   4  103.61    3.20
  -1   6  -4    1.94    0.53
  -1   6  -4    2.15    0.51
  -1   6  -4    3.28    0.72
  -1   6  -4    2.56    0.55
  -1   6  -4    1.65    0.56
   1  -6   4    1.72    0.62
   1  -6   4    1.74    0.48
   1  -6   4    1.66    0.54
   1  -6   4    1.96    0.62
  -2   6  -4    6.05    0.88
  -2   6  -4    6.10    0.79
  -2   6  -4    5.87    0.78
  -2   6  -4    3.82    0.59
  -2   6  -4    4.26    0.70
   2  -6   4    5.10    0.85
   2  -6   4    4.19    0.68
   2  -6   4    5.97    0.72
   2  -6   4    4.42    0.72
   2  -6   4    6.18    0.92
  -3   6  -4  233.16    7.16
  -3   6  -4  254.24    7.45
  -3   6  -4  244.59    7.27
  -3   6  -4  252.14    7.35
  -3   6  -4  242.75    7.32
   3  -6   4  235.77    7.13
   3  -6   4  247.58    7.18
   3  -6   4  256.88    7.38
   3  -6   4  255.43    7.53
   3  -6   4  245.24    7.47
  -4   6  -4   24.68    1.44
  -4   6  -4   21.94    1.47
  -4   6  -4   23.10    1.51
  -4   6  -4   25.98    1.61
  -4   6  -4   25.95    1.65
   4  -6   4   29.37    1.64
   4  -6   4   26.07    1.72
   4  -6   4   26.64    1.47
   4  -6   4   24.67    1.48
   4  -6   4   24.71    1.70
  -5   6  -4   10.40    1.04
  -5   6  -4   12.00    1.34
  -5   6  -4   12.33    1.30
  -5   6  -4   12.41    1.34
  -5   6  -4   12.76    1.39
   5  -6   4   11.97    1.23
   5  -6   4   15.08    1.41
   5  -6   4   10.72    1.29
   5  -6   4   11.35    1.31
  -6   6  -4   -0.76    0.62
  -6   6  -4   -1.15    0.65
  -6   6  -4    0.29    0.61
  -6   6  -4   -0.68    0.75
  -6   6  -4   -0.23    0.53
   6  -6   4   -0.68    0.67
   6  -6   4   -1.44    0.61
   6  -6   4   -0.22    0.72
   6  -6   4   -0.42    0.63
  -7   6  -4   49.54    2.70
  -7   6  -4   52.32    2.84
  -7   6  -4   54.90    2.79
   7  -6   4   54.64    2.70
   7  -6   4   50.21    2.74
   7  -6   4   57.17    2.83
   7  -6   4   50.86    2.73
  -8   6  -4    3.50    1.14
  -8   6  -4    3.93    1.11
  -8   6  -4    2.37    1.12
   8  -6   4    2.52    1.13
   8  -6   4    3.32    1.12
   8  -6   4    3.46    1.05
   8  -6   4    1.43    1.06
  10   5  -4   14.33    2.04
  10   5  -4   13.27    1.43
  10   5  -4   11.22    1.21
 -10  -5   4   11.08    1.52
 -10  -5   4   13.23    1.94
 -10  -5   4   13.84    1.89
   9   5  -4    6.58    1.08
   9   5  -4    2.88    0.78
   9   5  -4    6.07    1.01
  -9  -5   4    3.42    1.05
  -9  -5   4    4.14    1.36
  -9  -5   4    4.40    1.34
   8   5  -4   -0.05    0.60
   8   5  -4    1.23    0.65
  -8  -5   4   -0.47    0.76
  -8  -5   4   -0.50    0.94
  -8  -5   4    1.41    1.07
   7   5  -4    1.88    0.59
   7   5  -4    1.73    0.65
  -7  -5   4    1.13    0.74
  -7  -5   4    1.92    0.96
  -7  -5   4    0.45    0.88
   6   5  -4    0.28    0.47
   6   5  -4    0.83    0.44
  -6  -5   4    0.04    0.74
  -6  -5   4    0.57    0.80
  -6  -5   4   -0.13    0.67
   5   5  -4   94.45    2.98
  -5  -5   4   88.75    3.55
  -5  -5   4   91.37    3.43
  -5  -5   4   92.72    3.40
  -5  -5   4   96.88    3.48
   4   5  -4   39.00    1.48
   4   5  -4   37.37    1.43
   4   5  -4   40.68    2.00
   4   5  -4   37.97    1.44
  -4  -5   4   42.48    1.94
  -4  -5   4   39.08    2.02
  -4  -5   4   40.34    1.95
  -4  -5   4   39.19    1.89
   3   5  -4   29.88    1.64
   3   5  -4   28.34    1.14
   3   5  -4   25.39    1.14
  -3  -5   4   26.78    1.46
  -3  -5   4   28.44    1.49
  -3  -5   4   28.84    1.55
  -3  -5   4   25.54    1.57
   2   5  -4    8.49    0.71
   2   5  -4    7.82    0.95
   2   5  -4    8.91    0.65
   2   5  -4    7.14    0.81
  -2  -5   4    8.99    0.63
  -2  -5   4    7.61    0.93
  -2  -5   4    8.07    0.87
  -2  -5   4    9.85    0.90
  -2  -5   4    9.15    0.95
   1   5  -4  290.46    7.94
   1   5  -4  292.75    7.91
   1   5  -4  283.14    7.94
   1   5  -4  285.36    8.13
   1   5  -4  293.45    7.95
   1   5  -4  283.51    8.27
  -1  -5   4  288.65    8.00
  -1  -5   4  280.24    8.12
  -1  -5   4  289.34    7.92
  -1  -5   4  280.57    8.22
  -1  -5   4  282.08    8.13
  -1  -5   4  283.65    8.27
   0   5  -4  166.42    4.82
   0   5  -4  167.12    4.82
   0   5  -4  161.58    4.79
   0   5  -4  159.44    5.04
   0   5  -4  164.31    4.93
   0   5  -4  163.34    4.78
   0  -5   4  160.72    5.03
   0  -5   4  157.83    4.97
   0  -5   4  156.81    5.06
   0  -5   4  169.81    4.75
   0  -5   4  161.58    4.91
   0  -5   4  166.24    4.80
  -1   5  -4    6.03    0.72
  -1   5  -4    7.37    0.79
  -1   5  -4    7.43    0.84
  -1   5  -4    7.45    0.77
  -1   5  -4    7.89    0.77
   1  -5   4    8.66    0.90
   1  -5   4    7.81    0.75
   1  -5   4    8.17    0.80
   1  -5   4    7.35    0.84
   1  -5   4    8.99    0.77
  -2   5  -4   17.31    1.07
  -2   5  -4   16.94    1.21
  -2   5  -4   17.58    1.13
  -2   5  -4   19.42    1.15
  -2   5  -4   15.25    0.95
  -2   5  -4   16.58    1.07
   2  -5   4   16.67    0.96
   2  -5   4   16.97    1.05
   2  -5   4   17.07    1.20
   2  -5   4   16.33    1.07
   2  -5   4   16.36    1.20
   2  -5   4   16.65    1.06
  -3   5  -4   99.51    3.45
  -3   5  -4   97.46    3.34
  -3   5  -4   97.68    3.37
  -3   5  -4  102.77    3.49
  -3   5  -4  101.76    3.52
   3  -5   4  104.42    3.52
   3  -5   4  101.43    3.30
   3  -5   4  110.66    3.71
   3  -5   4  102.91    3.57
   3  -5   4  103.22    3.29
   3  -5   4  105.01    3.58
  -4   5  -4   74.43    2.88
  -4   5  -4   75.72    2.86
  -4   5  -4   75.13    2.88
  -4   5  -4   76.91    2.71
  -4   5  -4   73.66    2.89
   4  -5   4   72.81    2.91
   4  -5   4   77.78    2.76
   4  -5   4   77.26    2.64
   4  -5   4   75.41    2.89
   4  -5   4   77.20    2.95
  -5   5  -4   10.42    1.14
  -5   5  -4    9.91    1.10
  -5   5  -4    9.96    0.95
  -5   5  -4   10.37    1.17
  -5   5  -4   11.07    1.20
   5  -5   4   11.67    1.16
   5  -5   4    9.24    1.02
   5  -5   4    9.47    1.13
   5  -5   4    9.94    1.14
  -6   5  -4    6.57    0.84
  -6   5  -4    9.30    1.14
  -6   5  -4   11.40    1.31
  -6   5  -4    7.70    1.08
  -6   5  -4    5.83    1.02
   6  -5   4    7.66    1.09
   6  -5   4    8.91    1.14
   6  -5   4    8.03    1.08
   6  -5   4    8.29    1.13
  -7   5  -4   39.47    2.38
  -7   5  -4   38.84    2.25
  -7   5  -4   35.25    2.16
   7  -5   4   34.76    2.18
   7  -5   4   38.42    2.20
   7  -5   4   37.36    2.13
   7  -5   4   36.22    2.19
  -8   5  -4  139.51    5.36
  -8   5  -4  136.56    5.21
  -8   5  -4  140.95    5.16
   8  -5   4  143.10    5.28
   8  -5   4  141.49    5.14
   8  -5   4  145.89    5.15
   8  -5   4  139.82    5.10
  -9   5  -4   -0.56    0.78
  -9   5  -4    0.97    1.02
  -9   5  -4   -0.02    0.90
   9  -5   4    1.01    0.99
   9  -5   4    0.37    1.01
   9  -5   4   -0.55    0.82
  10   4  -4    2.48    0.93
  10   4  -4    1.62    1.04
  10   4  -4    0.72    0.95
 -10  -4   4    2.61    1.13
 -10  -4   4   -0.41    1.15
 -10  -4   4    1.36    1.30
   9   4  -4    4.38    0.98
   9   4  -4    4.61    1.07
   9   4  -4    3.56    0.89
  -9  -4   4    2.99    1.09
  -9  -4   4    2.25    1.19
  -9  -4   4    3.09    1.22
  -9  -4   4    4.13    1.16
   8   4  -4   36.65    1.99
   8   4  -4   42.99    1.93
   8   4  -4   38.55    1.98
  -8  -4   4   35.25    2.47
  -8  -4   4   42.05    2.40
  -8  -4   4   41.27    2.29
  -8  -4   4   34.70    2.11
   7   4  -4   14.59    1.23
   7   4  -4   15.58    1.14
   7   4  -4   16.60    1.19
  -7  -4   4   12.11    1.23
  -7  -4   4   13.56    1.51
  -7  -4   4   10.91    1.45
  -7  -4   4   13.31    1.37
   6   4  -4   61.90    2.21
   6   4  -4   58.70    2.20
   6   4  -4   58.18    2.22
  -6  -4   4   53.83    2.54
  -6  -4   4   52.48    2.29
  -6  -4   4   59.28    2.54
  -6  -4   4   60.72    2.78
   5   4  -4   42.26    1.72
   5   4  -4   42.71    1.71
   5   4  -4   43.43    1.65
  -5  -4   4   43.60    2.18
  -5  -4   4   41.09    1.99
  -5  -4   4   41.15    2.05
   4   4  -4   58.36    1.89
   4   4  -4   54.57    1.90
   4   4  -4   56.53    1.97
  -4  -4   4   55.06    2.41
  -4  -4   4   56.71    1.99
  -4  -4   4   52.85    2.31
  -4  -4   4   54.45    2.28
  -4  -4   4   56.56    2.31
   3   4  -4   -0.12    0.29
   3   4  -4    0.36    0.34
   3   4  -4    1.10    0.54
  -3  -4   4   -0.07    0.50
  -3  -4   4   -0.36    0.30
  -3  -4   4    0.08    0.43
  -3  -4   4   -0.12    0.49
  -3  -4   4    0.26    0.46
   2   4  -4  117.24    3.62
   2   4  -4  120.21    3.64
   2   4  -4  121.49    3.57
   2   4  -4  116.13    3.59
   2   4  -4  118.08    3.89
  -2  -4   4  126.08    3.79
  -2  -4   4  121.07    3.79
  -2  -4   4  115.24    3.86
  -2  -4   4  122.83    3.60
  -2  -4   4  116.28    3.92
   1   4  -4   24.64    1.14
   1   4  -4   20.28    1.15
   1   4  -4   22.97    1.06
   1   4  -4   20.50    1.28
   1   4  -4   22.88    1.11
   1   4  -4   22.47    1.08
  -1  -4   4   22.80    1.06
  -1  -4   4   23.54    1.34
  -1  -4   4   23.67    1.19
  -1  -4   4   22.99    1.13
  -1  -4   4   24.34    1.29
   0   4  -4   38.10    1.54
   0   4  -4   36.82    1.45
   0   4  -4   35.74    1.63
   0   4  -4   36.29    1.48
   0   4  -4   37.78    1.47
   0  -4   4   33.78    1.57
   0  -4   4   36.69    1.51
   0  -4   4   37.05    1.43
   0  -4   4   35.06    1.59
   0  -4   4   34.77    1.43
   0  -4   4   36.94    1.71
  -1   4  -4   88.05    2.85
  -1   4  -4   88.42    2.86
  -1   4  -4   87.23    2.85
  -1   4  -4   87.59    2.97
  -1   4  -4   86.86    2.84
   1  -4   4   84.53    2.95
   1  -4   4   85.53    2.80
   1  -4   4   91.36    3.00
   1  -4   4   86.51    2.84
   1  -4   4   85.94    2.81
  -2   4  -4  165.35    4.74
  -2   4  -4  149.04    4.57
  -2   4  -4  156.25    4.64
  -2   4  -4  155.62    4.70
  -2   4  -4  151.05    4.76
  -2   4  -4  152.03    4.69
   2  -4   4  155.70    4.81
   2  -4   4  162.05    4.74
   2  -4   4  156.24    4.56
   2  -4   4  148.31    4.45
   2  -4   4  160.64    4.64
   2  -4   4  157.73    4.81
  -3   4  -4    6.11    0.70
  -3   4  -4    6.22    0.81
  -3   4  -4    5.23    0.72
  -3   4  -4    5.13    0.70
  -3   4  -4    5.18    0.66
  -3   4  -4    5.87    0.71
   3  -4   4    6.82    0.66
   3  -4   4    6.82    0.77
   3  -4   4    5.97    0.81
   3  -4   4    6.30    0.68
   3  -4   4    5.84    0.75
   3  -4   4    5.19    0.74
   3  -4   4    6.22    0.68
  -4   4  -4   46.86    2.08
  -4   4  -4   49.39    2.11
  -4   4  -4   51.03    2.14
  -4   4  -4   50.57    2.13
  -4   4  -4   49.89    1.93
   4  -4   4   50.29    1.99
   4  -4   4   50.17    2.14
   4  -4   4   51.29    2.14
   4  -4   4   53.89    1.95
   4  -4   4   49.87    2.12
   4  -4   4   52.17    1.87
   4  -4   4   52.59    2.21
  -5   4  -4   34.48    1.82
  -5   4  -4   36.43    1.82
  -5   4  -4   37.67    1.85
  -5   4  -4   34.51    1.55
  -5   4  -4   33.04    1.80
   5  -4   4   34.83    1.82
   5  -4   4   35.82    1.80
   5  -4   4   33.54    1.81
   5  -4   4   38.16    1.76
   5  -4   4   38.19    1.86
  -6   4  -4   16.83    1.11
  -6   4  -4   16.02    1.34
  -6   4  -4   17.44    1.38
  -6   4  -4   16.40    1.46
  -6   4  -4   18.20    1.45
   6  -4   4   16.39    1.37
   6  -4   4   17.53    1.38
   6  -4   4   18.38    1.41
   6  -4   4   15.70    1.32
  -7   4  -4  167.37    5.57
  -7   4  -4  173.22    5.79
  -7   4  -4  170.90    5.65
   7  -4   4  157.47    5.46
   7  -4   4  166.55    5.48
   7  -4   4  159.23    5.48
   7  -4   4  168.79    5.62
  -8   4  -4   70.38    3.10
  -8   4  -4   70.46    3.31
  -8   4  -4   64.03    3.05
   8  -4   4   67.51    3.06
   8  -4   4   65.74    2.99
   8  -4   4   65.68    3.09
  -9   4  -4    1.09    1.02
  -9   4  -4    1.83    0.86
  -9   4  -4   -0.18    0.79
   9  -4   4    0.31    0.88
   9  -4   4    1.25    0.99
   9  -4   4    1.76    0.94
 -10   4  -4   13.56    1.91
 -10   4  -4   19.53    2.01
 -10   4  -4   17.09    1.86
  10  -4   4   17.52    1.91
  10  -4   4   20.19    1.91
  10  -4   4   23.02    2.11
  10   3  -4   24.50    2.05
  10   3  -4   25.65    1.85
  10   3  -4   20.51    1.85
 -10  -3   4   25.74    2.17
 -10  -3   4   23.23    2.19
 -10  -3   4   21.11    2.12
 -10  -3   4   21.73    2.38
   9   3  -4    0.99    0.85
   9   3  -4    2.68    0.83
   9   3  -4    1.65    0.99
  -9  -3   4   -0.78    0.95
  -9  -3   4    0.56    1.08
  -9  -3   4    1.02    1.06
  -9  -3   4    0.61    0.91
   8   3  -4    0.47    0.78
   8   3  -4    1.86    0.73
   8   3  -4    2.75    0.87
  -8  -3   4    1.46    0.99
  -8  -3   4    2.84    1.00
  -8  -3   4    1.16    0.82
  -8  -3   4    0.52    0.97
   7   3  -4   14.04    1.19
   7   3  -4   13.91    1.21
   7   3  -4   13.92    1.15
  -7  -3   4   10.32    1.19
  -7  -3   4   10.34    1.31
  -7  -3   4    9.75    1.38
   6   3  -4   34.64    1.61
   6   3  -4   33.88    1.59
   6   3  -4   30.72    1.62
  -6  -3   4   33.81    1.91
  -6  -3   4   31.60    1.83
  -6  -3   4   36.22    2.06
   5   3  -4    1.50    0.51
   5   3  -4    2.17    0.52
   5   3  -4    1.10    0.53
   5   3  -4    1.73    0.53
   5   3  -4    1.64    0.48
  -5  -3   4    1.97    0.73
  -5  -3   4    2.05    0.45
  -5  -3   4    1.45    0.64
  -5  -3   4    1.61    0.69
   4   3  -4   20.94    1.12
   4   3  -4   19.29    1.03
   4   3  -4   22.41    0.97
   4   3  -4   19.40    1.10
   4   3  -4   18.00    1.07
  -4  -3   4   20.08    1.32
  -4  -3   4   21.59    1.42
  -4  -3   4   19.80    1.33
  -4  -3   4   19.49    1.06
  -4  -3   4   21.71    1.35
   3   3  -4   95.37    2.94
   3   3  -4   92.52    2.97
   3   3  -4   91.24    2.98
   3   3  -4   94.95    2.97
  -3  -3   4   93.45    3.17
  -3  -3   4   94.96    2.99
  -3  -3   4   96.42    3.31
  -3  -3   4   90.98    3.22
  -3  -3   4   95.02    3.18
   2   3  -4    0.45    0.41
   2   3  -4    0.09    0.43
   2   3  -4    0.76    0.39
   2   3  -4    0.43    0.35
   2   3  -4    0.39    0.43
  -2  -3   4    0.54    0.43
  -2  -3   4    0.06    0.35
  -2  -3   4    0.90    0.48
  -2  -3   4    0.42    0.47
  -2  -3   4    0.18    0.48
   1   3  -4   29.30    1.31
   1   3  -4   31.13    1.32
   1   3  -4   30.58    1.27
   1   3  -4   30.96    1.44
   1   3  -4   29.36    1.28
  -1  -3   4   29.28    1.43
  -1  -3   4   28.82    1.23
  -1  -3   4   31.16    1.31
  -1  -3   4   32.15    1.40
  -1  -3   4   29.35    1.32
  -1  -3   4   31.86    1.52
   0   3  -4  245.48    7.24
   0   3  -4  255.45    7.14
   0   3  -4  254.36    7.13
   0   3  -4  259.20    7.15
   0   3  -4  262.44    7.15
   0   3  -4  264.14    7.16
   0  -3   4  255.99    7.14
   0  -3   4  245.37    7.37
   0  -3   4  265.22    7.12
   0  -3   4  249.99    7.25
  -1   3  -4    6.07    0.62
  -1   3  -4    5.38    0.60
  -1   3  -4    4.88    0.69
  -1   3  -4    6.19    0.65
   1  -3   4    5.50    0.68
   1  -3   4    5.37    0.60
  -2   3  -4   12.58    0.91
  -2   3  -4   13.01    0.82
  -2   3  -4   12.77    0.94
  -2   3  -4   12.46    0.82
  -2   3  -4   14.45    0.94
  -2   3  -4   14.66    0.91
   2  -3   4   12.26    0.87
   2  -3   4   12.62    0.88
   2  -3   4   12.72    0.93
   2  -3   4   13.10    0.70
   2  -3   4   12.79    0.97
  -3   3  -4   66.56    2.26
  -3   3  -4   67.72    2.44
  -3   3  -4   68.45    2.45
  -3   3  -4   69.92    2.47
  -3   3  -4   65.64    2.43
  -3   3  -4   72.62    2.50
   3  -3   4   67.98    2.45
   3  -3   4   71.25    2.28
   3  -3   4   69.17    2.46
   3  -3   4   67.16    2.28
   3  -3   4   70.70    2.54
   3  -3   4   70.17    2.48
  -4   3  -4   81.55    2.66
  -4   3  -4   83.17    2.91
  -4   3  -4   81.19    2.92
  -4   3  -4   84.90    2.94
  -4   3  -4   83.88    2.96
   4  -3   4   85.14    2.68
   4  -3   4   77.82    2.89
   4  -3   4   81.89    2.87
   4  -3   4   87.54    2.99
   4  -3   4   79.97    2.92
   4  -3   4   87.19    2.81
  -5   3  -4   15.11    0.92
  -5   3  -4   16.73    1.21
  -5   3  -4   17.27    1.22
  -5   3  -4   17.03    1.29
  -5   3  -4   14.44    1.15
   5  -3   4   15.66    1.19
   5  -3   4   17.33    1.14
   5  -3   4   17.44    1.24
   5  -3   4   16.39    1.21
   5  -3   4   16.21    0.95
   5  -3   4   16.53    1.17
  -6   3  -4   -0.27    0.49
  -6   3  -4    0.35    0.48
  -6   3  -4    0.01    0.49
  -6   3  -4   -0.06    0.35
  -6   3  -4    0.49    0.62
   6  -3   4    0.86    0.56
   6  -3   4    0.27    0.49
   6  -3   4    0.14    0.38
   6  -3   4    0.22    0.52
   6  -3   4    0.31    0.51
  -7   3  -4  106.91    3.95
  -7   3  -4  104.47    4.11
  -7   3  -4  104.97    3.89
   7  -3   4  111.12    3.84
   7  -3   4  109.72    3.95
   7  -3   4  109.33    3.93
   7  -3   4  103.86    3.86
  -8   3  -4   24.17    1.79
  -8   3  -4   27.33    2.07
  -8   3  -4   25.57    1.80
   8  -3   4   26.67    1.83
   8  -3   4   27.21    1.78
   8  -3   4   27.07    1.86
  -9   3  -4   18.79    1.74
  -9   3  -4   13.67    1.72
  -9   3  -4   17.38    1.72
   9  -3   4   13.56    1.60
   9  -3   4   16.55    1.59
   9  -3   4   17.00    1.70
 -10   3  -4    4.94    1.16
 -10   3  -4    2.27    0.99
 -10   3  -4    2.61    1.16
  10  -3   4    4.44    1.09
  10  -3   4    3.76    1.19
  10  -3   4    2.76    1.09
  10   2  -4    3.68    1.14
  10   2  -4    3.18    1.00
  10   2  -4    4.69    1.26
 -10  -2   4    3.11    1.41
 -10  -2   4    3.94    1.30
 -10  -2   4    4.10    1.46
 -10  -2   4    2.87    1.16
   9   2  -4    7.88    1.27
   9   2  -4    7.74    1.19
   9   2  -4    8.59    1.23
  -9  -2   4    7.69    1.43
  -9  -2   4   10.12    1.60
  -9  -2   4    8.05    1.29
  -9  -2   4    8.52    1.46
   8   2  -4    0.73    0.71
   8   2  -4    0.57    0.71
   8   2  -4    1.58    0.86
  -8  -2   4    1.33    0.93
  -8  -2   4    2.50    0.93
  -8  -2   4    1.92    0.96
   7   2  -4   20.11    1.40
   7   2  -4   20.86    1.55
   7   2  -4   23.53    1.47
  -7  -2   4   22.62    1.83
  -7  -2   4   21.38    1.66
  -7  -2   4   17.59    1.56
   6   2  -4   18.97    1.25
   6   2  -4   21.17    1.39
   6   2  -4   17.54    1.19
  -6  -2   4   19.19    1.53
  -6  -2   4   18.06    1.45
  -6  -2   4   19.26    1.51
  -6  -2   4   16.85    1.17
   5   2  -4    2.60    0.53
   5   2  -4    1.04    0.50
   5   2  -4    1.80    0.54
   5   2  -4    2.14    0.60
  -5  -2   4    1.77    0.74
  -5  -2   4    0.17    0.62
  -5  -2   4    0.82    0.60
  -5  -2   4    1.74    0.49
   4   2  -4   17.20    0.91
   4   2  -4   17.02    1.05
   4   2  -4   14.56    1.03
   4   2  -4   15.06    0.98
   4   2  -4   16.12    1.04
  -4  -2   4   16.03    1.17
  -4  -2   4   16.53    1.24
  -4  -2   4   16.45    1.22
  -4  -2   4   14.85    0.97
  -4  -2   4   15.25    1.00
   3   2  -4    9.26    0.80
   3   2  -4    8.31    0.76
   3   2  -4    9.29    0.81
   3   2  -4   10.67    0.74
   3   2  -4    9.59    0.61
  -3  -2   4    8.11    0.73
  -3  -2   4    6.11    0.79
  -3  -2   4    8.50    0.75
  -3  -2   4   10.17    0.94
  -3  -2   4    8.08    0.75
  -3  -2   4    8.86    0.97
   2   2  -4  207.21    5.69
   2   2  -4  200.00    5.69
   2   2  -4  196.40    5.67
   2   2  -4  189.91    5.64
  -2  -2   4  196.09    5.74
  -2  -2   4  201.39    5.70
  -2  -2   4  194.62    5.83
  -2  -2   4  203.57    5.68
  -2  -2   4  201.90    5.66
  -2  -2   4  188.48    5.85
   1   2  -4   13.80    0.86
   1   2  -4   13.74    0.87
   1   2  -4   14.12    0.93
   1   2  -4   13.33    0.94
   1   2  -4   12.83    0.92
  -1  -2   4   12.25    0.99
  -1  -2   4   12.54    0.92
  -1  -2   4   12.21    0.84
  -1  -2   4   12.89    0.88
  -1  -2   4   13.68    0.87
   0   2  -4    0.79    0.39
   0   2  -4    0.20    0.40
   0   2  -4    0.34    0.34
   0   2  -4    0.28    0.33
   0   2  -4   -0.36    0.38
   0  -2   4    0.15    0.41
   0  -2   4    0.16    0.33
   0  -2   4    0.42    0.38
   0  -2   4    0.09    0.14
  -1   2  -4    0.24    0.38
  -1   2  -4    0.02    0.29
  -1   2  -4    0.17    0.34
  -1   2  -4   -0.16    0.35
  -1   2  -4   -0.01    0.31
   1  -2   4   -0.07    0.33
   1  -2   4    0.27    0.38
   1  -2   4    0.13    0.35
   1  -2   4    0.15    0.33
  -2   2  -4  523.32   14.39
  -2   2  -4  526.07   14.25
  -2   2  -4  547.26   14.46
  -2   2  -4  556.03   14.19
  -2   2  -4  536.29   14.43
  -2   2  -4  529.23   14.45
  -2   2  -4  549.01   14.43
   2  -2   4  523.65   14.45
   2  -2   4  526.45   14.42
   2  -2   4  543.58   14.44
   2  -2   4  528.68   14.19
  -3   2  -4   59.77    2.22
  -3   2  -4   61.95    2.22
  -3   2  -4   66.84    2.44
  -3   2  -4   62.79    2.23
  -3   2  -4   62.94    2.21
  -3   2  -4   60.43    1.99
   3  -2   4   62.33    2.18
   3  -2   4   58.18    2.21
   3  -2   4   61.22    2.06
   3  -2   4   62.20    2.22
   3  -2   4   63.28    2.00
  -4   2  -4    7.59    0.61
  -4   2  -4    7.72    0.81
  -4   2  -4   10.37    0.92
  -4   2  -4    9.63    0.93
  -4   2  -4    8.74    0.89
   4  -2   4    6.53    0.78
   4  -2   4    8.88    0.82
   4  -2   4    8.71    0.85
   4  -2   4    8.25    0.63
   4  -2   4    7.20    0.75
  -5   2  -4  137.04    4.36
  -5   2  -4  130.98    4.24
  -5   2  -4  131.53    4.19
  -5   2  -4  128.54    4.16
  -5   2  -4  126.39    3.82
   5  -2   4  133.50    3.84
   5  -2   4  133.79    4.23
   5  -2   4  129.82    4.09
   5  -2   4  123.09    4.18
   5  -2   4  129.00    4.11
  -6   2  -4    1.07    0.50
  -6   2  -4    0.39    0.55
  -6   2  -4    0.17    0.45
  -6   2  -4    0.06    0.48
   6  -2   4    1.46    0.57
   6  -2   4    0.74    0.49
   6  -2   4    0.99    0.51
   6  -2   4    0.87    0.53
   6  -2   4    0.59    0.35
  -7   2  -4   66.29    2.90
  -7   2  -4   64.44    2.67
  -7   2  -4   63.87    2.69
   7  -2   4   60.79    2.51
   7  -2   4   65.04    2.70
   7  -2   4   65.71    2.70
   7  -2   4   62.84    2.22
   7  -2   4   63.47    2.67
  -8   2  -4    0.26    0.61
  -8   2  -4   -0.41    0.55
  -8   2  -4    0.13    0.72
   8  -2   4   -0.56    0.58
   8  -2   4    0.16    0.63
   8  -2   4   -0.89    0.49
   8  -2   4   -0.11    0.64
  -9   2  -4   24.37    1.79
  -9   2  -4   23.47    1.79
  -9   2  -4   22.56    1.95
   9  -2   4   23.18    1.86
   9  -2   4   22.01    1.81
   9  -2   4   24.48    1.70
   9  -2   4   27.62    1.89
 -10   2  -4   24.06    1.93
 -10   2  -4   22.23    1.98
 -10   2  -4   23.04    2.17
  10  -2   4   23.53    1.77
  10  -2   4   25.89    2.01
  10  -2   4   19.77    1.90
 -11   2  -4    7.49    1.58
 -11   2  -4    8.36    1.44
  11  -2   4   11.35    1.61
  11  -2   4    6.57    1.47
  11  -2   4    9.31    1.34
  10   1  -4    7.57    1.35
  10   1  -4   10.57    1.44
  10   1  -4    8.59    1.39
 -10  -1   4    6.33    1.32
 -10  -1   4    6.20    1.59
 -10  -1   4    7.84    1.42
 -10  -1   4   11.36    1.82
   9   1  -4   12.53    1.39
   9   1  -4    9.34    1.28
   9   1  -4   10.27    1.31
  -9  -1   4    7.77    1.34
  -9  -1   4    8.66    1.51
   8   1  -4   39.52    2.22
   8   1  -4   38.28    2.17
   8   1  -4   42.52    2.18
  -8  -1   4   48.84    2.64
  -8  -1   4   40.68    2.29
   7   1  -4   15.45    1.31
   7   1  -4   13.91    1.33
   7   1  -4   15.38    1.33
  -7  -1   4   19.52    1.57
  -7  -1   4   13.83    1.50
  -7  -1   4   16.59    1.33
   6   1  -4  261.50    7.52
   6   1  -4  248.89    7.42
   6   1  -4  259.45    7.49
  -6  -1   4  258.75    7.81
  -6  -1   4  245.04    7.51
  -6  -1   4  252.09    7.63
   5   1  -4   95.17    3.08
   5   1  -4   93.92    3.14
   5   1  -4   90.90    3.12
   5   1  -4   88.32    3.13
  -5  -1   4   91.39    3.40
  -5  -1   4   94.36    3.28
  -5  -1   4   90.13    2.86
  -5  -1   4   87.96    3.13
   4   1  -4   16.00    0.96
   4   1  -4   17.00    1.12
   4   1  -4   16.14    1.07
   4   1  -4   16.54    1.07
  -4  -1   4   16.00    0.94
  -4  -1   4   17.97    1.25
  -4  -1   4   17.69    1.05
  -4  -1   4   18.10    1.08
   3   1  -4  145.08    4.39
   3   1  -4  143.78    4.40
   3   1  -4  151.11    4.26
   3   1  -4  149.85    4.43
  -3  -1   4  151.37    4.62
  -3  -1   4  138.73    4.30
  -3  -1   4  151.62    4.42
  -3  -1   4  147.38    4.43
   2   1  -4   27.36    1.25
   2   1  -4   26.45    1.28
   2   1  -4   27.80    1.01
   2   1  -4   25.56    1.23
  -2  -1   4   25.22    1.22
  -2  -1   4   27.57    1.22
  -2  -1   4   26.52    1.33
  -2  -1   4   26.14    1.01
  -2  -1   4   25.82    1.35
   1   1  -4    0.96    0.49
   1   1  -4    2.04    0.46
   1   1  -4    1.49    0.51
   1   1  -4    1.75    0.56
  -1  -1   4    1.25    0.43
  -1  -1   4    1.02    0.44
  -1  -1   4    0.99    0.42
  -1  -1   4    1.09    0.49
   0   1  -4   46.45    1.72
   0   1  -4   46.26    1.67
   0   1  -4   46.36    1.74
   0   1  -4   50.13    1.78
   0  -1   4   47.13    1.75
   0  -1   4   44.39    1.71
   0  -1   4   48.54    1.77
   0  -1   4   44.31    1.71
  -1   1  -4  221.21    6.16
  -1   1  -4  204.18    6.06
  -1   1  -4  224.95    6.18
  -1   1  -4  215.87    6.16
   1  -1   4  224.64    6.19
   1  -1   4  222.07    6.19
   1  -1   4  215.85    6.16
   1  -1   4  220.62    6.14
  -2   1  -4   83.17    2.56
  -2   1  -4   77.30    2.60
  -2   1  -4   82.17    2.62
  -2   1  -4   81.94    2.40
  -2   1  -4   81.27    2.63
  -2   1  -4   78.89    2.62
  -2   1  -4   84.64    2.41
   2  -1   4   77.92    2.61
   2  -1   4   79.68    2.59
   2  -1   4   77.86    2.61
   2  -1   4   81.47    2.55
   2  -1   4   81.48    2.42
  -3   1  -4   55.45    2.03
  -3   1  -4   52.50    1.96
  -3   1  -4   54.13    1.91
  -3   1  -4   51.31    1.68
  -3   1  -4   53.87    1.97
   3  -1   4   54.77    1.89
   3  -1   4   54.74    1.98
   3  -1   4   52.44    1.96
   3  -1   4   53.84    1.87
   3  -1   4   54.69    1.84
  -4   1  -4  117.66    3.70
  -4   1  -4  119.68    3.75
  -4   1  -4  116.85    3.81
  -4   1  -4  114.45    3.64
   4  -1   4  117.04    3.72
   4  -1   4  122.07    3.59
   4  -1   4  118.47    3.74
   4  -1   4  119.39    3.65
   4  -1   4  116.77    3.53
  -5   1  -4    3.20    0.56
  -5   1  -4    2.73    0.65
  -5   1  -4    3.59    0.62
  -5   1  -4    2.98    0.58
   5  -1   4    2.82    0.58
   5  -1   4    2.54    0.56
   5  -1   4    1.78    0.55
   5  -1   4    3.07    0.52
  -6   1  -4    0.24    0.44
  -6   1  -4   -0.68    0.35
  -6   1  -4    0.14    0.51
  -6   1  -4    0.48    0.43
   6  -1   4   -0.05    0.44
   6  -1   4   -0.03    0.37
   6  -1   4   -0.68    0.32
   6  -1   4   -0.45    0.38
  -7   1  -4   19.35    1.36
  -7   1  -4   21.63    1.39
  -7   1  -4   22.27    1.61
   7  -1   4   20.75    1.45
   7  -1   4   23.46    1.30
   7  -1   4   20.19    1.40
   7  -1   4   19.71    1.37
  -8   1  -4    2.05    0.72
  -8   1  -4    2.29    0.83
  -8   1  -4    2.64    0.74
   8  -1   4    3.91    0.86
   8  -1   4    2.69    0.75
   8  -1   4    2.30    0.69
   8  -1   4    2.19    0.75
  -9   1  -4    8.39    1.38
  -9   1  -4    7.81    1.11
  -9   1  -4    9.61    1.20
   9  -1   4    7.97    1.19
   9  -1   4    8.83    1.21
   9  -1   4    9.67    1.06
   9  -1   4    8.78    1.20
 -10   1  -4    0.65    0.79
 -10   1  -4    0.91    0.92
 -10   1  -4    0.46    0.76
  10  -1   4    1.19    0.83
  10  -1   4    0.97    0.87
  10  -1   4    0.77    0.69
  10  -1   4    1.56    0.96
 -11   1  -4   16.40    1.75
 -11   1  -4   13.25    1.92
  11  -1   4   17.41    1.91
  11  -1   4   14.13    1.75
  11  -1   4   15.63    1.80
  10   0  -4    5.79    1.27
  10   0  -4    1.77    1.05
  10   0  -4    3.28    1.06
 -10   0   4    6.00    1.62
 -10   0   4    4.45    1.24
   9   0  -4    1.39    0.97
   9   0  -4    1.62    0.98
   9   0  -4    1.84    0.97
  -9   0   4    0.42    0.94
  -9   0   4    3.15    1.25
   8   0  -4    6.07    1.11
   8   0  -4    5.85    1.13
   8   0  -4    4.77    1.06
  -8   0   4    5.39    1.27
  -8   0   4    3.41    1.03
   7   0  -4  225.98    6.93
   7   0  -4  221.96    6.90
   7   0  -4  226.76    6.94
  -7   0   4  231.45    7.21
  -7   0   4  225.97    6.99
  -7   0   4  213.76    6.91
   6   0  -4    1.78    0.67
   6   0  -4    1.00    0.69
   6   0  -4    2.55    0.69
  -6   0   4    1.04    0.58
  -6   0   4    2.45    0.82
  -6   0   4    3.65    0.88
   5   0  -4    5.88    0.79
   5   0  -4    4.64    0.74
   5   0  -4    7.14    0.88
   5   0  -4    5.52    0.78
  -5   0   4    5.64    0.79
  -5   0   4    6.33    0.93
  -5   0   4    6.25    0.74
  -5   0   4    4.47    0.57
   4   0  -4    0.22    0.39
   4   0  -4   -0.21    0.46
   4   0  -4    0.35    0.41
   4   0  -4   -0.10    0.43
  -4   0   4   -0.10    0.39
  -4   0   4    0.02    0.38
  -4   0   4    0.47    0.40
  -4   0   4   -0.04    0.49
   3   0  -4  127.39    3.77
   3   0  -4  124.45    3.89
   3   0  -4  127.08    3.89
   3   0  -4  124.25    3.88
  -3   0   4  129.61    3.94
  -3   0   4  127.58    3.90
  -3   0   4  123.14    3.77
  -3   0   4  121.76    3.99
   2   0  -4   35.73    1.34
   2   0  -4   35.57    1.50
   2   0  -4   34.15    1.50
   2   0  -4   37.93    1.55
  -2   0   4   35.21    1.50
  -2   0   4   38.63    1.52
  -2   0   4   37.01    1.58
  -2   0   4   35.15    1.45
   1   0  -4    9.69    0.61
   1   0  -4   11.92    0.87
   1   0  -4    9.66    0.82
   1   0  -4   10.31    0.86
  -1   0   4   10.80    0.81
  -1   0   4    9.49    0.59
  -1   0   4   10.91    0.87
  -1   0   4    9.63    0.78
  -1   0   4   10.39    0.82
  -1   0   4   10.34    0.83
   0   0  -4    0.24    0.42
   0   0  -4    0.83    0.40
   0   0  -4    1.17    0.47
   0   0  -4    0.50    0.44
   0   0  -4    0.31    0.31
   0   0   4    0.62    0.38
   0   0   4    0.55    0.39
   0   0   4    0.14    0.38
   0   0   4    0.41    0.23
   0   0   4    0.84    0.42
  -1   0  -4    2.35    0.38
  -1   0  -4    2.55    0.53
  -1   0  -4    1.61    0.44
  -1   0  -4    2.01    0.44
  -1   0  -4    2.51    0.48
   1   0   4    2.52    0.45
   1   0   4    2.09    0.46
   1   0   4    2.06    0.35
   1   0   4    2.02    0.48
   1   0   4    3.30    0.49
   1   0   4    1.77    0.45
  -2   0  -4  515.36   13.62
  -2   0  -4  502.08   13.77
  -2   0  -4  505.39   13.75
  -2   0  -4  536.64   13.89
   2   0   4  499.14   13.75
   2   0   4  507.90   13.62
   2   0   4  516.31   13.78
   2   0   4  503.56   13.80
   2   0   4  518.54   13.66
   2   0   4  517.33   13.81
  -3   0  -4  123.48    3.81
  -3   0  -4  119.43    3.67
  -3   0  -4  121.96    3.57
  -3   0  -4  122.94    3.71
   3   0   4  122.37    3.61
   3   0   4  120.31    3.70
   3   0   4  115.75    3.68
   3   0   4  123.89    3.65
   3   0   4  124.22    3.70
   3   0   4  121.17    3.53
  -4   0  -4    0.25    0.36
  -4   0  -4   -0.13    0.30
  -4   0  -4    0.75    0.36
  -4   0  -4   -0.08    0.40
   4   0   4   -0.02    0.29
   4   0   4    0.09    0.31
   4   0   4    0.09    0.33
   4   0   4    0.20    0.31
   4   0   4    0.34    0.37
   4   0   4    0.17    0.34
  -5   0  -4   62.18    2.37
  -5   0  -4   69.12    2.40
  -5   0  -4   72.03    2.60
  -5   0  -4   65.73    2.32
   5   0   4   67.96    2.41
   5   0   4   64.76    2.17
   5   0   4   67.41    2.40
   5   0   4   63.57    2.14
   5   0   4   61.89    2.37
  -6   0  -4   60.33    2.49
  -6   0  -4   57.38    2.22
  -6   0  -4   57.24    2.25
  -6   0  -4   59.06    2.21
   6   0   4   54.21    2.23
   6   0   4   56.18    2.25
   6   0   4   54.77    2.00
   6   0   4   58.63    2.24
   6   0   4   55.88    2.24
  -7   0  -4    0.72    0.48
  -7   0  -4   -0.20    0.34
  -7   0  -4    0.01    0.43
  -7   0  -4   -0.06    0.57
   7   0   4    0.02    0.46
   7   0   4    0.91    0.45
   7   0   4    0.28    0.52
   7   0   4    0.98    0.54
  -8   0  -4   37.34    1.88
  -8   0  -4   33.91    1.60
  -8   0  -4   34.15    1.83
  -8   0  -4   35.25    2.13
   8   0   4   33.05    1.90
   8   0   4   32.53    1.86
   8   0   4   35.05    1.61
   8   0   4   35.69    1.86
  -9   0  -4    6.33    1.18
  -9   0  -4    8.60    1.14
  -9   0  -4    8.28    1.10
   9   0   4    6.84    1.09
   9   0   4    9.43    1.01
   9   0   4    6.62    1.07
   9   0   4    7.38    1.09
 -10   0  -4   -0.28    0.79
 -10   0  -4   -0.62    0.61
  10   0   4   -0.20    0.79
  10   0   4   -0.12    0.68
  10   0   4   -0.05    0.68
 -11   0  -4   48.29    3.19
  11   0   4   62.42    3.07
  11   0   4   67.89    3.11
  11   0   4   60.28    3.13
  10  -1  -4   15.14    1.71
  10  -1  -4   14.23    1.74
  10  -1  -4   16.71    1.85
 -10   1   4   18.75    2.18
 -10   1   4   17.38    1.78
   9  -1  -4    0.10    0.95
   9  -1  -4    1.96    1.06
   9  -1  -4    2.27    1.09
  -9   1   4    0.96    1.12
  -9   1   4    1.45    1.00
   8  -1  -4   32.95    2.14
   8  -1  -4   35.02    2.17
   8  -1  -4   34.21    2.24
  -8   1   4   36.21    2.19
  -8   1   4   35.69    2.18
  -8   1   4   37.72    2.42
   7  -1  -4    1.37    0.79
   7  -1  -4    2.53    0.86
   7  -1  -4    0.14    0.80
  -7   1   4    2.76    0.86
  -7   1   4    1.74    0.89
  -7   1   4    1.31    0.72
   6  -1  -4  173.79    5.43
   6  -1  -4  159.32    5.32
   6  -1  -4  169.84    5.40
  -6   1   4  166.35    5.51
  -6   1   4  169.38    5.44
   5  -1  -4  162.71    5.18
   5  -1  -4  161.26    5.11
   5  -1  -4  170.14    5.20
  -5   1   4  168.49    4.85
  -5   1   4  162.22    5.15
  -5   1   4  166.55    5.26
  -5   1   4  161.49    5.20
   4  -1  -4   80.31    2.91
   4  -1  -4   87.24    2.87
   4  -1  -4   82.55    2.94
   4  -1  -4   79.34    2.92
  -4   1   4   81.44    2.70
  -4   1   4   83.47    2.93
  -4   1   4   85.69    2.97
  -4   1   4   82.40    2.96
   3  -1  -4    0.30    0.47
   3  -1  -4    0.17    0.42
   3  -1  -4   -0.64    0.31
   3  -1  -4    0.71    0.43
  -3   1   4   -0.30    0.40
  -3   1   4   -0.66    0.35
  -3   1   4    0.24    0.40
  -3   1   4    0.28    0.44
   2  -1  -4  171.66    4.88
   2  -1  -4  160.09    4.74
   2  -1  -4  165.07    4.86
   2  -1  -4  164.78    4.88
  -2   1   4  165.37    4.86
  -2   1   4  158.27    4.76
  -2   1   4  165.57    4.90
  -2   1   4  161.12    4.85
   1  -1  -4  132.86    3.91
   1  -1  -4  133.72    4.02
   1  -1  -4  141.43    4.07
   1  -1  -4  136.83    4.06
  -1   1   4  133.87    4.05
  -1   1   4  132.23    4.02
  -1   1   4  131.84    4.01
  -1   1   4  130.48    3.98
   0  -1  -4   61.34    2.27
   0  -1  -4   59.48    2.16
   0  -1  -4   63.87    2.20
   0  -1  -4   63.53    2.19
   0   1   4   62.62    2.17
   0   1   4   65.34    2.17
   0   1   4   62.21    2.19
   0   1   4   60.76    2.12
  -1  -1  -4  515.91   14.78
  -1  -1  -4  558.35   14.85
  -1  -1  -4  548.24   14.95
   1   1   4  572.26   14.85
   1   1   4  554.14   14.83
   1   1   4  544.01   14.78
   1   1   4  566.51   14.87
   1   1   4  553.67   14.68
  -2  -1  -4    0.48    0.24
  -2  -1  -4    0.42    0.39
  -2  -1  -4    0.61    0.36
  -2  -1  -4    0.12    0.34
   2   1   4   -0.01    0.36
   2   1   4    0.67    0.32
   2   1   4    0.49    0.23
   2   1   4    0.87    0.36
   2   1   4    0.29    0.32
   2   1   4    0.02    0.32
  -3  -1  -4   58.45    1.82
  -3  -1  -4   59.36    2.16
   3   1   4   58.19    1.79
   3   1   4   57.66    2.00
   3   1   4   55.24    1.98
   3   1   4   57.83    2.01
   3   1   4   55.46    2.01
   3   1   4   55.99    1.98
  -4  -1  -4   76.21    2.58
  -4  -1  -4   72.91    2.73
  -4  -1  -4   80.00    2.46
   4   1   4   79.89    2.52
   4   1   4   76.94    2.32
   4   1   4   80.64    2.63
   4   1   4   75.78    2.57
   4   1   4   77.09    2.60
   4   1   4   80.95    2.58
  -5  -1  -4  126.71    3.86
  -5  -1  -4  132.40    4.03
  -5  -1  -4  129.06    3.91
  -5  -1  -4  132.02    4.26
   5   1   4  129.46    3.98
   5   1   4  122.62    3.98
   5   1   4  126.84    4.06
   5   1   4  130.17    4.01
   5   1   4  131.30    3.84
   5   1   4  132.64    3.72
  -6  -1  -4    4.53    0.79
  -6  -1  -4    6.22    0.73
  -6  -1  -4    5.66    0.73
  -6  -1  -4    7.30    0.71
   6   1   4    5.65    0.76
   6   1   4    5.37    0.70
   6   1   4    6.57    0.77
   6   1   4    6.08    0.57
   6   1   4    6.53    0.58
  -7  -1  -4   50.23    2.36
  -7  -1  -4   48.77    2.07
  -7  -1  -4   50.24    2.11
  -7  -1  -4   51.17    1.97
   7   1   4   50.31    2.11
   7   1   4   51.61    1.84
   7   1   4   50.19    2.12
   7   1   4   49.98    2.21
  -8  -1  -4   71.45    3.02
  -8  -1  -4   64.98    2.63
  -8  -1  -4   64.16    2.44
  -8  -1  -4   70.43    2.70
   8   1   4   63.64    2.66
   8   1   4   62.82    2.74
   8   1   4   65.33    2.62
   8   1   4   61.88    2.28
  -9  -1  -4   35.70    1.95
  -9  -1  -4   30.41    2.09
  -9  -1  -4   37.75    2.15
  -9  -1  -4   34.93    1.71
   9   1   4   36.40    1.98
   9   1   4   35.35    2.05
   9   1   4   31.56    1.86
 -10  -1  -4    9.52    1.48
  10   1   4   10.82    1.42
  10   1   4   11.39    1.28
  10   1   4   11.26    1.36
 -11  -1  -4    7.58    1.43
  11   1   4    7.91    1.22
  11   1   4    7.20    1.28
  11   1   4    5.66    1.28
   9  -2  -4   41.45    2.57
   9  -2  -4   42.28    2.59
  -9   2   4   42.02    2.42
  -9   2   4   43.35    2.82
   8  -2  -4   -0.10    0.92
   8  -2  -4    1.33    0.94
   8  -2  -4    1.14    0.98
  -8   2   4    2.67    1.03
  -8   2   4    0.80    0.86
  -8   2   4    0.34    0.94
   7  -2  -4   33.35    2.04
   7  -2  -4   36.32    2.12
   7  -2  -4   31.68    2.10
  -7   2   4   34.84    2.09
  -7   2   4   35.87    2.18
   6  -2  -4   48.31    2.31
   6  -2  -4   50.08    2.36
   6  -2  -4   52.49    2.41
   6  -2  -4   46.76    2.04
  -6   2   4   53.21    2.43
  -6   2   4   48.45    2.36
  -6   2   4   48.49    2.23
   5  -2  -4    1.85    0.72
   5  -2  -4    0.36    0.59
   5  -2  -4    1.47    0.66
   5  -2  -4    0.37    0.53
  -5   2   4    0.40    0.54
  -5   2   4    0.97    0.66
  -5   2   4    1.04    0.50
  -5   2   4    1.09    0.58
   4  -2  -4   17.80    1.28
   4  -2  -4   19.21    1.16
   4  -2  -4   17.91    1.26
   4  -2  -4   15.84    1.16
  -4   2   4   14.87    1.16
  -4   2   4   16.80    1.05
  -4   2   4   19.07    1.19
  -4   2   4   17.47    1.22
   3  -2  -4  579.46   15.57
   3  -2  -4  603.62   15.64
   3  -2  -4  568.89   15.47
   3  -2  -4  565.00   15.64
  -3   2   4  587.52   15.55
  -3   2   4  556.64   15.65
  -3   2   4  555.14   15.41
  -3   2   4  570.25   15.63
   2  -2  -4  241.82    6.88
   2  -2  -4  245.07    6.86
   2  -2  -4  242.01    6.81
  -2   2   4  231.23    6.72
  -2   2   4  238.88    6.88
  -2   2   4  233.51    6.73
  -2   2   4  236.20    6.84
   1  -2  -4   31.68    1.39
   1  -2  -4   31.16    1.43
   1  -2  -4   34.14    1.45
  -1   2   4   32.27    1.43
  -1   2   4   34.67    1.45
  -1   2   4   32.63    1.41
  -1   2   4   31.88    1.33
  -1   2   4   31.22    1.37
   0  -2  -4  139.33    4.17
   0  -2  -4  135.36    4.14
   0  -2  -4  140.43    4.35
   0   2   4  142.00    4.14
   0   2   4  136.82    4.11
   0   2   4  137.70    4.08
   0   2   4  140.22    4.17
   0   2   4  137.01    4.15
  -1  -2  -4  160.70    4.84
  -1  -2  -4  168.95    4.90
  -1  -2  -4  159.97    5.04
   1   2   4  163.84    4.82
   1   2   4  164.56    4.86
   1   2   4  171.97    4.92
   1   2   4  175.59    4.88
  -2  -2  -4    0.53    0.41
  -2  -2  -4   -0.23    0.31
  -2  -2  -4    0.02    0.12
   2   2   4    0.57    0.41
   2   2   4   -0.09    0.32
   2   2   4   -0.15    0.31
   2   2   4   -0.21    0.31
  -3  -2  -4  180.32    4.99
  -3  -2  -4  175.79    5.05
  -3  -2  -4  169.90    5.24
  -3  -2  -4  177.97    5.05
   3   2   4  172.16    5.05
   3   2   4  176.02    5.03
   3   2   4  172.74    5.11
   3   2   4  170.02    5.04
   3   2   4  175.65    5.03
  -4  -2  -4    5.50    0.59
  -4  -2  -4    5.43    0.63
  -4  -2  -4    5.61    0.52
  -4  -2  -4    3.72    0.65
  -4  -2  -4    4.56    0.53
   4   2   4    5.06    0.61
   4   2   4    6.17    0.74
   4   2   4    4.45    0.53
   4   2   4    6.11    0.60
   4   2   4    5.15    0.57
  -5  -2  -4   11.36    1.00
  -5  -2  -4   10.72    0.75
  -5  -2  -4   10.02    0.77
  -5  -2  -4   10.18    0.79
  -5  -2  -4   10.68    0.77
   5   2   4   10.80    0.90
   5   2   4   10.17    0.82
   5   2   4   10.28    0.77
   5   2   4   10.94    0.80
   5   2   4   10.06    0.72
  -6  -2  -4  316.75    8.78
  -6  -2  -4  316.89    8.69
  -6  -2  -4  318.72    8.71
  -6  -2  -4  318.17    9.13
  -6  -2  -4  316.11    8.76
   6   2   4  316.45    8.76
   6   2   4  300.72    8.94
   6   2   4  302.96    8.54
   6   2   4  296.94    8.74
   6   2   4  303.70    8.71
  -7  -2  -4  159.33    5.69
  -7  -2  -4  182.06    5.43
  -7  -2  -4  183.46    5.39
  -7  -2  -4  176.14    5.37
   7   2   4  189.69    5.42
   7   2   4  170.03    5.36
   7   2   4  177.40    5.60
  -8  -2  -4    5.97    0.79
  -8  -2  -4    8.19    0.93
  -8  -2  -4    9.43    1.22
   8   2   4    6.82    0.86
   8   2   4    8.31    0.98
   8   2   4    7.31    1.06
  -9  -2  -4   31.55    2.10
  -9  -2  -4   32.49    1.74
   9   2   4   31.73    1.84
   9   2   4   31.17    1.96
   9   2   4   34.16    1.78
 -10  -2  -4    8.93    1.42
 -10  -2  -4   12.44    1.24
  10   2   4   11.29    1.38
  10   2   4   12.34    1.34
  10   2   4   12.86    1.30
 -11  -2  -4   10.59    1.60
  11   2   4   13.52    1.64
  11   2   4   14.04    1.52
  11   2   4   12.47    1.41
   9  -3  -4    0.98    1.02
   9  -3  -4   -0.76    0.92
  -9   3   4    0.15    0.98
  -9   3   4    0.12    1.24
  -9   3   4    2.07    1.18
   8  -3  -4    0.20    0.92
   8  -3  -4    0.36    0.92
  -8   3   4   -0.86    0.82
  -8   3   4   -0.58    0.75
  -8   3   4   -1.35    0.85
   7  -3  -4    2.24    1.07
   7  -3  -4    3.87    1.06
   7  -3  -4    5.20    1.13
  -7   3   4    3.81    1.01
  -7   3   4    4.37    1.02
   6  -3  -4  115.37    4.15
   6  -3  -4  111.06    4.11
   6  -3  -4  114.56    4.17
   6  -3  -4  115.52    3.86
  -6   3   4  109.79    4.01
  -6   3   4  107.34    4.12
   5  -3  -4    5.08    0.81
   5  -3  -4    3.16    0.80
   5  -3  -4    3.58    0.81
   5  -3  -4    5.64    0.96
  -5   3   4    4.91    0.90
  -5   3   4    2.78    0.62
  -5   3   4    4.03    0.76
  -5   3   4    3.86    0.81
   4  -3  -4   51.46    2.25
   4  -3  -4   51.52    2.26
   4  -3  -4   49.65    2.10
   4  -3  -4   55.02    2.26
  -4   3   4   51.75    1.99
  -4   3   4   49.33    2.10
  -4   3   4   55.76    2.29
  -4   3   4   52.84    2.28
   3  -3  -4   98.76    3.34
   3  -3  -4   98.06    3.38
   3  -3  -4   94.09    3.32
   3  -3  -4   98.07    3.25
  -3   3   4   97.84    3.15
  -3   3   4   94.78    3.35
  -3   3   4   96.41    3.16
  -3   3   4   98.10    3.36
   2  -3  -4    9.39    0.87
   2  -3  -4    8.88    0.83
   2  -3  -4    8.64    0.80
   2  -3  -4    9.24    0.89
   2  -3  -4    8.42    0.87
  -2   3   4    7.84    0.72
  -2   3   4    8.77    0.82
  -2   3   4    8.95    0.89
  -2   3   4    7.94    0.84
   1  -3  -4  616.95   16.86
   1  -3  -4  616.42   16.83
   1  -3  -4  632.76   16.79
   1  -3  -4  638.09   16.89
  -1   3   4  633.59   16.86
  -1   3   4  597.80   16.78
  -1   3   4  622.43   16.63
  -1   3   4  630.10   16.90
  -1   3   4  638.95   16.86
   0  -3  -4   33.64    1.35
   0  -3  -4   31.22    1.48
   0  -3  -4   34.17    1.46
   0  -3  -4   33.54    1.46
   0   3   4   33.14    1.30
   0   3   4   36.15    1.47
   0   3   4   33.31    1.45
   0   3   4   32.90    1.42
   0   3   4   34.13    1.44
  -1  -3  -4   14.97    1.15
  -1  -3  -4   14.75    0.96
  -1  -3  -4   15.45    1.12
  -1  -3  -4   15.71    0.80
   1   3   4   14.45    0.93
   1   3   4   15.48    0.96
   1   3   4   16.87    0.96
   1   3   4   16.16    0.96
  -2  -3  -4   70.13    2.28
  -2  -3  -4   66.94    2.33
  -2  -3  -4   66.76    2.56
  -2  -3  -4   67.10    2.06
   2   3   4   67.87    2.32
   2   3   4   68.37    2.31
   2   3   4   66.01    2.34
   2   3   4   69.76    2.34
   2   3   4   71.38    2.34
  -3  -3  -4  287.84    7.93
  -3  -3  -4  290.96    8.25
  -3  -3  -4  285.88    8.02
  -3  -3  -4  283.59    7.84
   3   3   4  279.25    7.93
   3   3   4  285.15    7.94
   3   3   4  269.17    7.93
   3   3   4  297.96    7.94
   3   3   4  291.22    7.99
  -4  -3  -4   71.24    2.64
  -4  -3  -4   67.67    2.43
  -4  -3  -4   72.61    2.28
   4   3   4   66.29    2.32
   4   3   4   67.10    2.51
   4   3   4   70.88    2.36
   4   3   4   68.68    2.36
   4   3   4   74.09    2.27
   4   3   4   71.76    2.35
   4   3   4   70.85    2.33
  -5  -3  -4   34.31    1.35
  -5  -3  -4   34.00    1.68
  -5  -3  -4   33.09    1.39
  -5  -3  -4   32.59    1.50
   5   3   4   32.72    1.40
   5   3   4   35.34    1.41
   5   3   4   34.42    1.37
   5   3   4   31.11    1.57
   5   3   4   31.81    1.38
   5   3   4   32.91    1.38
  -6  -3  -4  132.90    4.48
  -6  -3  -4  132.27    4.01
  -6  -3  -4  137.42    4.13
  -6  -3  -4  138.08    4.26
   6   3   4  126.64    4.34
   6   3   4  137.96    4.00
   6   3   4  136.60    4.10
   6   3   4  129.67    4.11
   6   3   4  132.80    4.10
  -7  -3  -4    1.51    0.56
  -7  -3  -4    2.23    0.49
  -7  -3  -4    2.18    0.70
   7   3   4    2.07    0.69
   7   3   4    2.57    0.57
   7   3   4    1.14    0.59
   7   3   4    1.54    0.48
  -8  -3  -4  127.48    4.57
  -8  -3  -4  121.72    4.16
   8   3   4  124.23    4.08
   8   3   4  127.84    4.40
   8   3   4  120.84    4.03
  -9  -3  -4    3.69    0.83
  -9  -3  -4    3.37    0.98
   9   3   4    2.68    0.74
   9   3   4    2.56    0.86
   9   3   4    3.19    0.67
 -10  -3  -4   28.03    1.76
 -10  -3  -4   25.93    2.10
  10   3   4   27.97    1.95
  10   3   4   24.26    1.71
  10   3   4   24.87    1.62
 -11  -3  -4    2.93    1.12
 -11  -3  -4    1.92    0.88
  11   3   4    1.08    0.89
  11   3   4    3.88    0.98
  11   3   4    1.54    0.81
   8  -4  -4    3.22    1.19
   8  -4  -4    1.24    1.05
  -8   4   4    3.07    1.07
  -8   4   4    0.54    0.94
   7  -4  -4   37.67    2.36
   7  -4  -4   32.98    2.25
   7  -4  -4   33.20    1.98
  -7   4   4   35.17    2.28
  -7   4   4   37.62    2.16
   6  -4  -4    2.34    0.87
   6  -4  -4    3.22    0.87
   6  -4  -4    2.97    0.98
  -6   4   4    2.95    0.95
  -6   4   4    2.61    0.88
   5  -4  -4   19.55    1.56
   5  -4  -4   18.75    1.59
   5  -4  -4   16.32    1.43
   5  -4  -4   16.46    1.51
  -5   4   4   17.33    1.22
  -5   4   4   17.35    1.47
  -5   4   4   18.54    1.44
  -5   4   4   16.23    1.28
   4  -4  -4    2.58    0.70
   4  -4  -4    3.00    0.73
   4  -4  -4    2.66    0.75
   4  -4  -4    2.60    0.79
  -4   4   4    4.28    0.82
  -4   4   4    2.88    0.62
  -4   4   4    1.83    0.67
  -4   4   4    2.69    0.64
   3  -4  -4   38.53    1.88
   3  -4  -4   38.40    1.87
   3  -4  -4   38.03    1.90
   3  -4  -4   41.15    1.87
  -3   4   4   38.74    1.87
  -3   4   4   40.37    1.88
  -3   4   4   39.03    1.71
  -3   4   4   38.88    1.61
   2  -4  -4   79.44    2.84
   2  -4  -4   80.15    2.77
   2  -4  -4   75.42    2.74
   2  -4  -4   73.67    2.74
  -2   4   4   74.07    2.42
  -2   4   4   73.87    2.74
  -2   4   4   72.98    2.63
  -2   4   4   74.96    2.76
   1  -4  -4   37.18    1.71
   1  -4  -4   37.01    1.59
   1  -4  -4   38.75    1.69
   1  -4  -4   36.94    1.66
  -1   4   4   39.84    1.64
  -1   4   4   39.97    1.69
  -1   4   4   36.71    1.64
  -1   4   4   39.78    1.69
   0  -4  -4  117.98    3.61
   0  -4  -4  118.62    3.73
   0  -4  -4  117.65    3.79
   0   4   4  114.16    3.70
   0   4   4  122.76    3.74
   0   4   4  115.28    3.67
   0   4   4  118.92    3.68
  -1  -4  -4    0.26    0.53
  -1  -4  -4    0.91    0.46
  -1  -4  -4    0.19    0.39
  -1  -4  -4    0.72    0.34
  -1  -4  -4   -0.10    0.34
   1   4   4    0.94    0.40
   1   4   4    0.78    0.42
   1   4   4    0.97    0.43
   1   4   4    1.64    0.42
  -2  -4  -4  311.74    8.64
  -2  -4  -4  307.31    8.33
  -2  -4  -4  305.18    8.56
  -2  -4  -4  304.09    8.47
  -2  -4  -4  301.85    8.88
   2   4   4  311.71    8.60
   2   4   4  307.42    8.50
   2   4   4  316.13    8.54
   2   4   4  302.32    8.56
   2   4   4  300.03    8.52
  -3  -4  -4   24.52    1.32
  -3  -4  -4   28.07    1.16
  -3  -4  -4   27.83    1.35
  -3  -4  -4   30.63    1.56
  -3  -4  -4   25.58    1.19
   3   4   4   27.41    1.22
   3   4   4   25.08    1.22
   3   4   4   28.28    1.29
   3   4   4   26.34    1.23
   3   4   4   27.56    1.27
  -4  -4  -4  225.99    6.58
  -4  -4  -4  225.67    6.49
  -4  -4  -4  223.14    6.33
  -4  -4  -4  218.57    6.75
   4   4   4  215.27    6.37
   4   4   4  232.16    6.44
   4   4   4  224.64    6.35
   4   4   4  227.41    6.41
   4   4   4  230.04    6.36
  -5  -4  -4   38.32    1.53
  -5  -4  -4   39.49    1.77
  -5  -4  -4   41.78    1.68
  -5  -4  -4   44.54    1.98
   5   4   4   41.77    1.60
   5   4   4   35.82    1.54
   5   4   4   41.76    1.59
   5   4   4   38.44    1.82
   5   4   4   39.18    1.55
   5   4   4   42.45    1.57
  -6  -4  -4    6.80    0.93
  -6  -4  -4    7.91    0.78
  -6  -4  -4    5.98    0.82
  -6  -4  -4    6.79    0.65
   6   4   4    5.48    0.65
   6   4   4    6.38    0.66
   6   4   4    6.30    0.66
   6   4   4    7.89    0.94
   6   4   4    7.52    0.71
   6   4   4    6.77    0.68
  -7  -4  -4   98.96    3.68
  -7  -4  -4   98.09    3.44
  -7  -4  -4  102.43    3.54
   7   4   4   94.10    3.04
   7   4   4   98.64    3.16
   7   4   4   95.81    3.16
   7   4   4   94.67    3.53
   7   4   4   88.46    3.14
  -8  -4  -4   46.93    2.36
  -8  -4  -4   46.34    2.14
   8   4   4   40.05    1.86
   8   4   4   42.45    1.84
   8   4   4   43.07    2.22
  -9  -4  -4   88.98    3.69
  -9  -4  -4   81.31    3.29
   9   4   4   87.08    3.16
   9   4   4   84.47    3.49
   9   4   4   83.21    3.02
 -10  -4  -4    1.63    0.88
 -10  -4  -4    3.56    0.92
  10   4   4    3.22    0.76
  10   4   4    2.84    0.85
  10   4   4    2.73    0.93
 -11  -4  -4   57.40    2.83
 -11  -4  -4   54.10    3.18
  11   4   4   56.30    2.66
  11   4   4   55.85    2.56
  11   4   4   59.73    3.02
   8  -5  -4    3.07    1.25
   8  -5  -4    5.39    1.38
  -8   5   4    2.87    1.17
   7  -5  -4    2.96    1.13
   7  -5  -4    3.11    0.99
   7  -5  -4    3.44    1.23
  -7   5   4    5.73    1.21
   6  -5  -4  107.24    4.31
   6  -5  -4  116.62    4.45
   6  -5  -4  118.54    4.16
  -6   5   4  108.63    4.35
   5  -5  -4   18.97    1.62
   5  -5  -4   20.05    1.65
   5  -5  -4   21.60    1.77
  -5   5   4   19.35    1.62
  -5   5   4   21.80    1.63
  -5   5   4   19.21    1.37
  -5   5   4   19.45    1.66
   4  -5  -4   25.76    1.70
   4  -5  -4   28.41    1.77
   4  -5  -4   27.30    1.81
  -4   5   4   29.24    1.57
  -4   5   4   27.62    1.75
  -4   5   4   30.26    1.79
  -4   5   4   28.72    1.45
  -4   5   4   26.37    1.49
   3  -5  -4   19.27    1.40
   3  -5  -4   16.60    1.34
   3  -5  -4   20.28    1.49
  -3   5   4   19.49    1.37
  -3   5   4   18.11    1.15
  -3   5   4   17.55    1.34
  -3   5   4   16.77    1.24
   2  -5  -4   23.29    1.42
   2  -5  -4   23.71    1.40
   2  -5  -4   23.05    1.54
   2  -5  -4   25.48    1.51
  -2   5   4   23.31    1.36
  -2   5   4   25.65    1.18
  -2   5   4   25.83    1.48
  -2   5   4   22.01    1.40
   1  -5  -4   40.86    1.88
   1  -5  -4   37.87    1.72
   1  -5  -4   39.70    1.78
  -1   5   4   39.35    1.76
  -1   5   4   39.64    1.79
  -1   5   4   42.27    1.47
  -1   5   4   36.20    1.66
  -1   5   4   41.17    1.78
   0  -5  -4    8.16    0.83
   0  -5  -4    8.50    0.93
   0  -5  -4    8.36    0.77
   0  -5  -4    8.20    0.83
   0   5   4    7.47    0.81
   0   5   4    8.87    0.85
   0   5   4    6.33    0.76
   0   5   4    6.19    0.68
  -1  -5  -4   -0.12    0.35
  -1  -5  -4    0.73    0.43
  -1  -5  -4   -0.25    0.31
  -1  -5  -4    0.34    0.46
   1   5   4    0.08    0.34
   1   5   4   -0.64    0.30
   1   5   4   -0.20    0.33
   1   5   4    0.08    0.33
  -2  -5  -4    6.64    0.80
  -2  -5  -4    5.94    0.59
  -2  -5  -4    6.78    0.96
  -2  -5  -4    6.97    0.67
  -2  -5  -4    5.41    0.66
   2   5   4    6.24    0.76
   2   5   4    5.24    0.61
   2   5   4    4.84    0.61
   2   5   4    8.08    0.78
   2   5   4    5.59    0.57
  -3  -5  -4  295.95    8.70
  -3  -5  -4  303.06    8.52
  -3  -5  -4  312.04    8.34
  -3  -5  -4  304.83    8.98
  -3  -5  -4  294.51    8.64
   3   5   4  313.77    8.49
   3   5   4  311.64    8.54
   3   5   4  306.58    8.63
   3   5   4  304.97    8.32
   3   5   4  302.52    8.51
   3   5   4  308.77    8.45
  -4  -5  -4   49.86    1.96
  -4  -5  -4   48.23    2.22
  -4  -5  -4   48.74    2.05
  -4  -5  -4   49.99    1.81
  -4  -5  -4   49.03    1.76
   4   5   4   47.69    1.78
   4   5   4   48.83    1.92
   4   5   4   48.95    1.78
  -5  -5  -4    0.66    0.30
  -5  -5  -4    0.38    0.45
  -5  -5  -4    0.79    0.51
  -5  -5  -4    0.56    0.43
  -5  -5  -4    0.17    0.35
   5   5   4    0.08    0.30
   5   5   4    0.99    0.38
   5   5   4    0.12    0.44
   5   5   4    0.25    0.29
  -6  -5  -4    2.90    0.73
  -6  -5  -4    3.06    0.73
  -6  -5  -4    3.34    0.58
  -6  -5  -4    3.44    0.59
   6   5   4    3.40    0.55
   6   5   4    2.63    0.69
   6   5   4    2.15    0.45
  -7  -5  -4  121.26    4.12
  -7  -5  -4  114.51    4.26
   7   5   4  117.87    4.18
   7   5   4  118.98    3.66
   7   5   4  116.39    3.68
  -8  -5  -4   16.15    1.41
[truncated: 390,165 more chars]
