# Supplementary material for: Crystal structure of [μ2-3,3-dimethyl-4-(propan-2-yl­idene)thietane-2,2-dithiol­ato-κ4 S:S′:S:S′]bis[tricarbonyl­iron(I)](Fe—Fe)
Source: Acta Crystallogr E Crystallogr Commun. 2015 Oct 10;71(Pt 11):1296–9. doi: 10.1107/S2056989015018496 (PMC4645041; doi:10.1107/S2056989015018496)
Supplement: Supplementary file 2 [file e-71-01296-Isup2.hkl]

data_I                                                                          
_shelx_title ' cm04ssa in P-1'                                                  
_shelx_refln_list_code          4                                               
_shelx_F_calc_maximum      141.29                                               
_exptl_crystal_F_000       488.00                                               
_reflns_d_resolution_high  0.7782                                               
                                                                                
loop_                                                                           
 _space_group_symop_operation_xyz                                               
 'x, y, z'                                                                      
 '-x, -y, -z'                                                                   
                                                                                
_cell_length_a     9.3619                                                       
_cell_length_b     9.7681                                                       
_cell_length_c    10.6249                                                       
_cell_angle_alpha  88.092                                                       
_cell_angle_beta   78.668                                                       
_cell_angle_gamma  76.559                                                       
                                                                                
_shelx_F_squared_multiplier     1.000                                           
                                                                                
loop_                                                                           
 _refln_index_h                                                                 
 _refln_index_k                                                                 
 _refln_index_l                                                                 
 _refln_F_squared_calc                                                          
 _refln_F_squared_meas                                                          
 _refln_F_squared_sigma                                                         
 _refln_observed_status                                                         
   2   0   0        104.98        108.00         2.60 o                         
   3   0   0          1.25          2.43         1.66 o                         
   4   0   0       6067.37       6261.98        65.43 o                         
   5   0   0       3405.47       3447.32        36.30 o                         
   6   0   0         22.35         42.52         3.88 o                         
   7   0   0       1501.63       1491.74        25.75 o                         
   8   0   0        120.88        145.18         8.04 o                         
   9   0   0       2653.47       2703.38        47.09 o                         
  10   0   0        222.04        228.96        16.31 o                         
  11   0   0         63.17         54.71        12.17 o                         
 -11   1   0         46.15         24.90        12.03 o                         
 -10   1   0        763.51        820.25        26.16 o                         
  -9   1   0        146.10        152.67         9.99 o                         
  -8   1   0       1697.81       1681.76        27.20 o                         
  -7   1   0       1689.65       1689.34        23.83 o                         
  -6   1   0       1853.49       1878.53        20.52 o                         
  -5   1   0       1340.18       1285.42        15.72 o                         
  -4   1   0       6768.79       6661.29        61.42 o                         
  -3   1   0       4713.21       4830.00        44.73 o                         
  -2   1   0         85.01         93.44         2.49 o                         
  -1   1   0      19962.96      20650.91       159.03 o                         
   2   1   0        584.54        585.81         7.50 o                         
   3   1   0      16026.55      16600.90       154.19 o                         
   4   1   0        969.61        982.86        13.77 o                         
   5   1   0       6055.41       5776.13        51.20 o                         
   6   1   0         68.06         77.26         4.31 o                         
   7   1   0          0.23          0.94         3.74 o                         
   8   1   0       1753.02       1753.67        23.55 o                         
   9   1   0       1663.56       1676.72        37.94 o                         
  10   1   0       1167.29       1203.87        26.45 o                         
  11   1   0         33.33         43.29         9.63 o                         
 -10   2   0        295.71        262.62        16.03 o                         
  -9   2   0        405.39        392.60        16.78 o                         
  -8   2   0        231.88        252.83        14.35 o                         
  -7   2   0         33.43         22.97         4.89 o                         
  -6   2   0        820.26        802.79        12.45 o                         
  -5   2   0       6054.02       5906.46        63.86 o                         
  -4   2   0       1362.12       1374.68        16.86 o                         
  -3   2   0          4.48          8.32         2.24 o                         
  -2   2   0       5301.38       5363.67        46.52 o                         
  -1   2   0       3060.63       3129.79        24.60 o                         
   0   2   0      19509.99      20134.81       158.37 o                         
   1   2   0        132.08        138.53         4.54 o                         
   2   2   0        287.63        266.12        10.03 o                         
   3   2   0      11819.05      12346.58       212.65 o                         
   4   2   0       9868.90       9894.62       220.16 o                         
   5   2   0       1809.67       1751.98        22.57 o                         
   6   2   0          3.41          2.72         2.41 o                         
   7   2   0         66.39         74.23         5.09 o                         
   8   2   0        442.69        495.63        13.86 o                         
   9   2   0        384.20        433.69        12.97 o                         
  10   2   0        509.50        539.64        16.54 o                         
  11   2   0         25.47         24.80         9.40 o                         
 -10   3   0        645.43        618.59        32.85 o                         
  -9   3   0         24.12          8.50         8.66 o                         
  -8   3   0         45.83         46.47         6.76 o                         
  -7   3   0          6.90          0.32         5.25 o                         
  -6   3   0       2618.77       2565.08        35.17 o                         
  -5   3   0        201.44        192.02         8.17 o                         
  -4   3   0        981.30        964.84        12.83 o                         
  -3   3   0       2299.81       2308.06        22.68 o                         
  -2   3   0        427.04        470.64         7.40 o                         
  -1   3   0       2195.20       2241.30        22.04 o                         
   0   3   0        238.61        231.26         3.82 o                         
   1   3   0       3010.61       2979.86        34.00 o                         
   2   3   0       1314.17       1358.93        34.00 o                         
   3   3   0      10118.36       9897.95       171.65 o                         
   4   3   0       1150.17       1074.14        19.14 o                         
   5   3   0        578.44        547.59        10.50 o                         
   6   3   0       4682.86       4679.63        47.85 o                         
   7   3   0         77.63         69.16         4.43 o                         
   8   3   0        211.63        205.98         8.41 o                         
   9   3   0        925.81        884.84        27.58 o                         
  10   3   0        570.68        591.78        17.05 o                         
  11   3   0        117.33        130.45        12.95 o                         
  -9   4   0         16.37         24.93         9.21 o                         
  -8   4   0         75.32         73.80         9.14 o                         
  -7   4   0        119.98        122.14         9.61 o                         
  -6   4   0       1731.30       1690.15        22.80 o                         
  -5   4   0       3029.24       2969.26        33.84 o                         
  -4   4   0         91.86        103.51         5.23 o                         
  -3   4   0        235.50        267.97         6.01 o                         
  -2   4   0          2.61          4.27         2.19 o                         
  -1   4   0       5358.49       5126.69        43.05 o                         
   0   4   0        795.81        787.17         9.48 o                         
   1   4   0       2343.35       2434.82        28.60 o                         
   2   4   0        207.54        190.41         6.04 o                         
   3   4   0        160.01        158.03         7.32 o                         
   4   4   0       3859.57       3785.49        41.16 o                         
   5   4   0       1442.40       1327.69        20.54 o                         
   6   4   0        295.98        278.20         8.98 o                         
   7   4   0        104.17        123.86         6.89 o                         
   8   4   0        488.65        548.17        13.62 o                         
   9   4   0        822.47        819.97        16.38 o                         
  10   4   0        335.33        314.49        14.00 o                         
  11   4   0        131.96        120.36        10.35 o                         
  -9   5   0        195.70        206.43        18.32 o                         
  -8   5   0        103.58         83.53        10.35 o                         
  -7   5   0         38.71         36.15         7.95 o                         
  -6   5   0       2598.70       2588.80        46.73 o                         
  -5   5   0          7.14          0.55         4.41 o                         
  -4   5   0         37.65         40.01         4.20 o                         
  -3   5   0         87.87         76.86         4.22 o                         
  -2   5   0       2570.21       2439.18        24.48 o                         
  -1   5   0       1104.75       1062.11        11.02 o                         
   0   5   0        579.15        533.98         7.21 o                         
   1   5   0       2177.11       2070.78        23.82 o                         
   2   5   0        669.77        690.73        10.62 o                         
   3   5   0       3673.41       3684.14        52.05 o                         
   4   5   0         14.90         10.47         2.68 o                         
   5   5   0        172.64        172.20         5.69 o                         
   6   5   0        144.40        151.17         6.32 o                         
   7   5   0         84.85         96.10         7.78 o                         
   8   5   0        431.56        418.16        14.41 o                         
   9   5   0         27.84         28.18         6.48 o                         
  10   5   0       1024.78       1060.27        24.32 o                         
  11   5   0        835.69        842.11        20.60 o                         
  -8   6   0        135.95        124.47        11.89 o                         
  -7   6   0        905.23        908.43        23.55 o                         
  -6   6   0         37.53         37.31         6.49 o                         
  -5   6   0       1063.13       1104.30        19.26 o                         
  -4   6   0         52.20         66.82         5.60 o                         
  -3   6   0        747.81        735.04        12.27 o                         
  -2   6   0       1195.19       1186.76        14.11 o                         
  -1   6   0       6677.51       6358.45        54.11 o                         
   0   6   0       1407.10       1360.38        13.22 o                         
   1   6   0        432.97        445.13         6.75 o                         
   2   6   0          0.40          3.07         2.53 o                         
   3   6   0         11.08          2.83         2.74 o                         
   4   6   0        309.26        313.22         6.94 o                         
   5   6   0         77.59         87.74         4.73 o                         
   6   6   0         54.47         62.87         5.80 o                         
   7   6   0          0.75         -0.19         3.96 o                         
   8   6   0        848.47        839.03        17.89 o                         
   9   6   0        826.54        848.97        21.94 o                         
  10   6   0        872.52        852.62        26.70 o                         
  11   6   0          0.00        -11.00        11.00 o                         
  -7   7   0        607.78        635.44        19.43 o                         
  -6   7   0        386.34        392.03        12.89 o                         
  -5   7   0        864.80        896.33        17.18 o                         
  -4   7   0         43.86         48.51         5.44 o                         
  -3   7   0          1.76         -0.83         3.82 o                         
  -2   7   0       3881.32       3777.16        39.26 o                         
  -1   7   0        186.87        188.17         6.24 o                         
   0   7   0       1436.44       1362.29        14.36 o                         
   1   7   0        110.17        115.55         4.49 o                         
   2   7   0       2680.08       2551.92        30.97 o                         
   3   7   0        102.24        100.89         5.05 o                         
   4   7   0        232.50        244.05         7.27 o                         
   5   7   0        710.48        702.58        12.23 o                         
   6   7   0        427.49        424.34        11.63 o                         
   7   7   0       1514.25       1543.47        24.66 o                         
   8   7   0        209.14        214.65        11.40 o                         
   9   7   0         63.48         59.83        13.88 o                         
  10   7   0         28.68         24.45        10.35 o                         
  11   7   0          0.18          7.92        13.14 o                         
  -7   8   0         88.69         72.07        10.63 o                         
  -6   8   0       1284.04       1355.35        27.80 o                         
  -5   8   0        555.83        596.52        15.23 o                         
  -4   8   0        385.95        393.16        12.12 o                         
  -3   8   0         11.11         19.42         5.35 o                         
  -2   8   0        180.47        186.53         9.28 o                         
  -1   8   0        661.45        650.45        12.72 o                         
   0   8   0       1029.52       1019.86        14.69 o                         
   1   8   0        122.78        122.40         5.93 o                         
   2   8   0        305.77        340.52         9.68 o                         
   3   8   0       1705.70       1654.45        21.44 o                         
   4   8   0       1204.10       1231.62        17.47 o                         
   5   8   0         52.72         55.39         5.11 o                         
   6   8   0         10.49         11.71         4.59 o                         
   7   8   0        585.27        572.73        15.45 o                         
   8   8   0         81.88         74.97        14.62 o                         
   9   8   0        288.42        293.93        16.73 o                         
  10   8   0         93.67         93.64        13.34 o                         
  -6   9   0        144.13        144.42        15.16 o                         
  -5   9   0          8.18          1.75         8.43 o                         
  -4   9   0        371.80        369.62        13.81 o                         
  -3   9   0         29.15         29.90         7.13 o                         
  -2   9   0          6.08          7.60         5.97 o                         
  -1   9   0        811.63        794.36        16.24 o                         
   0   9   0        689.40        703.24        13.56 o                         
   1   9   0         59.21         61.67         5.32 o                         
   2   9   0       1332.69       1361.20        21.17 o                         
   3   9   0       1206.33       1235.31        19.86 o                         
   4   9   0         44.68         42.31         5.38 o                         
   5   9   0       2841.66       2865.37        39.58 o                         
   6   9   0         20.54         20.56         5.05 o                         
   7   9   0         48.49         39.36         6.09 o                         
   8   9   0        139.96        122.15        13.84 o                         
   9   9   0        434.96        467.47        20.95 o                         
  -4  10   0         19.78         22.28         8.22 o                         
  -3  10   0         21.45         20.27         7.67 o                         
  -2  10   0         44.83         46.14         7.78 o                         
  -1  10   0        349.86        380.30        12.77 o                         
   0  10   0         11.25         14.02         5.66 o                         
   1  10   0         96.70        114.86         9.10 o                         
   2  10   0          0.84          0.72         5.61 o                         
   3  10   0        145.08        161.86         8.73 o                         
   4  10   0       1154.11       1180.52        22.18 o                         
   5  10   0        581.41        600.55        15.62 o                         
   6  10   0        200.63        221.14        12.27 o                         
   7  10   0        436.80        431.70        15.98 o                         
   8  10   0       1351.98       1349.32        43.11 o                         
   9  10   0        182.57        205.65        14.48 o                         
  -3  11   0         29.84         37.31         8.93 o                         
  -2  11   0          0.91          5.80         7.50 o                         
  -1  11   0        251.30        249.81        12.40 o                         
   0  11   0       1512.68       1588.55        25.86 o                         
   1  11   0        226.90        231.73        11.38 o                         
   2  11   0        233.74        252.55        12.13 o                         
   3  11   0        161.27        204.68        12.43 o                         
   4  11   0        794.92        808.64        21.38 o                         
   5  11   0        284.60        298.12        15.94 o                         
   6  11   0        141.91        137.73        11.43 o                         
   7  11   0        273.12        295.98        16.62 o                         
   0  12   0        125.66        128.34        10.53 o                         
   1  12   0         66.97         64.49        12.01 o                         
   2  12   0         64.77         73.47        11.82 o                         
   3  12   0        358.91        361.30        19.12 o                         
   4  12   0         31.55         16.23        10.26 o                         
   5  12   0         16.44         17.43        11.37 o                         
  -5 -12   1         52.44         53.90        13.03 o                         
  -4 -12   1        499.21        527.93        20.45 o                         
  -3 -12   1        106.67        121.35        14.08 o                         
  -2 -12   1        331.90        351.43        16.54 o                         
  -1 -12   1        600.85        618.97        21.42 o                         
   0 -12   1        705.99        699.46        18.00 o                         
  -7 -11   1         22.13         18.31        15.30 o                         
  -6 -11   1          6.65         -2.13         8.02 o                         
  -5 -11   1          4.72          3.29         9.90 o                         
  -4 -11   1       1125.60       1201.79        26.55 o                         
  -3 -11   1        716.10        753.43        19.03 o                         
  -2 -11   1          0.30         15.33         7.71 o                         
  -1 -11   1        185.74        196.48        10.72 o                         
   0 -11   1          5.23         -3.93         6.09 o                         
   1 -11   1       2701.74       2788.46        38.79 o                         
   2 -11   1        125.32        139.57        10.85 o                         
   3 -11   1         79.42         69.85        12.11 o                         
  -8 -10   1          9.02         19.90         8.83 o                         
  -7 -10   1        181.93        161.22        20.19 o                         
  -6 -10   1         28.65         21.13         7.21 o                         
  -5 -10   1       1203.80       1229.63        25.49 o                         
  -4 -10   1         88.81         84.38         7.87 o                         
  -3 -10   1       1488.42       1507.64        26.07 o                         
  -2 -10   1        187.51        192.87        10.42 o                         
  -1 -10   1        186.68        202.37         9.97 o                         
   0 -10   1       1031.28       1076.34        19.54 o                         
   1 -10   1       1083.53       1105.22        20.58 o                         
   2 -10   1        401.60        404.59        16.33 o                         
   3 -10   1         13.45          7.82         7.51 o                         
   4 -10   1        446.22        473.43        24.66 o                         
  -9  -9   1        218.47        209.60        14.21 o                         
  -8  -9   1        801.73        858.85        24.31 o                         
  -7  -9   1         31.08         23.86         5.49 o                         
  -6  -9   1         40.79         27.95         5.62 o                         
  -5  -9   1        131.21        147.06        10.12 o                         
  -4  -9   1       3185.39       3169.37        39.53 o                         
  -3  -9   1         86.10         80.29         6.50 o                         
  -2  -9   1          3.24          3.27         5.55 o                         
  -1  -9   1          0.92         -0.69         3.88 o                         
   0  -9   1       1367.00       1397.72        20.30 o                         
   1  -9   1        459.65        460.44        12.72 o                         
   2  -9   1        158.90        141.57         8.66 o                         
   3  -9   1        186.22        179.91        13.42 o                         
   4  -9   1        241.16        283.42        12.56 o                         
   5  -9   1        969.42       1039.23        22.25 o                         
   6  -9   1        673.80        678.77        21.31 o                         
 -10  -8   1        143.73        166.49        15.27 o                         
  -9  -8   1        699.05        733.16        24.58 o                         
  -8  -8   1         10.86          8.16         6.84 o                         
  -7  -8   1        101.73         95.65         7.20 o                         
  -6  -8   1        305.20        303.81        10.25 o                         
  -5  -8   1       2809.24       2719.61        32.21 o                         
  -4  -8   1         47.40         53.13         4.98 o                         
  -3  -8   1        650.02        636.75        12.82 o                         
  -2  -8   1        838.47        839.00        15.45 o                         
  -1  -8   1        162.13        184.52         7.33 o                         
   0  -8   1         22.34         27.15         4.15 o                         
   1  -8   1       1116.85       1105.16        17.08 o                         
   2  -8   1        113.53        110.69         6.73 o                         
   3  -8   1         98.64         99.69         6.94 o                         
   4  -8   1        990.85        984.21        18.25 o                         
   5  -8   1       1509.18       1500.18        23.98 o                         
   6  -8   1         49.72         48.92         8.06 o                         
   7  -8   1        386.93        379.44        15.66 o                         
 -10  -7   1        100.72        104.04        13.42 o                         
  -9  -7   1        414.94        406.36        34.21 o                         
  -8  -7   1         10.14         10.16         6.69 o                         
  -7  -7   1         66.33         79.57         6.84 o                         
  -6  -7   1         13.52         16.72         4.28 o                         
  -5  -7   1          0.73          2.43         3.37 o                         
  -4  -7   1       2395.64       2369.40        33.92 o                         
  -3  -7   1       1089.13       1111.00        16.85 o                         
  -2  -7   1        341.02        346.91         8.83 o                         
  -1  -7   1         16.32         18.02         2.80 o                         
   0  -7   1       4649.72       4430.37        39.06 o                         
   1  -7   1       2142.98       2075.82        23.52 o                         
   2  -7   1         36.38         37.65         4.39 o                         
   3  -7   1         20.93         19.62         4.33 o                         
   4  -7   1        944.85        927.82        15.50 o                         
   5  -7   1        118.77        116.21         7.70 o                         
   6  -7   1        521.12        519.70        14.16 o                         
   7  -7   1        125.04        121.35         9.97 o                         
   8  -7   1        155.95        143.13        11.22 o                         
 -11  -6   1          0.76        -12.18        12.18 o                         
 -10  -6   1       1039.66       1100.50        30.22 o                         
  -9  -6   1        495.02        481.60        25.43 o                         
  -8  -6   1         77.92         68.88        12.90 o                         
  -7  -6   1        638.01        613.19        13.88 o                         
  -6  -6   1        173.00        165.41         7.73 o                         
  -5  -6   1       4001.18       3903.15        45.14 o                         
  -4  -6   1        768.13        766.18        13.12 o                         
  -3  -6   1       1325.35       1343.69        22.69 o                         
  -2  -6   1        427.93        432.75         9.40 o                         
  -1  -6   1       2903.47       2805.86        26.80 o                         
   0  -6   1       1146.78       1091.47        12.49 o                         
   1  -6   1          9.03          6.55         2.70 o                         
   2  -6   1        577.83        547.32         8.84 o                         
   3  -6   1        274.14        286.06         8.57 o                         
   4  -6   1         19.52         15.05         4.02 o                         
   5  -6   1        649.82        639.51        12.66 o                         
   6  -6   1        497.16        511.69        13.21 o                         
   7  -6   1        105.32        115.21         9.24 o                         
   8  -6   1         11.22          0.97         7.42 o                         
 -11  -5   1        352.19        355.57        16.49 o                         
 -10  -5   1        265.00        299.31        13.12 o                         
  -9  -5   1       2702.90       2703.22        49.09 o                         
  -8  -5   1        455.72        461.02        15.40 o                         
  -7  -5   1         78.83        101.01        12.88 o                         
  -6  -5   1       1630.83       1593.16        23.61 o                         
  -5  -5   1        855.10        800.56        14.46 o                         
  -4  -5   1        736.59        746.54        13.21 o                         
  -3  -5   1         82.93         96.14         6.00 o                         
  -2  -5   1        411.44        408.94         8.97 o                         
  -1  -5   1         13.15         17.24         2.45 o                         
   0  -5   1       1197.15       1069.03        10.94 o                         
   1  -5   1       1068.24        976.80        10.35 o                         
   2  -5   1        256.66        218.75         5.31 o                         
   3  -5   1         95.93         90.40         4.50 o                         
   4  -5   1        499.23        491.15         9.22 o                         
   5  -5   1        524.81        547.50        12.53 o                         
   6  -5   1        747.47        748.22        15.51 o                         
   7  -5   1         43.59         52.80         7.81 o                         
   8  -5   1        265.65        238.10        12.96 o                         
   9  -5   1         91.81         85.70         9.62 o                         
 -11  -4   1         33.31         27.45        11.79 o                         
 -10  -4   1       2934.16       3006.25        42.61 o                         
  -9  -4   1        217.67        222.96         9.72 o                         
  -8  -4   1         73.62         65.30         6.73 o                         
  -7  -4   1        347.14        339.32        10.74 o                         
  -6  -4   1       3657.55       3409.31        77.29 o                         
  -5  -4   1        384.35        387.09        14.65 o                         
  -4  -4   1       1869.17       1812.19        26.73 o                         
  -3  -4   1       2481.02       2429.45        30.19 o                         
  -2  -4   1        259.12        287.35         8.76 o                         
  -1  -4   1       7810.22       7655.63        77.89 o                         
   0  -4   1       3344.58       3157.87        28.45 o                         
   1  -4   1        411.17        429.96         6.36 o                         
   2  -4   1         36.16         62.00         3.21 o                         
   3  -4   1       1040.50        946.14        11.49 o                         
   4  -4   1        372.26        384.66         8.18 o                         
   5  -4   1          0.71         -0.74         3.45 o                         
   6  -4   1        386.04        395.56        10.21 o                         
   7  -4   1         43.51         41.77         6.80 o                         
   8  -4   1        159.52        152.72        10.50 o                         
   9  -4   1        126.60        115.59        10.36 o                         
  10  -4   1        704.26        751.82        35.14 o                         
 -11  -3   1        157.08        149.08        11.43 o                         
 -10  -3   1         63.34         61.93         9.16 o                         
  -9  -3   1        780.25        801.42        17.33 o                         
  -8  -3   1        788.94        769.33        15.19 o                         
  -7  -3   1        266.37        248.22         7.82 o                         
  -6  -3   1         36.09         37.60         3.34 o                         
  -5  -3   1       3102.03       2871.51        30.51 o                         
  -4  -3   1        916.89        753.79        11.72 o                         
  -3  -3   1        229.32        186.30         7.45 o                         
  -2  -3   1       1324.97       1267.20        39.98 o                         
  -1  -3   1       7166.97       7166.40        96.54 o                         
   0  -3   1       4911.16       4972.40        42.74 o                         
   1  -3   1          9.23          9.76         1.92 o                         
   2  -3   1         42.28         42.02         2.80 o                         
   3  -3   1        798.56        753.82        10.38 o                         
   4  -3   1       2153.87       2031.49        22.54 o                         
   5  -3   1       2189.05       2209.86        24.38 o                         
   6  -3   1       1063.49       1042.06        15.79 o                         
   7  -3   1         27.95         24.04         5.45 o                         
   8  -3   1        770.82        766.26        17.00 o                         
   9  -3   1         34.86         31.60         8.93 o                         
  10  -3   1         12.57          7.34         9.00 o                         
 -11  -2   1         57.28         39.42         9.30 o                         
 -10  -2   1        410.25        376.09        13.77 o                         
  -9  -2   1        403.12        398.43        12.89 o                         
  -8  -2   1        478.42        490.65        12.46 o                         
  -7  -2   1         14.84         15.55         3.77 o                         
  -6  -2   1       3924.89       3774.30        33.91 o                         
  -5  -2   1       1660.49       1509.12        17.54 o                         
  -4  -2   1        312.25        358.28         6.21 o                         
  -3  -2   1       2998.30       3064.66        57.82 o                         
  -2  -2   1         41.47         44.86         3.65 o                         
  -1  -2   1         23.20         26.52         3.99 o                         
   0  -2   1       2355.64       2395.15        17.79 o                         
   1  -2   1        214.00        232.68         3.50 o                         
   2  -2   1        513.77        492.02         6.73 o                         
   3  -2   1        523.21        447.56         7.23 o                         
   4  -2   1       3754.52       3608.65        40.15 o                         
   5  -2   1        253.45        235.32         6.77 o                         
   6  -2   1       1943.91       1921.32        22.58 o                         
   7  -2   1         13.58         12.37         4.66 o                         
   8  -2   1          2.14          3.49         5.05 o                         
   9  -2   1          9.72          4.49         6.78 o                         
  10  -2   1        877.76        830.01        28.20 o                         
  11  -2   1          0.54         15.84        22.48 o                         
 -11  -1   1         24.19         17.23         9.18 o                         
 -10  -1   1        160.67        144.69        10.71 o                         
  -9  -1   1        479.56        491.14        14.04 o                         
  -8  -1   1         30.65         25.46         5.49 o                         
  -7  -1   1        625.79        629.00        19.85 o                         
  -6  -1   1        992.34        950.44        13.91 o                         
  -5  -1   1        751.73        748.58        11.19 o                         
  -4  -1   1       2483.42       2376.81        23.87 o                         
  -3  -1   1          4.95         16.85         2.30 o                         
  -2  -1   1        260.08        262.96         3.57 o                         
  -1  -1   1       5143.83       5256.61        68.46 o                         
   1  -1   1       3133.28       3256.33        23.67 o                         
   2  -1   1       1283.93       1421.39        11.65 o                         
   3  -1   1         27.23         37.78         2.67 o                         
   4  -1   1        711.67        758.78        10.31 o                         
   5  -1   1       2339.44       2268.26        24.25 o                         
   6  -1   1       1755.37       1738.35        20.53 o                         
   7  -1   1       1087.52       1050.56        17.10 o                         
   8  -1   1        836.94        820.31        19.79 o                         
   9  -1   1       1722.23       1756.41        30.02 o                         
  10  -1   1        701.66        712.53        31.62 o                         
  11  -1   1         14.75         13.32        11.12 o                         
 -11   0   1        569.96        617.14        23.14 o                         
 -10   0   1        105.65        100.68        11.03 o                         
  -9   0   1          6.94          5.52         7.03 o                         
  -8   0   1       1245.57       1238.86        20.91 o                         
  -7   0   1        256.65        278.05        10.13 o                         
  -6   0   1       1061.01       1060.69        16.52 o                         
  -5   0   1        232.00        218.50         7.04 o                         
  -4   0   1       3197.34       3259.59        39.18 o                         
  -3   0   1       2222.37       2324.95        26.10 o                         
  -2   0   1        897.09        952.63        11.83 o                         
  -1   0   1       3811.69       3978.49        35.55 o                         
   1   0   1       9659.69      10055.92       205.38 o                         
   2   0   1        175.85        188.23         3.39 o                         
   3   0   1        494.66        518.51         7.13 o                         
   4   0   1       3401.37       3435.58        45.18 o                         
   5   0   1       5110.10       5049.11        53.93 o                         
   6   0   1        338.28        309.90         7.10 o                         
   7   0   1        663.85        650.97        11.74 o                         
   8   0   1       2121.43       2154.03        28.80 o                         
   9   0   1       2319.60       2322.03        34.97 o                         
  10   0   1        545.86        598.87        23.24 o                         
  11   0   1         80.48         62.44        12.46 o                         
 -11   1   1        340.46        297.97        26.56 o                         
 -10   1   1        378.30        397.93        20.10 o                         
  -9   1   1        866.53        845.01        24.36 o                         
  -8   1   1        386.56        374.49        12.80 o                         
  -7   1   1        296.16        302.08        10.83 o                         
  -6   1   1         92.61         94.72         4.77 o                         
  -5   1   1       1030.62        995.29        13.42 o                         
  -4   1   1        337.08        314.49         7.21 o                         
  -3   1   1        221.67        241.03         5.28 o                         
  -2   1   1          2.41          2.29         1.66 o                         
  -1   1   1         63.40         64.93         1.75 o                         
   0   1   1      10595.97      11012.62       137.21 o                         
   2   1   1       1221.85       1292.68         9.80 o                         
   3   1   1          2.84          8.12         1.92 o                         
   4   1   1       4086.38       3987.10        55.79 o                         
   5   1   1       2549.42       2709.56        24.87 o                         
   6   1   1        498.13        515.73         8.95 o                         
   7   1   1       2166.05       2149.91        26.15 o                         
   8   1   1        236.48        254.93         8.98 o                         
   9   1   1       1687.48       1718.59        30.87 o                         
  10   1   1       1743.09       1821.36        33.55 o                         
  11   1   1        363.03        376.24        16.84 o                         
 -10   2   1        374.34        367.64        23.83 o                         
  -9   2   1         93.44         77.56         9.94 o                         
  -8   2   1         25.88         33.76         8.07 o                         
  -7   2   1        125.03        135.01         6.91 o                         
  -6   2   1         35.09         39.50         4.45 o                         
  -5   2   1       1184.09       1271.47        17.27 o                         
  -4   2   1        753.48        710.29        10.26 o                         
  -3   2   1        733.12        769.92         9.82 o                         
  -2   2   1       7163.70       7235.11        59.09 o                         
  -1   2   1         55.18         69.42         2.37 o                         
   0   2   1      13406.00      14090.92       111.34 o                         
   1   2   1       2741.27       2907.57        32.33 o                         
   2   2   1          6.76         12.04         2.78 o                         
   3   2   1       3809.78       3971.19        44.48 o                         
   4   2   1       5628.62       6010.05       110.66 o                         
   5   2   1       5457.13       5695.89        65.90 o                         
   6   2   1        989.56       1067.81        16.74 o                         
   7   2   1        343.83        345.61        11.07 o                         
   8   2   1        245.24        264.96         8.68 o                         
   9   2   1       2908.60       2920.03        44.67 o                         
  10   2   1         43.49         68.28         8.87 o                         
  11   2   1          5.83         -2.35         8.08 o                         
 -10   3   1        249.75        256.82        30.07 o                         
  -9   3   1        167.88        196.63        16.96 o                         
  -8   3   1        965.45       1024.78        24.01 o                         
  -7   3   1         42.11         41.72         6.02 o                         
  -6   3   1        391.64        378.21         9.82 o                         
  -5   3   1       3257.76       3101.64        32.47 o                         
  -4   3   1         21.35         22.54         3.16 o                         
  -3   3   1       1831.59       1807.33        18.66 o                         
  -2   3   1         55.00         76.71         3.19 o                         
  -1   3   1       1218.58       1233.01        12.86 o                         
   0   3   1        728.24        724.35         7.66 o                         
   1   3   1       1851.89       1844.19        17.72 o                         
   2   3   1        399.03        380.38         8.34 o                         
   3   3   1       1299.41       1317.25        36.04 o                         
   4   3   1       4011.74       4097.79        47.50 o                         
   5   3   1       6025.07       6073.41        63.95 o                         
   6   3   1         99.02         91.66         4.05 o                         
   7   3   1          3.67          1.06         2.95 o                         
   8   3   1        100.67        101.17         6.36 o                         
   9   3   1        252.04        313.19        13.72 o                         
  10   3   1        120.42        128.21        10.17 o                         
  11   3   1        117.75        114.92        11.13 o                         
  -9   4   1         12.20          3.76         9.57 o                         
  -8   4   1         40.77         33.31         8.28 o                         
  -7   4   1       1331.85       1354.82        26.98 o                         
  -6   4   1       2293.63       2331.94        28.96 o                         
  -5   4   1         45.65         48.61         4.88 o                         
  -4   4   1       2339.07       2238.38        26.41 o                         
  -3   4   1        143.10        124.14         4.71 o                         
  -2   4   1       1289.08       1355.45        14.31 o                         
  -1   4   1       1196.36       1151.50        12.74 o                         
   0   4   1       3754.52       3796.67        33.71 o                         
   1   4   1       1912.64       2007.67        19.75 o                         
   2   4   1       4240.60       4157.55        46.97 o                         
   3   4   1       4025.90       3908.22        86.07 o                         
   4   4   1       3730.54       3775.39        55.01 o                         
   5   4   1       1094.41       1120.65        16.88 o                         
   6   4   1         93.10         88.85         5.42 o                         
   7   4   1         40.62         44.97         5.10 o                         
   8   4   1        259.27        296.41        10.51 o                         
   9   4   1        176.82        198.37         9.87 o                         
  10   4   1          4.00          4.98         6.40 o                         
  11   4   1        715.49        694.72        29.58 o                         
  -9   5   1          0.25         -0.74        10.55 o                         
  -8   5   1        173.90        173.03        12.47 o                         
  -7   5   1        417.91        434.10        16.83 o                         
  -6   5   1          2.54          2.78         5.17 o                         
  -5   5   1       7334.31       7290.55        79.79 o                         
  -4   5   1         37.04         33.93         4.45 o                         
  -3   5   1          9.47          6.83         3.00 o                         
  -2   5   1          8.62          2.96         2.37 o                         
  -1   5   1      16763.47      16287.10       131.11 o                         
   0   5   1        112.92        138.58         3.64 o                         
   1   5   1       1780.07       1781.29        16.87 o                         
   2   5   1        944.25        942.33        12.37 o                         
   3   5   1         28.14         28.34         2.70 o                         
   4   5   1       7041.81       7065.94        74.11 o                         
   5   5   1          8.76          8.55         3.08 o                         
   6   5   1       1400.53       1413.04        19.54 o                         
   7   5   1          7.17          2.25         4.25 o                         
   8   5   1        811.15        859.67        19.77 o                         
   9   5   1       1074.67       1121.92        25.19 o                         
  10   5   1        702.49        696.94        21.41 o                         
  11   5   1        450.31        447.12        16.89 o                         
  -8   6   1        360.36        349.61        17.12 o                         
  -7   6   1          6.97          8.53         8.29 o                         
  -6   6   1       1602.99       1614.87        26.10 o                         
  -5   6   1         89.04         94.37         7.20 o                         
  -4   6   1       1330.86       1378.28        24.77 o                         
  -3   6   1         42.64         42.34         4.60 o                         
  -2   6   1       5592.75       5317.05        49.11 o                         
  -1   6   1       1191.28       1168.04        13.48 o                         
   0   6   1       2995.23       2847.83        24.10 o                         
   1   6   1         81.23        105.91         4.06 o                         
   2   6   1        322.27        339.35         7.27 o                         
   3   6   1        789.10        769.50        10.08 o                         
   4   6   1       3907.08       3807.26        42.77 o                         
   5   6   1        360.40        372.24         8.90 o                         
   6   6   1        753.55        780.46        13.75 o                         
   7   6   1       3325.64       3265.99        39.17 o                         
   8   6   1       1522.30       1611.48        29.41 o                         
   9   6   1        449.32        455.00        20.86 o                         
  10   6   1         53.86         65.17        16.50 o                         
  11   6   1         29.12         17.84        11.83 o                         
  -7   7   1         15.36          9.53         9.12 o                         
  -6   7   1       1352.55       1348.65        29.09 o                         
  -5   7   1        220.96        208.57        10.01 o                         
  -4   7   1         42.99         36.20         5.96 o                         
  -3   7   1         77.33         79.61         6.01 o                         
  -2   7   1       1082.67       1060.20        15.58 o                         
  -1   7   1      11502.02      11158.19       102.52 o                         
   0   7   1        793.75        745.95        11.75 o                         
   1   7   1          1.51          1.94         2.36 o                         
   2   7   1         91.79        100.97         4.25 o                         
   3   7   1       5593.76       5576.69        53.37 o                         
   4   7   1         68.56         88.82         4.55 o                         
   5   7   1         70.20         61.06         4.32 o                         
   6   7   1       2268.51       2270.90        29.40 o                         
   7   7   1        963.44        961.05        16.72 o                         
   8   7   1       1386.64       1419.16        27.81 o                         
   9   7   1       1014.10       1000.69        25.19 o                         
  10   7   1          0.24         -9.71        11.05 o                         
  11   7   1          4.26         19.37        17.56 o                         
  -6   8   1         78.89         97.14        10.71 o                         
  -5   8   1        160.15        165.02         9.56 o                         
  -4   8   1        379.15        400.54        14.67 o                         
  -3   8   1         12.74          3.80         5.05 o                         
  -2   8   1       4261.67       4178.06        46.73 o                         
  -1   8   1       3668.00       3709.13        44.10 o                         
   0   8   1         36.03         33.56         4.39 o                         
   1   8   1        259.15        285.05         9.54 o                         
   2   8   1       2997.80       2875.59        35.02 o                         
   3   8   1       2018.95       1992.18        26.26 o                         
   4   8   1        772.07        751.74        12.73 o                         
   5   8   1        395.54        420.03         9.86 o                         
   6   8   1          0.91          1.04         4.19 o                         
   7   8   1        638.95        654.21        16.03 o                         
   8   8   1       1654.32       1591.00        34.16 o                         
   9   8   1        392.87        390.66        18.90 o                         
  10   8   1        184.81        185.84        18.01 o                         
  -5   9   1       1147.44       1214.95        25.86 o                         
  -4   9   1        286.14        305.01        12.68 o                         
  -3   9   1        173.12        155.27        10.03 o                         
  -2   9   1        746.21        751.87        17.69 o                         
  -1   9   1        102.98        115.45         8.08 o                         
   0   9   1         10.39         13.39         5.36 o                         
   1   9   1         81.27         95.50         5.72 o                         
   2   9   1       2451.07       2408.65        29.01 o                         
   3   9   1       1763.72       1713.05        24.42 o                         
   4   9   1       1552.74       1523.28        24.53 o                         
   5   9   1         32.81         24.39         5.37 o                         
   6   9   1        188.61        206.40         9.58 o                         
   7   9   1        514.70        518.42        14.91 o                         
   8   9   1         24.69         22.11         8.04 o                         
   9   9   1         85.69         95.38        12.39 o                         
  10   9   1          7.28        -13.84        13.84 o                         
  -4  10   1        226.31        215.85        12.67 o                         
  -3  10   1         14.59         18.31         7.80 o                         
  -2  10   1         86.52         67.22         8.41 o                         
  -1  10   1          6.33          8.02         6.29 o                         
   0  10   1        280.95        285.85        10.95 o                         
   1  10   1         15.87         18.21         6.03 o                         
   2  10   1        413.45        416.58        13.47 o                         
   3  10   1        677.44        700.85        15.12 o                         
   4  10   1         92.89         88.81         9.19 o                         
   5  10   1        754.03        732.78        16.94 o                         
   6  10   1        121.31        133.51         8.74 o                         
   7  10   1        282.38        283.53        14.24 o                         
   8  10   1         22.03         25.58        14.31 o                         
   9  10   1        284.54        310.47        21.34 o                         
  -2  11   1        150.21        171.62        12.93 o                         
  -1  11   1         33.65         24.76        10.08 o                         
   0  11   1        725.04        710.28        32.38 o                         
   1  11   1        190.13        192.27        11.97 o                         
   2  11   1         83.59         88.90        10.10 o                         
   3  11   1        208.92        198.27        14.35 o                         
   4  11   1        105.66        112.98        12.45 o                         
   5  11   1        133.88        153.12        13.17 o                         
   6  11   1         77.71         64.71        10.22 o                         
   7  11   1         51.02         32.68        10.20 o                         
   0  12   1          4.59          4.81         8.13 o                         
   1  12   1         14.82          7.25         8.17 o                         
   2  12   1        522.67        532.81        26.28 o                         
   3  12   1         19.87         27.28        10.53 o                         
   4  12   1          3.39         -9.10         9.48 o                         
   5  12   1        149.52        138.48        15.63 o                         
   6  12   1        271.87        262.12        27.41 o                         
  -4 -12   2        112.94        119.07        13.17 o                         
  -3 -12   2        751.61        825.74        27.59 o                         
  -2 -12   2          1.97          9.18         9.25 o                         
  -1 -12   2        642.54        675.43        22.78 o                         
   0 -12   2        269.64        269.03        13.64 o                         
  -7 -11   2        958.84        994.78        28.95 o                         
  -6 -11   2         95.82         69.66        11.13 o                         
  -5 -11   2          9.92         15.31         9.43 o                         
  -4 -11   2        224.00        234.74        16.87 o                         
  -3 -11   2        966.10       1001.18        22.28 o                         
  -2 -11   2        188.38        194.44        12.87 o                         
  -1 -11   2        316.01        334.31        23.61 o                         
   0 -11   2       2147.72       2218.14        39.57 o                         
   1 -11   2        557.95        568.59        16.79 o                         
   2 -11   2       1112.03       1129.74        29.43 o                         
   3 -11   2         80.86         95.08        11.27 o                         
  -8 -10   2        858.54        926.40        33.54 o                         
  -7 -10   2        546.79        521.10        18.64 o                         
  -6 -10   2         15.02          6.10         8.22 o                         
  -5 -10   2         51.94         44.93         8.46 o                         
  -4 -10   2       1001.64       1010.84        21.18 o                         
  -3 -10   2        737.39        739.90        18.16 o                         
  -2 -10   2          9.69         13.44         8.13 o                         
  -1 -10   2        763.91        745.58        17.33 o                         
   0 -10   2        446.55        456.56        13.25 o                         
   1 -10   2        858.52        864.11        18.27 o                         
   2 -10   2        804.94        841.19        18.60 o                         
   3 -10   2        542.85        566.09        17.72 o                         
   4 -10   2        276.61        251.84        13.53 o                         
  -9  -9   2        109.74         99.48        14.87 o                         
  -8  -9   2        132.11        121.09        14.99 o                         
  -7  -9   2         54.88         51.00         8.29 o                         
  -6  -9   2        138.90        139.71         8.45 o                         
  -5  -9   2        227.59        245.52         9.30 o                         
  -4  -9   2       2016.85       1988.42        26.11 o                         
  -3  -9   2        131.65        168.77         9.21 o                         
  -2  -9   2         60.69         73.09         7.00 o                         
  -1  -9   2        135.99        144.56         7.50 o                         
   0  -9   2         27.71         26.89         5.41 o                         
   1  -9   2       1163.10       1151.26        21.51 o                         
   2  -9   2        212.34        216.58        10.07 o                         
   3  -9   2          3.25         -3.68         6.27 o                         
   4  -9   2        571.99        612.69        15.55 o                         
   5  -9   2       1808.93       1869.07        34.06 o                         
   6  -9   2        394.90        374.84        16.65 o                         
 -10  -8   2          2.40          7.71        26.12 o                         
  -9  -8   2        112.35        101.72        17.25 o                         
  -8  -8   2          8.99          9.83         9.72 o                         
  -7  -8   2       1003.60        984.34        18.70 o                         
  -6  -8   2        179.40        184.38         8.98 o                         
  -5  -8   2        100.12        104.12         7.04 o                         
  -4  -8   2       1874.86       1852.56        24.08 o                         
  -3  -8   2        812.38        814.28        15.24 o                         
  -2  -8   2        196.13        197.24         8.10 o                         
  -1  -8   2         38.06         39.43         4.48 o                         
   0  -8   2         36.72         46.89         5.26 o                         
   1  -8   2         41.54         53.06         5.56 o                         
   2  -8   2          9.37          7.39         5.91 o                         
   3  -8   2          4.79         -1.16         4.86 o                         
   4  -8   2        118.66        122.01         7.94 o                         
   5  -8   2        370.40        376.69        12.78 o                         
   6  -8   2       1407.81       1529.07        24.45 o                         
   7  -8   2        221.97        205.05        13.43 o                         
 -10  -7   2         18.78         31.88        11.70 o                         
  -9  -7   2         36.23         52.55        18.85 o                         
  -8  -7   2          1.95         -1.50         6.00 o                         
  -7  -7   2        244.89        266.11        10.70 o                         
  -6  -7   2       1276.47       1286.24        26.59 o                         
  -5  -7   2       1032.61       1053.06        17.76 o                         
  -4  -7   2       1017.43       1036.96        15.73 o                         
  -3  -7   2        367.79        349.44         9.68 o                         
  -2  -7   2        681.96        691.70        12.88 o                         
  -1  -7   2          7.87         11.39         2.64 o                         
   0  -7   2        314.97        335.06         6.75 o                         
   1  -7   2       1031.03       1031.89        13.64 o                         
   2  -7   2          0.98          3.15         3.60 o                         
   3  -7   2       1336.34       1310.47        18.26 o                         
   4  -7   2       1023.71       1036.11        17.58 o                         
   5  -7   2       1400.28       1414.37        20.17 o                         
   6  -7   2          0.18         -5.20         5.20 o                         
   7  -7   2         40.23         35.91         8.10 o                         
   8  -7   2          8.35          9.45         8.11 o                         
 -10  -6   2          9.27         -0.11        11.19 o                         
  -9  -6   2       2500.48       2619.87        49.40 o                         
  -8  -6   2         22.54         17.97         8.47 o                         
  -7  -6   2       1110.75       1060.65        21.40 o                         
  -6  -6   2        181.09        203.18        10.00 o                         
  -5  -6   2         58.95         57.44         5.51 o                         
  -4  -6   2       6230.35       6000.92        65.35 o                         
  -3  -6   2        342.23        324.49         9.48 o                         
  -2  -6   2        501.87        480.35        10.08 o                         
  -1  -6   2         95.01        109.52         4.08 o                         
   0  -6   2       2389.20       2207.96        21.16 o                         
   1  -6   2        540.35        510.44         9.36 o                         
   2  -6   2        646.12        620.11        10.59 o                         
   3  -6   2        597.79        578.55        10.77 o                         
   4  -6   2        381.72        403.34        10.43 o                         
   5  -6   2         24.91         26.77         5.54 o                         
   6  -6   2         52.04         50.94         5.92 o                         
   7  -6   2        122.25        139.50         9.70 o                         
   8  -6   2        230.26        254.24        12.77 o                         
 -11  -5   2         39.01         30.89         8.96 o                         
 -10  -5   2       2547.21       2674.35        56.39 o                         
  -9  -5   2         49.12         45.69         7.69 o                         
  -8  -5   2        574.29        608.33        15.15 o                         
  -7  -5   2          2.94         12.36         6.77 o                         
  -6  -5   2         48.60         50.59         7.17 o                         
  -5  -5   2       1381.79       1326.55        20.49 o                         
  -4  -5   2       1515.25       1473.12        23.84 o                         
  -3  -5   2        426.10        421.21         9.03 o                         
  -2  -5   2       3265.96       3166.42        38.91 o                         
  -1  -5   2       4409.51       4172.80        42.46 o                         
   0  -5   2       4090.51       3935.96        32.73 o                         
   1  -5   2       1782.24       1774.22        16.22 o                         
   2  -5   2         75.31         67.11         3.62 o                         
   3  -5   2          9.37         14.30         2.90 o                         
   4  -5   2         13.08          8.05         3.44 o                         
   5  -5   2        560.54        586.33        11.59 o                         
   6  -5   2          4.53          3.73         4.37 o                         
   7  -5   2        120.39        109.86         8.54 o                         
   8  -5   2        797.44        793.01        18.92 o                         
   9  -5   2        935.10        945.22        21.85 o                         
 -11  -4   2         10.97         17.60         8.39 o                         
 -10  -4   2        218.11        219.49        10.97 o                         
  -9  -4   2       3750.94       3746.61        56.72 o                         
  -8  -4   2         20.67         24.99         6.32 o                         
  -7  -4   2          9.36          9.02         5.83 o                         
  -6  -4   2        432.26        453.34        11.06 o                         
  -5  -4   2       6666.27       5972.42       256.16 o                         
  -4  -4   2        506.24        544.93        12.36 o                         
  -3  -4   2          1.66          3.07         3.29 o                         
  -2  -4   2       4204.27       4119.00        48.41 o                         
  -1  -4   2       7142.52       7102.42        68.46 o                         
   0  -4   2       3500.09       3408.23        29.39 o                         
   1  -4   2        608.52        551.11         7.38 o                         
   2  -4   2        102.16        116.29         5.10 o                         
   3  -4   2        276.74        291.54         5.87 o                         
   4  -4   2       4357.07       4189.04        37.78 o                         
   5  -4   2        382.00        367.04         8.26 o                         
   6  -4   2        503.71        517.59        11.30 o                         
   7  -4   2        822.74        866.75        19.52 o                         
   8  -4   2        700.65        714.36        18.64 o                         
   9  -4   2         68.45         68.53         8.50 o                         
  10  -4   2        211.81        197.50        13.20 o                         
 -11  -3   2        168.11        186.61        12.63 o                         
 -10  -3   2       1321.41       1370.06        24.46 o                         
  -9  -3   2        558.33        573.69        14.99 o                         
  -8  -3   2         12.72          8.80         5.48 o                         
  -7  -3   2        549.81        519.12        11.91 o                         
  -6  -3   2       4673.00       4599.63        42.50 o                         
  -5  -3   2        575.11        567.67         8.82 o                         
  -4  -3   2       1639.84       1600.10        18.76 o                         
  -3  -3   2        246.64        239.50         5.79 o                         
  -2  -3   2          3.17          2.63         2.30 o                         
  -1  -3   2       4473.07       4438.10        50.22 o                         
   0  -3   2      13867.51      14029.04       111.70 o                         
   1  -3   2       1628.73       1726.26        15.37 o                         
   2  -3   2         85.68         86.84         3.35 o                         
   3  -3   2       3618.89       3555.00        30.21 o                         
   4  -3   2       6048.00       5833.35        55.52 o                         
   5  -3   2        409.47        424.13         7.87 o                         
   6  -3   2        163.99        156.81         6.94 o                         
   7  -3   2         89.41         91.38         6.94 o                         
   8  -3   2         72.18         78.58         7.51 o                         
   9  -3   2        681.17        633.07        25.26 o                         
  10  -3   2        116.55        118.59        10.89 o                         
 -11  -2   2         25.86         12.90         8.98 o                         
 -10  -2   2        471.61        512.42        15.90 o                         
  -9  -2   2        214.82        224.49        10.44 o                         
  -8  -2   2        190.54        209.03         9.26 o                         
  -7  -2   2         33.54         38.76         4.85 o                         
  -6  -2   2       1836.26       1911.80        21.76 o                         
  -5  -2   2       5817.20       5756.95        51.20 o                         
  -4  -2   2       5551.56       5482.40        48.16 o                         
  -3  -2   2       1565.01       1569.58        16.35 o                         
  -2  -2   2         34.78         32.19         2.30 o                         
  -1  -2   2      13028.78      13375.24       133.52 o                         
   0  -2   2       1446.46       1439.27        13.77 o                         
   1  -2   2        749.15        807.60         8.43 o                         
   2  -2   2        131.28        174.02         4.29 o                         
   3  -2   2       4073.47       3965.89        34.21 o                         
   4  -2   2       2834.78       2832.68        27.24 o                         
   5  -2   2       2579.20       2469.94        30.16 o                         
   6  -2   2         38.84         44.69         4.13 o                         
   7  -2   2        413.88        397.94        10.07 o                         
   8  -2   2       1831.32       1810.56        27.13 o                         
   9  -2   2        508.91        545.02        17.03 o                         
  10  -2   2         20.10         17.90         9.03 o                         
  11  -2   2         16.95         20.26        11.36 o                         
 -11  -1   2        595.85        605.74        20.18 o                         
 -10  -1   2        131.79        128.39        15.53 o                         
  -9  -1   2          5.81          2.64         7.06 o                         
  -8  -1   2        681.36        670.27        16.62 o                         
  -7  -1   2         30.25         30.92         5.46 o                         
  -6  -1   2       4353.33       4356.49        45.83 o                         
  -5  -1   2        421.47        383.10         8.11 o                         
  -4  -1   2         23.08         17.37         2.70 o                         
  -3  -1   2         53.08         55.48         2.64 o                         
  -2  -1   2       2170.87       2230.13        19.46 o                         
  -1  -1   2        167.34        178.07         3.52 o                         
   0  -1   2       1913.56       1986.36        16.49 o                         
   1  -1   2        328.39        347.83         4.06 o                         
   2  -1   2        138.46        154.39         3.24 o                         
   3  -1   2         17.18         26.59         2.05 o                         
   4  -1   2       6211.24       6177.03        54.21 o                         
   5  -1   2       1555.22       1466.40        17.25 o                         
   6  -1   2        349.70        345.24         7.34 o                         
   7  -1   2        166.50        191.64         7.05 o                         
   8  -1   2       2631.57       2637.80        40.02 o                         
   9  -1   2         26.70         26.01         7.15 o                         
  10  -1   2         26.91         29.92         8.73 o                         
  11  -1   2         12.85         15.76        10.92 o                         
 -10   0   2       1086.22       1101.25        24.71 o                         
  -9   0   2          4.36         -3.52         7.01 o                         
  -8   0   2         90.18        105.81         8.29 o                         
  -7   0   2        312.47        308.82        11.05 o                         
  -6   0   2        671.28        657.20        12.82 o                         
  -5   0   2       2293.70       2440.34        32.06 o                         
  -4   0   2       1481.88       1515.90        21.10 o                         
  -3   0   2         92.11         93.30         3.55 o                         
  -2   0   2         17.56         12.57         2.03 o                         
  -1   0   2       1897.90       1999.62        16.88 o                         
   0   0   2       3430.38       3740.10        30.93 o                         
   1   0   2        695.20        792.71         7.20 o                         
   2   0   2       1753.82       1914.31        15.52 o                         
   3   0   2       8945.58       9212.58       109.27 o                         
   4   0   2        619.12        624.89        10.08 o                         
   5   0   2         80.49         88.72         4.47 o                         
   6   0   2        283.78        292.39         7.01 o                         
   7   0   2       1871.05       1848.71        23.04 o                         
   8   0   2        407.67        427.32        10.27 o                         
   9   0   2        988.07        988.95        21.84 o                         
  10   0   2       1498.11       1520.26        34.63 o                         
  11   0   2        241.79        269.72        34.97 o                         
 -10   1   2         11.57         12.83         9.09 o                         
  -9   1   2         11.74         13.87         7.58 o                         
  -8   1   2        364.16        336.21        12.80 o                         
  -7   1   2        419.62        429.85        12.85 o                         
  -6   1   2       1905.66       1930.93        26.02 o                         
  -5   1   2       1206.09       1201.42        21.30 o                         
  -4   1   2        464.97        470.75         8.53 o                         
  -3   1   2        210.36        212.62         5.15 o                         
  -2   1   2      15400.42      15680.68       131.07 o                         
  -1   1   2      14845.73      15503.25       109.04 o                         
   0   1   2         12.82         17.09         1.78 o                         
   1   1   2        164.86        176.83         3.88 o                         
   2   1   2       1017.78       1099.48        10.86 o                         
   3   1   2       1186.02       1265.46        16.34 o                         
   4   1   2         27.07         32.85         2.72 o                         
   5   1   2        661.91        613.66         9.78 o                         
   6   1   2         42.80         49.22         4.05 o                         
   7   1   2        251.71        244.49         7.67 o                         
   8   1   2       1649.79       1599.74        25.26 o                         
   9   1   2       1354.43       1435.65        42.27 o                         
  10   1   2         27.22         17.44         7.61 o                         
  11   1   2         27.32         22.63         9.86 o                         
 -10   2   2       1290.78       1247.86        48.65 o                         
  -9   2   2        272.68        263.90        13.15 o                         
  -8   2   2        113.64        127.84         9.56 o                         
  -7   2   2         60.28         58.26         6.41 o                         
  -6   2   2       2808.78       2758.30        34.59 o                         
  -5   2   2        448.85        467.57         9.47 o                         
  -4   2   2       1003.93       1023.96        16.06 o                         
  -3   2   2       3022.83       3039.93        32.05 o                         
  -2   2   2       4397.32       4275.51        38.21 o                         
  -1   2   2       2514.94       2616.34        22.77 o                         
   0   2   2        219.23        248.34         4.57 o                         
   1   2   2         44.45         53.84         2.18 o                         
   2   2   2        102.42        111.85         3.32 o                         
   3   2   2       3508.39       3572.40        29.99 o                         
   4   2   2       3253.16       3294.13        31.24 o                         
   5   2   2        590.42        564.12         8.43 o                         
   6   2   2        902.51        962.26        15.37 o                         
   7   2   2       1421.05       1357.70        19.43 o                         
   8   2   2         13.08         15.29         4.75 o                         
   9   2   2         34.55         44.92        10.37 o                         
  10   2   2        837.57        826.18        20.92 o                         
  11   2   2        601.09        606.11        20.22 o                         
 -10   3   2        482.19        439.14        26.48 o                         
  -9   3   2         79.18         82.72        17.34 o                         
  -8   3   2          2.41         -3.65         8.89 o                         
  -7   3   2       2941.97       2950.86        37.99 o                         
  -6   3   2        207.60        217.28         8.50 o                         
  -5   3   2         57.56         61.54         4.58 o                         
  -4   3   2        271.44        259.20         6.91 o                         
  -3   3   2        291.63        276.51         6.18 o                         
  -2   3   2       1393.28       1379.99        14.77 o                         
  -1   3   2       3511.71       3370.97        32.31 o                         
   0   3   2         33.42         47.93         2.75 o                         
   1   3   2        422.00        386.52         5.75 o                         
   2   3   2         92.73        136.14         5.71 o                         
   3   3   2       1476.17       1519.37        31.07 o                         
   4   3   2        787.92        750.18        11.13 o                         
   5   3   2         14.24          6.24         2.28 o                         
   6   3   2          0.40         -1.26         2.40 o                         
   7   3   2        184.47        185.80         6.85 o                         
   8   3   2         75.70         78.35         7.09 o                         
   9   3   2       1295.89       1212.28        25.42 o                         
  10   3   2          4.53          6.68         7.08 o                         
  11   3   2         45.96         46.96         9.21 o                         
  12   3   2        490.58        383.91        46.46 o                         
  -9   4   2        115.86        146.26        25.34 o                         
  -8   4   2        503.84        494.74        21.82 o                         
  -7   4   2       1111.39       1147.69        24.94 o                         
  -6   4   2       1099.79       1114.93        19.00 o                         
  -5   4   2       1645.11       1651.03        20.69 o                         
  -4   4   2        198.39        197.76         7.97 o                         
  -3   4   2        361.22        375.73         7.75 o                         
  -2   4   2       3146.91       2963.71        28.54 o                         
  -1   4   2        213.59        191.96         4.97 o                         
   0   4   2         10.28          3.51         1.91 o                         
   1   4   2         88.91         90.26         3.39 o                         
   2   4   2        984.69        894.34        11.25 o                         
   3   4   2        946.05        945.54        12.38 o                         
   4   4   2       2108.21       1999.55        25.41 o                         
   5   4   2       1660.16       1645.77        20.61 o                         
   6   4   2        704.25        673.77        10.42 o                         
   7   4   2       1122.72       1070.96        19.57 o                         
   8   4   2        468.87        465.60        13.21 o                         
   9   4   2       1293.87       1285.39        24.63 o                         
  10   4   2         10.88         10.77         7.18 o                         
  11   4   2       1006.60       1063.84        35.47 o                         
  -8   5   2         12.55          2.73         9.07 o                         
  -7   5   2        783.52        788.59        21.56 o                         
  -6   5   2        665.05        712.81        17.12 o                         
  -5   5   2        153.59        157.59         8.08 o                         
  -4   5   2       2284.66       2288.66        28.12 o                         
  -3   5   2        714.62        695.79        11.49 o                         
  -2   5   2       2236.68       2096.89        23.20 o                         
  -1   5   2         49.73         57.18         3.44 o                         
   0   5   2        765.84        671.55         8.51 o                         
   1   5   2        869.11        822.54         8.70 o                         
   2   5   2         36.32         29.78         2.19 o                         
   3   5   2       4883.93       4772.19        47.51 o                         
   4   5   2       2357.87       2283.81        32.09 o                         
   5   5   2         29.64         20.47         3.76 o                         
   6   5   2       1022.60        992.51        16.86 o                         
   7   5   2        961.27       1010.65        17.78 o                         
   8   5   2        381.68        363.20        13.80 o                         
   9   5   2        594.01        584.77        26.76 o                         
  10   5   2         76.38         74.92         9.85 o                         
  11   5   2         48.32         58.65        13.40 o                         
  -8   6   2         50.63         41.58        10.17 o                         
  -7   6   2        220.20        244.59        14.15 o                         
  -6   6   2         74.39         77.73        11.93 o                         
  -5   6   2        272.45        282.34        10.75 o                         
  -4   6   2        245.98        251.68         9.65 o                         
  -3   6   2        339.84        340.41        10.13 o                         
  -2   6   2         58.32         70.98         5.00 o                         
  -1   6   2       2654.94       2488.75        26.54 o                         
   0   6   2       1553.58       1518.39        18.94 o                         
   1   6   2        143.27        168.86         4.17 o                         
   2   6   2       1653.06       1630.64        15.56 o                         
   3   6   2       1462.41       1431.74        17.78 o                         
   4   6   2         88.16         99.01         5.16 o                         
   5   6   2       2165.04       2141.27        27.05 o                         
   6   6   2       2160.48       2110.06        29.74 o                         
   7   6   2         21.43         11.72         5.13 o                         
   8   6   2       1292.30       1265.45        27.79 o                         
   9   6   2       1689.69       1784.67        62.02 o                         
  10   6   2         50.87         69.29        16.68 o                         
  11   6   2        490.20        494.32        53.46 o                         
  -7   7   2        162.55        166.19        13.90 o                         
  -6   7   2         49.78         39.11         9.37 o                         
  -5   7   2        412.41        435.92        13.71 o                         
  -4   7   2         62.31         74.83         6.97 o                         
  -3   7   2        699.97        717.22        15.08 o                         
  -2   7   2       1567.48       1550.72        29.68 o                         
  -1   7   2       5543.57       5355.43        59.28 o                         
   0   7   2        567.66        566.11         9.75 o                         
   1   7   2        129.55        121.53         4.14 o                         
   2   7   2         71.16         70.44         3.67 o                         
   3   7   2         31.66         25.94         3.32 o                         
   4   7   2       2704.79       2685.11        32.47 o                         
   5   7   2          0.03          1.67         3.47 o                         
   6   7   2         76.36         79.70         6.06 o                         
   7   7   2       1649.25       1641.99        28.42 o                         
   8   7   2       3501.42       3601.91        62.83 o                         
   9   7   2        157.47        116.30        14.07 o                         
  10   7   2          4.52          9.87        10.75 o                         
  11   7   2        249.72        221.16        19.05 o                         
  -6   8   2        365.06        395.77        17.92 o                         
  -5   8   2        202.14        206.62        12.74 o                         
  -4   8   2        463.64        461.89        15.74 o                         
  -3   8   2        104.86        110.34         8.54 o                         
  -2   8   2         50.59         66.34         6.06 o                         
  -1   8   2        668.79        674.42        14.04 o                         
   0   8   2        653.41        649.28        13.01 o                         
   1   8   2         50.27         55.58         4.32 o                         
   2   8   2         33.37         35.01         4.18 o                         
   3   8   2        924.46        944.72        16.49 o                         
   4   8   2       2342.94       2262.14        29.10 o                         
   5   8   2         43.44         50.72         5.29 o                         
   6   8   2        432.20        440.26        11.23 o                         
   7   8   2       1039.29       1008.60        45.85 o                         
   8   8   2         97.71         92.68        13.63 o                         
   9   8   2        629.06        700.96        33.55 o                         
  10   8   2        363.10        329.26        26.87 o                         
  -5   9   2         62.54         53.69         8.79 o                         
  -4   9   2          0.26          5.85         7.24 o                         
  -3   9   2        647.95        657.80        17.82 o                         
  -2   9   2         17.91          7.09         6.37 o                         
  -1   9   2       1487.46       1517.59        25.47 o                         
   0   9   2        204.23        206.96         8.69 o                         
   1   9   2         69.27         83.26         5.72 o                         
   2   9   2        221.48        269.46         8.66 o                         
   3   9   2       2783.49       2714.31        34.29 o                         
   4   9   2         38.74         30.77         5.40 o                         
   5   9   2         10.90         14.95         5.13 o                         
   6   9   2         17.52         16.66         5.49 o                         
   7   9   2          1.54         -0.49         6.04 o                         
   8   9   2       1095.44       1126.10        33.26 o                         
   9   9   2          2.76          2.45        10.27 o                         
  10   9   2          3.41          2.67        14.44 o                         
  -4  10   2        358.30        368.01        20.83 o                         
  -3  10   2          7.40         15.19         8.52 o                         
  -2  10   2        280.03        282.34        16.17 o                         
  -1  10   2        130.70        138.23        10.62 o                         
   0  10   2        312.65        303.41        15.87 o                         
   1  10   2        428.81        451.03        13.80 o                         
   2  10   2        352.39        357.26        11.91 o                         
   3  10   2        309.65        343.04        14.38 o                         
   4  10   2        966.60        947.63        21.70 o                         
   5  10   2        143.01        137.93         9.69 o                         
   6  10   2         10.76         16.20         7.83 o                         
   7  10   2         71.36         69.59        10.04 o                         
   8  10   2        606.70        600.73        26.22 o                         
   9  10   2        138.47        123.13        25.19 o                         
  -2  11   2        114.44         99.86        11.28 o                         
  -1  11   2         39.88         40.89         9.23 o                         
   0  11   2        262.72        272.84        14.09 o                         
   1  11   2        543.09        569.49        20.17 o                         
   2  11   2        778.20        840.62        23.48 o                         
   3  11   2       1437.45       1470.86        33.85 o                         
   4  11   2         40.07         42.35         9.87 o                         
   5  11   2        105.30        115.62        12.07 o                         
   6  11   2         77.14         80.78        10.98 o                         
   7  11   2        265.61        286.27        27.29 o                         
   8  11   2          1.93         17.57        15.36 o                         
   0  12   2        143.62        138.28        11.96 o                         
   1  12   2        492.31        516.88        40.89 o                         
   2  12   2        690.42        722.03        30.21 o                         
   3  12   2        456.32        454.34        24.91 o                         
   4  12   2          0.77         -9.05         9.05 o                         
   5  12   2        445.26        471.35        21.45 o                         
  -3 -12   3         43.97         34.67        13.29 o                         
  -2 -12   3        149.89        159.76        13.63 o                         
  -1 -12   3         59.93         61.31        10.98 o                         
  -6 -11   3         16.92         27.76         9.85 o                         
  -5 -11   3        399.62        382.14        18.96 o                         
  -4 -11   3         62.98         54.06        11.59 o                         
  -3 -11   3         15.14         25.65         9.05 o                         
  -2 -11   3          1.62         -7.29         9.37 o                         
  -1 -11   3        975.30       1009.78        23.76 o                         
   0 -11   3         13.48         12.70         7.20 o                         
   1 -11   3       1004.77        969.99        20.70 o                         
   2 -11   3        554.86        607.91        17.39 o                         
  -7 -10   3        114.54        101.63        11.12 o                         
  -6 -10   3         25.06         18.21         7.92 o                         
  -5 -10   3          2.25          6.07         9.63 o                         
  -4 -10   3          2.47         -8.44         8.56 o                         
  -3 -10   3         10.45          1.05         7.39 o                         
  -2 -10   3         20.43         20.90         7.95 o                         
  -1 -10   3        348.53        391.65        14.49 o                         
   0 -10   3       1580.78       1631.47        27.60 o                         
   1 -10   3       1149.12       1160.96        23.21 o                         
   2 -10   3         53.18         49.05         8.12 o                         
   3 -10   3          4.69         10.13         8.74 o                         
   4 -10   3        842.51        882.12        22.47 o                         
  -8  -9   3         13.97          2.55        11.23 o                         
  -7  -9   3         17.89         18.65        12.12 o                         
  -6  -9   3          0.77          2.24         8.05 o                         
  -5  -9   3        662.70        629.68        21.83 o                         
  -4  -9   3        682.58        663.16        17.01 o                         
  -3  -9   3       1714.29       1705.17        25.95 o                         
  -2  -9   3        545.24        545.42        16.71 o                         
  -1  -9   3        677.80        673.33        16.38 o                         
   0  -9   3         43.98         50.57         6.73 o                         
   1  -9   3         42.63         36.52         6.89 o                         
   2  -9   3        423.89        424.01        14.22 o                         
   3  -9   3        650.49        665.08        20.08 o                         
   4  -9   3          6.33         10.10         6.98 o                         
   5  -9   3         23.04         25.96         8.64 o                         
   6  -9   3        764.92        764.46        22.62 o                         
  -9  -8   3        377.41        341.93        27.51 o                         
  -8  -8   3         87.68        101.20        15.60 o                         
  -7  -8   3         91.82         86.08         9.45 o                         
  -6  -8   3       1196.76       1189.90        21.01 o                         
  -5  -8   3       1581.60       1556.26        24.13 o                         
  -4  -8   3        173.50        177.25         7.84 o                         
  -3  -8   3        179.91        191.79         8.79 o                         
  -2  -8   3        636.78        634.46        16.93 o                         
  -1  -8   3        480.59        477.14        10.58 o                         
   0  -8   3        162.20        161.36         7.68 o                         
   1  -8   3         44.39         46.37         5.70 o                         
   2  -8   3        214.30        214.47         9.38 o                         
   3  -8   3        357.37        354.47        11.13 o                         
   4  -8   3        422.46        431.88        13.44 o                         
   5  -8   3       1094.97       1120.61        22.03 o                         
   6  -8   3         84.52         94.90         8.63 o                         
   7  -8   3         77.28         72.31        10.66 o                         
 -10  -7   3        880.40        962.69        55.76 o                         
  -9  -7   3         10.16         11.76        12.52 o                         
  -8  -7   3         92.77         96.11        11.68 o                         
  -7  -7   3        573.04        596.37        17.41 o                         
  -6  -7   3       2321.74       2264.95        31.17 o                         
  -5  -7   3       1402.30       1391.92        21.72 o                         
  -4  -7   3       2631.85       2548.62        33.86 o                         
  -3  -7   3        189.49        193.33         9.10 o                         
  -2  -7   3        165.06        172.03         9.09 o                         
  -1  -7   3        650.53        609.66        11.20 o                         
   0  -7   3          5.70          4.12         2.78 o                         
   1  -7   3          7.17          4.07         4.02 o                         
   2  -7   3        751.04        714.22        11.54 o                         
   3  -7   3       3586.88       3431.32        34.93 o                         
   4  -7   3         17.60         15.11         4.81 o                         
   5  -7   3         52.27         50.59         6.95 o                         
   6  -7   3        363.26        368.88        12.90 o                         
   7  -7   3        176.95        163.61        10.97 o                         
   8  -7   3        258.10        224.75        15.83 o                         
 -10  -6   3        303.95        285.31        18.40 o                         
  -9  -6   3         13.52         -2.58         9.47 o                         
  -8  -6   3        247.74        231.20        19.32 o                         
  -7  -6   3        124.54        117.78        11.60 o                         
  -6  -6   3        474.14        460.31        14.47 o                         
  -5  -6   3       5162.64       5039.60        61.63 o                         
  -4  -6   3       1092.46       1020.97        20.06 o                         
  -3  -6   3       1775.28       1604.88        21.24 o                         
  -2  -6   3       1904.94       1772.32        23.57 o                         
  -1  -6   3       5412.53       5320.13        48.03 o                         
   0  -6   3        715.41        751.20        10.02 o                         
   1  -6   3        783.73        727.96        10.09 o                         
   2  -6   3       2598.13       2416.08        23.95 o                         
   3  -6   3        309.61        292.28         7.64 o                         
   4  -6   3       1855.26       1803.56        22.64 o                         
   5  -6   3       1102.77       1142.25        17.55 o                         
   6  -6   3        306.10        288.29        10.08 o                         
   7  -6   3        274.69        288.85        12.52 o                         
   8  -6   3        449.41        466.87        16.34 o                         
 -10  -5   3         50.22         34.73         9.53 o                         
  -9  -5   3       1688.56       1659.98        31.44 o                         
  -8  -5   3        605.31        642.03        17.52 o                         
  -7  -5   3         20.94         24.64         7.73 o                         
  -6  -5   3       2043.56       1992.92        36.24 o                         
  -5  -5   3        852.73        799.54        17.16 o                         
  -4  -5   3         25.44         12.40         4.45 o                         
  -3  -5   3         13.50         17.42         3.72 o                         
  -2  -5   3       8810.04       8598.42        78.43 o                         
  -1  -5   3       1365.06       1356.43        14.92 o                         
   0  -5   3       2303.39       2149.33        20.59 o                         
   1  -5   3       2203.03       2207.98        20.38 o                         
   2  -5   3         16.57         14.64         2.51 o                         
   3  -5   3       1941.77       1856.71        18.63 o                         
   4  -5   3       1694.08       1685.08        20.87 o                         
   5  -5   3        166.70        163.88         6.99 o                         
   6  -5   3        373.88        379.59        10.29 o                         
   7  -5   3       3293.84       3317.12        43.62 o                         
   8  -5   3        362.78        369.60        14.08 o                         
   9  -5   3         19.40         30.41         8.04 o                         
 -10  -4   3        637.97        626.65        22.21 o                         
  -9  -4   3       1808.14       1817.02        27.97 o                         
  -8  -4   3        112.57        106.88         7.63 o                         
  -7  -4   3          1.97          4.71         5.33 o                         
  -6  -4   3        194.06        181.45         8.38 o                         
  -5  -4   3        313.80        320.14         8.04 o                         
  -4  -4   3        961.10        910.47        13.64 o                         
  -3  -4   3       1487.77       1440.78        18.37 o                         
  -2  -4   3         52.45         57.53         4.45 o                         
  -1  -4   3       6321.51       6064.98        55.97 o                         
   0  -4   3      14344.66      13911.05       111.90 o                         
   1  -4   3       2884.34       2840.80        23.69 o                         
   2  -4   3        140.91        148.97         4.52 o                         
   3  -4   3        288.19        247.62         5.37 o                         
   4  -4   3       1182.23       1171.32        13.99 o                         
   5  -4   3       1055.56       1070.93        14.63 o                         
   6  -4   3        448.13        426.85         9.67 o                         
   7  -4   3         54.00         66.88         6.91 o                         
   8  -4   3        728.11        720.43        17.36 o                         
   9  -4   3       1603.34       1640.05        30.92 o                         
  10  -4   3         88.09         89.25        10.56 o                         
 -10  -3   3        177.80        162.06        10.67 o                         
  -9  -3   3        464.98        450.54        17.92 o                         
  -8  -3   3        231.87        242.59        10.10 o                         
  -7  -3   3        241.59        233.31         9.08 o                         
  -6  -3   3         59.41         58.59         5.01 o                         
  -5  -3   3       2125.63       2038.90        22.22 o                         
  -4  -3   3       5289.05       5220.21        46.62 o                         
  -3  -3   3        459.33        447.81         7.30 o                         
  -2  -3   3       3221.44       3090.79        30.27 o                         
  -1  -3   3        804.04        709.80         9.89 o                         
   0  -3   3       1202.76       1205.60        13.51 o                         
   1  -3   3       3652.46       3663.08        31.38 o                         
   2  -3   3       1361.23       1313.54        13.28 o                         
   3  -3   3       3854.05       3899.46        32.92 o                         
   4  -3   3        763.37        718.82         9.81 o                         
   5  -3   3       2230.91       2235.65        22.58 o                         
   6  -3   3          3.58          0.10         3.27 o                         
   7  -3   3        695.52        686.96        14.02 o                         
   8  -3   3       2159.29       2171.32        31.90 o                         
   9  -3   3        195.50        203.05        11.95 o                         
  10  -3   3        899.27        935.78        30.40 o                         
 -10  -2   3         14.74         15.11         7.57 o                         
  -9  -2   3        125.44        137.45         9.39 o                         
  -8  -2   3         46.37         63.35         7.14 o                         
  -7  -2   3        751.29        787.16        16.67 o                         
  -6  -2   3        406.13        401.23         9.43 o                         
  -5  -2   3       5487.32       5528.15        49.90 o                         
  -4  -2   3          1.19          6.59         2.49 o                         
  -3  -2   3        200.08        207.31         4.77 o                         
  -2  -2   3          5.98         14.62         2.76 o                         
  -1  -2   3       2467.22       2470.06        24.47 o                         
   0  -2   3       8422.17       8471.39        80.53 o                         
   1  -2   3       1238.19       1269.47        15.82 o                         
   2  -2   3        887.67        961.79        10.83 o                         
   3  -2   3        349.64        344.00         5.93 o                         
   4  -2   3      11672.01      11455.12        93.51 o                         
   5  -2   3        127.76        136.40         4.71 o                         
   6  -2   3         99.00        106.27         4.99 o                         
   7  -2   3         29.03         36.12         4.67 o                         
   8  -2   3        371.30        381.64        12.30 o                         
   9  -2   3        331.68        326.77        12.62 o                         
  10  -2   3          1.70         16.76         7.59 o                         
  11  -2   3        356.09        330.55        27.58 o                         
 -10  -1   3        328.33        320.56        13.74 o                         
  -9  -1   3        227.23        217.81        12.06 o                         
  -8  -1   3       1144.22       1121.32        23.93 o                         
  -7  -1   3        312.22        328.29        11.49 o                         
  -6  -1   3        361.52        374.78        13.76 o                         
  -5  -1   3       1048.70       1038.30        14.74 o                         
  -4  -1   3        864.27        864.44        12.08 o                         
  -3  -1   3        140.64        148.92         4.50 o                         
  -2  -1   3        464.23        498.00         6.63 o                         
  -1  -1   3       2693.04       2761.61        28.59 o                         
   0  -1   3        302.21        301.84         5.72 o                         
   1  -1   3       1835.20       1997.60        17.06 o                         
   2  -1   3       3296.69       3474.40        28.35 o                         
   3  -1   3       6601.56       6886.96        56.63 o                         
   4  -1   3         68.93         81.17         3.64 o                         
   5  -1   3       4514.35       4529.47        41.72 o                         
   6  -1   3       2251.57       2244.02        24.85 o                         
   7  -1   3        279.07        286.01         9.40 o                         
   8  -1   3         60.82         65.25         6.18 o                         
   9  -1   3       2035.15       1953.73        29.35 o                         
  10  -1   3         60.44         51.64         7.58 o                         
  11  -1   3         74.05         65.72         9.72 o                         
 -10   0   3         14.40         19.62         8.99 o                         
  -9   0   3         41.95         51.42         9.45 o                         
  -8   0   3       1241.19       1244.78        23.41 o                         
  -7   0   3        635.21        668.78        15.78 o                         
  -6   0   3       2501.02       2490.65        34.29 o                         
  -5   0   3       1382.24       1411.64        21.53 o                         
  -4   0   3        881.37        933.66        13.08 o                         
  -3   0   3       2961.57       2957.60        31.91 o                         
  -2   0   3        183.26        162.79         4.87 o                         
  -1   0   3       7286.87       7606.92        61.85 o                         
   0   0   3        317.38        332.71         5.39 o                         
   1   0   3         78.92         81.99         2.73 o                         
   2   0   3       8706.54       9238.66        71.24 o                         
   3   0   3       1432.10       1546.30        15.62 o                         
   4   0   3       4411.15       4400.57        46.34 o                         
   5   0   3        398.44        402.06         7.59 o                         
   6   0   3        104.21        106.64         4.81 o                         
   7   0   3        191.94        208.60         7.25 o                         
   8   0   3       2899.51       2894.24        36.68 o                         
   9   0   3       1585.31       1583.72        27.28 o                         
  10   0   3         78.62         79.17         8.36 o                         
  11   0   3          8.31          0.11         9.86 o                         
 -10   1   3       1870.83       1939.21        43.93 o                         
  -9   1   3         48.58         34.48         9.70 o                         
  -8   1   3        170.76        192.39        10.80 o                         
  -7   1   3         40.05         33.64         6.79 o                         
  -6   1   3       2737.65       2747.19        59.51 o                         
  -5   1   3       1881.62       1867.89        22.87 o                         
  -4   1   3         99.78         92.57         4.72 o                         
  -3   1   3       5292.60       5252.93        52.47 o                         
  -2   1   3       1426.46       1433.63        16.86 o                         
  -1   1   3       6453.86       6907.33        62.66 o                         
   0   1   3       1072.55       1164.07        13.03 o                         
   1   1   3       2052.43       2277.91        22.50 o                         
   2   1   3      13028.93      14317.46       119.69 o                         
   3   1   3       5786.97       5964.76        60.17 o                         
   4   1   3          7.31         17.70         2.85 o                         
   5   1   3        308.52        318.11         6.93 o                         
   6   1   3        478.27        473.05         8.37 o                         
   7   1   3       1516.64       1499.29        25.80 o                         
   8   1   3        761.34        757.58        14.73 o                         
   9   1   3         70.47         72.83         7.98 o                         
  10   1   3        164.33        182.26        11.76 o                         
  11   1   3         30.67         18.58         9.76 o                         
 -10   2   3        744.30        791.66        42.81 o                         
  -9   2   3         17.59         20.57         8.29 o                         
  -8   2   3          1.21         -0.72         6.90 o                         
  -7   2   3       1017.01       1030.99        24.97 o                         
  -6   2   3        281.37        271.14        10.48 o                         
  -5   2   3       3282.39       3237.39        35.80 o                         
  -4   2   3        136.48        144.31         5.86 o                         
  -3   2   3          6.22          4.84         3.51 o                         
  -2   2   3       4881.70       4640.41        49.79 o                         
  -1   2   3      15077.75      15427.50       144.76 o                         
   0   2   3       1894.11       1989.83        22.25 o                         
   1   2   3         12.19         14.50         2.54 o                         
   2   2   3        363.24        435.00         7.20 o                         
   3   2   3       2678.81       2708.51        35.23 o                         
   4   2   3        136.70        123.34         3.66 o                         
   5   2   3       3127.78       3134.65        29.41 o                         
   6   2   3       1107.13       1142.51        14.47 o                         
   7   2   3        564.03        569.83        13.82 o                         
   8   2   3       2805.38       2736.69        43.46 o                         
   9   2   3         78.29         80.46         8.15 o                         
  10   2   3         43.76         45.77         7.97 o                         
  11   2   3         33.35         24.53         8.64 o                         
  -9   3   3         74.40         79.23        12.20 o                         
  -8   3   3         15.39         17.59        11.92 o                         
  -7   3   3       1261.77       1233.17        28.82 o                         
  -6   3   3       2492.23       2534.03        32.94 o                         
  -5   3   3        663.27        664.56        12.45 o                         
  -4   3   3        557.64        575.16        10.12 o                         
  -3   3   3       1475.19       1453.14        16.37 o                         
  -2   3   3       8774.25       8529.58        70.44 o                         
  -1   3   3        294.33        312.96         5.48 o                         
   0   3   3       2887.49       2925.62        35.06 o                         
   1   3   3       1977.66       2180.94        23.67 o                         
   2   3   3       5462.42       5637.49        49.30 o                         
   3   3   3       2083.07       2091.66        26.30 o                         
   4   3   3       1030.80        975.68        13.07 o                         
   5   3   3        347.54        343.01         6.42 o                         
   6   3   3        347.03        343.28         7.28 o                         
   7   3   3       3616.97       3539.73        41.14 o                         
   8   3   3        166.54        173.02         9.22 o                         
   9   3   3         39.61         28.36         6.58 o                         
  10   3   3         67.07         84.53         9.75 o                         
  11   3   3        209.37        235.19        15.45 o                         
  12   3   3         40.75         29.76        25.69 o                         
  -9   4   3         31.20         33.14        30.09 o                         
  -8   4   3        291.02        278.00        19.89 o                         
  -7   4   3       1415.93       1438.92        39.27 o                         
  -6   4   3       1067.53       1127.29        21.84 o                         
  -5   4   3         75.12         70.96         5.49 o                         
  -4   4   3        105.51        107.28         5.42 o                         
  -3   4   3       1176.16       1151.22        15.06 o                         
  -2   4   3        373.72        405.03         7.54 o                         
  -1   4   3       1341.44       1230.64        14.03 o                         
   0   4   3        239.31        265.36         6.35 o                         
   1   4   3        110.96        126.04         3.88 o                         
   2   4   3        921.46        908.09        10.60 o                         
   3   4   3      10593.30      10512.86       115.84 o                         
   4   4   3        839.39        840.08        13.65 o                         
   5   4   3         26.11         23.03         2.89 o                         
   6   4   3        653.73        638.24        10.97 o                         
   7   4   3        837.22        796.84        18.02 o                         
   8   4   3       1095.77        988.02        20.03 o                         
   9   4   3          2.17         -5.44         5.44 o                         
  10   4   3        148.63        160.43        10.50 o                         
  11   4   3         47.97         48.87        10.30 o                         
  -8   5   3         17.58         19.73        11.33 o                         
  -7   5   3       1126.16       1182.64        30.47 o                         
  -6   5   3        242.97        246.33        12.89 o                         
  -5   5   3        470.11        449.43        12.40 o                         
  -4   5   3        212.93        213.52         7.81 o                         
  -3   5   3         28.58         31.22         4.32 o                         
  -2   5   3       2463.37       2362.18        29.58 o                         
  -1   5   3       1631.92       1549.41        20.30 o                         
   0   5   3         23.89         40.14         3.25 o                         
   1   5   3        957.41       1067.08        12.40 o                         
   2   5   3       8372.11       8030.00        69.34 o                         
   3   5   3         65.10         60.94         3.12 o                         
   4   5   3       1497.34       1447.52        18.80 o                         
   5   5   3       1177.51       1153.79        16.24 o                         
   6   5   3        746.56        726.31        12.34 o                         
   7   5   3        771.10        761.92        18.03 o                         
   8   5   3        187.35        199.24        13.66 o                         
   9   5   3        155.76        175.94        11.56 o                         
  10   5   3          4.69          5.38         6.53 o                         
  11   5   3       1037.16       1048.04        28.54 o                         
  -7   6   3        641.61        662.21        21.39 o                         
  -6   6   3        878.17        867.86        22.79 o                         
  -5   6   3        267.58        293.16        11.25 o                         
  -4   6   3         10.62         15.12         5.45 o                         
  -3   6   3        922.42        953.49        16.96 o                         
  -2   6   3       2906.60       2874.63        35.29 o                         
  -1   6   3        255.46        244.98         9.07 o                         
   0   6   3          0.67         -1.81         2.48 o                         
   1   6   3          1.68          3.91         2.25 o                         
   2   6   3          0.92         -1.96         2.06 o                         
   3   6   3       2569.40       2450.41        25.80 o                         
   4   6   3        551.41        537.12         8.52 o                         
   5   6   3        399.41        400.97        10.54 o                         
   6   6   3          2.22          5.52         3.95 o                         
   7   6   3       3785.35       3668.15        51.59 o                         
   8   6   3       1051.52       1041.09        26.39 o                         
   9   6   3          6.58          5.77         8.94 o                         
  10   6   3          8.19          1.24         9.80 o                         
  11   6   3        645.48        650.08        22.48 o                         
  -7   7   3        482.73        474.74        19.88 o                         
  -6   7   3         38.21         35.56         9.32 o                         
  -5   7   3         97.18         98.78         8.36 o                         
  -4   7   3        246.40        253.20        10.56 o                         
  -3   7   3        437.05        451.16        12.51 o                         
  -2   7   3         28.29         29.09         5.60 o                         
  -1   7   3        811.82        807.09        15.86 o                         
   0   7   3        534.04        492.18        10.55 o                         
   1   7   3          8.23          6.09         3.11 o                         
   2   7   3        658.50        638.25        10.19 o                         
   3   7   3        900.14        903.64        15.59 o                         
   4   7   3        256.21        261.60         8.09 o                         
   5   7   3        229.73        233.12         7.83 o                         
   6   7   3       2194.03       2086.64        35.62 o                         
   7   7   3        187.69        213.12        10.55 o                         
   8   7   3         38.22         32.94         8.21 o                         
   9   7   3        708.38        725.42        27.02 o                         
  10   7   3        447.91        389.65        22.47 o                         
  11   7   3         88.67         73.23        14.53 o                         
  -6   8   3        241.51        212.61        14.69 o                         
  -5   8   3          0.45         -3.59         6.73 o                         
  -4   8   3         20.13         28.30         6.76 o                         
  -3   8   3        653.56        644.08        16.51 o                         
  -2   8   3        968.13        908.79        19.08 o                         
  -1   8   3         36.05         43.60         6.62 o                         
   0   8   3        152.97        168.01         7.51 o                         
   1   8   3        175.33        198.30         7.65 o                         
   2   8   3        551.33        534.41        11.81 o                         
   3   8   3        426.17        442.85        14.77 o                         
   4   8   3        140.46        149.69         7.92 o                         
   5   8   3         43.90         41.97         4.92 o                         
   6   8   3          2.57          0.83         4.03 o                         
   7   8   3        703.12        675.94        16.06 o                         
   8   8   3       1921.18       1847.54        37.53 o                         
   9   8   3         62.25         63.92        12.78 o                         
  10   8   3        161.35        139.51        15.92 o                         
  -5   9   3         36.16         19.47        12.36 o                         
  -4   9   3        565.04        550.06        22.02 o                         
  -3   9   3       1831.84       1854.50        47.22 o                         
  -2   9   3         15.74         11.49         7.23 o                         
  -1   9   3         24.73         20.87         7.11 o                         
   0   9   3         70.32         74.93         8.70 o                         
   1   9   3        724.37        727.19        16.05 o                         
   2   9   3          4.02          4.69         5.12 o                         
   3   9   3         93.95        103.05         7.29 o                         
   4   9   3        628.77        652.51        16.82 o                         
   5   9   3         12.21          7.89         5.15 o                         
   6   9   3        937.97        931.26        26.12 o                         
   7   9   3         22.27         27.05         8.16 o                         
   8   9   3        314.83        321.23        22.10 o                         
   9   9   3         96.55        103.67        18.22 o                         
  10   9   3        615.49        617.66        64.13 o                         
  -3  10   3        132.95        101.58        11.34 o                         
  -2  10   3         88.48         78.67        10.72 o                         
  -1  10   3         14.46         10.63         7.51 o                         
   0  10   3        290.84        318.50        14.46 o                         
   1  10   3        198.15        218.28        11.71 o                         
   2  10   3       1594.81       1663.19        60.65 o                         
   3  10   3        365.62        421.16        18.03 o                         
   4  10   3          1.37         -3.42         5.75 o                         
   5  10   3         41.27         29.18         7.23 o                         
   6  10   3          5.00          1.08         8.20 o                         
   7  10   3          0.17         -2.75         7.80 o                         
   8  10   3        203.15        197.22        14.59 o                         
   9  10   3          4.45        -12.26        13.14 o                         
  -2  11   3        157.67        143.87        12.88 o                         
  -1  11   3         33.20         24.29         8.77 o                         
   0  11   3         43.49         25.55         8.45 o                         
   1  11   3        672.78        694.77        19.74 o                         
   2  11   3         54.27         62.77        10.86 o                         
   3  11   3        141.51        167.27        15.94 o                         
   4  11   3        531.53        554.65        21.39 o                         
   5  11   3        250.75        273.22        16.39 o                         
   6  11   3         90.35         96.84        13.62 o                         
   7  11   3        133.97        126.57        12.74 o                         
   1  12   3          1.04         10.43         8.95 o                         
   2  12   3        482.60        459.51        30.94 o                         
   3  12   3        791.47        816.88        57.38 o                         
   4  12   3         75.61         73.62        12.24 o                         
   5  12   3          1.49          4.42         9.88 o                         
  -5 -11   4         43.20         34.67        16.19 o                         
  -4 -11   4        187.67        223.59        16.10 o                         
  -3 -11   4         36.42         39.93        12.15 o                         
  -2 -11   4          8.88         -2.98        10.06 o                         
  -1 -11   4         28.05         19.06        15.79 o                         
   0 -11   4        793.05        852.33        20.50 o                         
   1 -11   4        176.10        185.55        11.77 o                         
   2 -11   4         25.92         24.33         9.54 o                         
  -7 -10   4         82.58         85.89        13.96 o                         
  -6 -10   4        211.03        189.29        14.43 o                         
  -5 -10   4       1276.46       1298.56        29.37 o                         
  -4 -10   4         39.64         27.27        10.45 o                         
  -3 -10   4        159.93        174.41        12.34 o                         
  -2 -10   4        389.39        397.72        18.73 o                         
  -1 -10   4        362.70        402.21        15.20 o                         
   0 -10   4          1.57          7.69         6.39 o                         
   1 -10   4        142.86        141.12        13.60 o                         
   2 -10   4         76.69         85.02        11.92 o                         
   3 -10   4         36.05         16.60         7.93 o                         
   4 -10   4         14.75         14.33         9.14 o                         
  -8  -9   4         12.70          8.30        12.40 o                         
  -7  -9   4        337.16        347.95        17.98 o                         
  -6  -9   4        307.70        310.34        20.76 o                         
  -5  -9   4        271.03        279.09        14.54 o                         
  -4  -9   4          2.60         -7.45         7.45 o                         
  -3  -9   4        480.56        482.56        15.29 o                         
  -2  -9   4        190.59        197.90        10.44 o                         
  -1  -9   4          6.46          1.85         6.07 o                         
   0  -9   4       1163.90       1152.00        21.66 o                         
   1  -9   4         96.44         93.82         8.38 o                         
   2  -9   4          0.15         -6.05         6.05 o                         
   3  -9   4          5.09         -3.79         6.56 o                         
   4  -9   4        914.07        935.41        24.46 o                         
   5  -9   4         88.14         77.64        11.02 o                         
  -9  -8   4         82.08         82.28        17.16 o                         
  -8  -8   4          0.21          3.32        11.68 o                         
  -7  -8   4         48.27         38.17         9.64 o                         
  -6  -8   4        910.90        920.99        23.73 o                         
  -5  -8   4        447.08        437.38        16.76 o                         
  -4  -8   4         51.83         46.77         7.31 o                         
  -3  -8   4         21.07         13.44         5.65 o                         
  -2  -8   4         36.57         48.60         6.21 o                         
  -1  -8   4       1030.00       1016.97        16.29 o                         
   0  -8   4          3.14         12.83         4.43 o                         
   1  -8   4         84.36         67.86         5.97 o                         
   2  -8   4        137.35        153.97         8.76 o                         
   3  -8   4        628.53        623.53        15.00 o                         
   4  -8   4         74.19         69.30         7.45 o                         
   5  -8   4        334.57        331.60        13.25 o                         
   6  -8   4         70.98         74.68         8.84 o                         
  -9  -7   4        247.86        263.66        21.75 o                         
  -8  -7   4        121.10        145.30        30.82 o                         
  -7  -7   4        176.93        184.42        18.49 o                         
  -6  -7   4        499.82        515.32        15.82 o                         
  -5  -7   4       1844.89       1779.37        26.18 o                         
  -4  -7   4          6.59          0.36         4.66 o                         
  -3  -7   4          1.81         -0.83         4.61 o                         
  -2  -7   4        742.62        778.93        15.02 o                         
  -1  -7   4        410.34        400.62         9.72 o                         
   0  -7   4        411.09        397.62         8.82 o                         
   1  -7   4          6.96          5.78         3.73 o                         
   2  -7   4         42.44         33.58         4.86 o                         
   3  -7   4         14.49          8.94         3.95 o                         
   4  -7   4       3537.15       3412.66        35.68 o                         
   5  -7   4        290.98        281.19        10.49 o                         
   6  -7   4        343.78        345.49        12.54 o                         
   7  -7   4         35.16         27.23         9.04 o                         
 -10  -6   4        223.67        222.45        21.36 o                         
  -9  -6   4         14.04         22.90        13.48 o                         
  -8  -6   4         34.68         21.73         9.48 o                         
  -7  -6   4          1.63         -1.27         7.91 o                         
  -6  -6   4       2998.02       3031.13        58.63 o                         
  -5  -6   4        129.35        130.78         9.97 o                         
  -4  -6   4        419.18        426.10        10.88 o                         
  -3  -6   4        126.18        118.71         8.92 o                         
  -2  -6   4       1412.65       1335.06        19.18 o                         
  -1  -6   4       2033.83       1954.34        20.88 o                         
   0  -6   4       2241.61       2213.76        21.00 o                         
   1  -6   4         52.48         45.14         3.99 o                         
   2  -6   4        100.75        110.89         5.98 o                         
   3  -6   4       5494.94       5284.67        49.57 o                         
   4  -6   4        570.37        542.72        10.64 o                         
   5  -6   4        272.37        258.72         9.13 o                         
   6  -6   4          1.07         -4.53         4.53 o                         
   7  -6   4       1118.21       1132.29        22.33 o                         
   8  -6   4         66.53         63.38         8.92 o                         
 -10  -5   4        266.68        269.40        13.85 o                         
  -9  -5   4        111.67        104.35        12.06 o                         
  -8  -5   4          2.77          6.49         8.49 o                         
  -7  -5   4         27.44         31.44         6.97 o                         
  -6  -5   4          9.03          7.70         5.47 o                         
  -5  -5   4       2005.03       1992.13        32.06 o                         
  -4  -5   4        877.73        840.02        12.96 o                         
  -3  -5   4        577.85        589.32        12.82 o                         
  -2  -5   4        173.36        183.66         5.66 o                         
  -1  -5   4       6488.84       6129.69        49.84 o                         
   0  -5   4       3519.17       3493.45        30.21 o                         
   1  -5   4        150.84        166.08         5.35 o                         
   2  -5   4        375.25        362.04         6.70 o                         
   3  -5   4       2256.21       2192.03        22.34 o                         
   4  -5   4       1672.79       1621.47        19.18 o                         
   5  -5   4        226.04        218.84         7.88 o                         
   6  -5   4        178.94        174.94         8.65 o                         
   7  -5   4        825.02        796.28        17.88 o                         
   8  -5   4       3103.56       3021.47        42.07 o                         
   9  -5   4         10.17          3.01         7.91 o                         
 -10  -4   4         34.45         30.45         9.28 o                         
  -9  -4   4         81.96         79.53         8.64 o                         
  -8  -4   4        808.34        836.80        25.28 o                         
  -7  -4   4        285.61        305.67        13.93 o                         
  -6  -4   4       1266.28       1242.81        22.90 o                         
  -5  -4   4        883.77        909.05        16.19 o                         
  -4  -4   4       1268.15       1195.75        15.93 o                         
  -3  -4   4          2.35          1.97         2.93 o                         
  -2  -4   4       2786.97       2560.93        25.19 o                         
  -1  -4   4        490.92        490.04         7.46 o                         
   0  -4   4        770.14        778.04         9.82 o                         
   1  -4   4       1972.43       1867.08        19.46 o                         
   2  -4   4       3379.29       3337.75        28.88 o                         
   3  -4   4        128.23        127.76         4.26 o                         
   4  -4   4       1134.39       1086.94        12.73 o                         
   5  -4   4        749.22        764.52        12.07 o                         
   6  -4   4        395.79        363.83         9.60 o                         
   7  -4   4       3584.91       3558.89        45.12 o                         
   8  -4   4       1496.03       1440.64        27.06 o                         
   9  -4   4         20.52         20.88         7.89 o                         
  10  -4   4        414.53        401.78        23.25 o                         
 -10  -3   4        519.79        501.46        16.71 o                         
  -9  -3   4         26.56         21.79         7.61 o                         
  -8  -3   4         30.43         33.60         6.98 o                         
  -7  -3   4        244.43        267.93        18.29 o                         
  -6  -3   4        632.84        715.97        15.25 o                         
  -5  -3   4         48.42         37.18         3.89 o                         
  -4  -3   4        413.96        434.72         7.99 o                         
  -3  -3   4       1981.52       2010.53        21.93 o                         
  -2  -3   4         10.37          8.89         2.80 o                         
  -1  -3   4        678.49        649.32         8.66 o                         
   0  -3   4       5576.91       5482.51        48.64 o                         
   1  -3   4        119.55        120.11         5.57 o                         
   2  -3   4        270.91        279.61         5.62 o                         
   3  -3   4       1524.31       1476.21        14.93 o                         
   4  -3   4       1841.45       1781.62        18.48 o                         
   5  -3   4        349.56        349.60         7.33 o                         
   6  -3   4          5.33          4.39         3.18 o                         
   7  -3   4       2341.15       2297.41        31.81 o                         
   8  -3   4        568.55        563.84        16.15 o                         
   9  -3   4        335.79        349.56        15.70 o                         
  10  -3   4         97.95         76.60         9.68 o                         
 -10  -2   4         70.52         78.27         9.87 o                         
  -9  -2   4        180.12        178.44        10.79 o                         
  -8  -2   4          8.45         29.22         7.25 o                         
  -7  -2   4        428.65        452.32        14.32 o                         
  -6  -2   4        277.39        399.36        10.79 o                         
  -5  -2   4         18.68         34.80         4.82 o                         
  -4  -2   4        338.05        341.02         7.08 o                         
  -3  -2   4        180.16        192.08         6.14 o                         
  -2  -2   4       4392.77       4243.34        38.69 o                         
  -1  -2   4        325.27        282.25         6.09 o                         
   0  -2   4          9.09          4.46         2.04 o                         
   1  -2   4          6.69          1.64         2.40 o                         
   2  -2   4      11036.09      11469.39        92.78 o                         
   3  -2   4       1423.15       1326.81        14.01 o                         
   4  -2   4        158.17        178.06         6.45 o                         
   5  -2   4       2865.87       2791.74        27.84 o                         
   6  -2   4         11.72         14.59         3.41 o                         
   7  -2   4       1411.40       1368.95        19.76 o                         
   8  -2   4          5.72         -4.79         4.79 o                         
   9  -2   4        504.65        515.40        14.75 o                         
  10  -2   4        462.58        496.87        17.04 o                         
  11  -2   4        190.79        189.87        15.22 o                         
 -10  -1   4        208.92        182.64        13.87 o                         
  -9  -1   4        216.32        213.73        15.01 o                         
  -8  -1   4        858.71        895.11        31.44 o                         
  -7  -1   4        317.31        339.66        14.79 o                         
  -6  -1   4       5464.13       5446.39        66.09 o                         
  -5  -1   4       1989.17       1960.02        23.71 o                         
  -4  -1   4        335.24        361.35         8.00 o                         
  -3  -1   4       3263.24       3156.42        33.33 o                         
  -2  -1   4        606.14        569.11         8.51 o                         
  -1  -1   4         32.00         28.99         3.55 o                         
   0  -1   4        928.06       1000.22        13.10 o                         
   1  -1   4       4161.96       4684.60        46.59 o                         
   2  -1   4       1530.90       1730.10        15.74 o                         
   3  -1   4       1177.52       1150.43        12.87 o                         
   4  -1   4       2663.25       2528.44        26.25 o                         
   5  -1   4         63.56         62.37         4.34 o                         
   6  -1   4          2.18         -2.98         2.98 o                         
   7  -1   4        459.22        452.65        11.36 o                         
   8  -1   4         46.93         56.38         6.13 o                         
   9  -1   4        200.24        188.52         9.57 o                         
  10  -1   4         12.94         19.38         6.62 o                         
  11  -1   4        335.66        332.02        17.44 o                         
 -10   0   4         92.73         91.28        14.83 o                         
  -9   0   4         45.25         34.41         9.63 o                         
  -8   0   4         97.12        111.68        10.64 o                         
  -7   0   4       4760.86       4803.38        60.99 o                         
  -6   0   4         36.86         44.42         7.71 o                         
  -5   0   4        137.18        121.44         5.72 o                         
  -4   0   4          1.10          1.80         3.14 o                         
  -3   0   4       2731.25       2691.64        29.35 o                         
  -2   0   4        739.39        774.53        11.26 o                         
  -1   0   4        238.78        218.93         5.17 o                         
   0   0   4         17.84         11.44         2.44 o                         
   1   0   4         50.60         49.23         2.85 o                         
   2   0   4      10021.04      10971.32        93.06 o                         
   3   0   4       2628.78       2603.42        24.79 o                         
   4   0   4          2.93          3.36         2.25 o                         
   5   0   4       1431.01       1413.07        20.51 o                         
   6   0   4       1246.40       1220.67        15.90 o                         
   7   0   4         11.83          6.51         3.46 o                         
   8   0   4        753.62        741.85        13.73 o                         
   9   0   4        167.30        167.97         8.85 o                         
  10   0   4          1.03         -5.64         6.70 o                         
  11   0   4       1422.89       1300.03        67.19 o                         
 -10   1   4        389.37        350.65        17.54 o                         
  -9   1   4         18.43         28.26         9.94 o                         
  -8   1   4        761.05        755.32        19.39 o                         
  -7   1   4         24.84         34.73         7.11 o                         
  -6   1   4       3552.99       3593.30        51.89 o                         
  -5   1   4       3558.16       3528.89        41.52 o                         
  -4   1   4       1822.03       1774.10        21.93 o                         
  -3   1   4          0.55         -0.82         3.42 o                         
  -2   1   4       3557.90       3511.86        36.64 o                         
  -1   1   4       2951.14       2873.18        30.39 o                         
   0   1   4       1208.54       1336.83        16.52 o                         
   1   1   4      10534.57      11820.50       112.21 o                         
   2   1   4          8.76          8.57         2.10 o                         
   3   1   4       1167.20       1227.33        14.83 o                         
   4   1   4       1623.27       1669.24        18.18 o                         
   5   1   4       2697.65       2770.75        26.80 o                         
   6   1   4        107.72        131.27         4.93 o                         
   7   1   4       1085.53       1078.93        15.77 o                         
   8   1   4       1439.38       1399.96        20.84 o                         
   9   1   4        768.37        742.91        17.57 o                         
  10   1   4        229.98        232.61        14.76 o                         
  11   1   4        168.23        153.99        13.87 o                         
  -9   2   4        909.53        904.23        27.71 o                         
  -8   2   4         11.86         21.36         8.22 o                         
  -7   2   4        733.25        737.76        20.15 o                         
  -6   2   4       1058.68       1061.55        18.57 o                         
  -5   2   4         15.84         19.36         4.43 o                         
  -4   2   4        359.88        373.38         9.18 o                         
  -3   2   4      12357.78      12283.27       117.86 o                         
  -2   2   4       5128.82       5104.81        55.16 o                         
  -1   2   4        693.66        695.00        10.64 o                         
   0   2   4       2991.45       2967.85        31.51 o                         
   1   2   4       3449.59       3569.42        42.64 o                         
   2   2   4          0.27          0.55         2.29 o                         
   3   2   4       3684.64       3739.11        36.14 o                         
   4   2   4        117.21        112.03         4.20 o                         
   5   2   4        221.74        224.57         5.41 o                         
   6   2   4       6611.71       6656.77        59.40 o                         
   7   2   4       3886.89       3801.61        62.26 o                         
   8   2   4        163.50        162.15         9.30 o                         
   9   2   4        686.39        692.63        17.92 o                         
  10   2   4        250.40        253.45        12.75 o                         
  11   2   4        288.28        274.01        16.43 o                         
  -9   3   4         10.93          9.66        10.04 o                         
  -8   3   4          2.15         -8.09         8.09 o                         
  -7   3   4         95.87         86.06        10.11 o                         
  -6   3   4       2368.47       2406.51        35.54 o                         
  -5   3   4         88.22         89.06         6.61 o                         
  -4   3   4       1126.62       1116.14        16.53 o                         
  -3   3   4       1994.47       2077.88        24.87 o                         
  -2   3   4        159.97        185.41         5.94 o                         
  -1   3   4      13247.20      13391.78       120.06 o                         
   0   3   4        701.31        719.63        10.15 o                         
   1   3   4        321.91        332.73         7.30 o                         
   2   3   4       1477.19       1462.40        16.49 o                         
   3   3   4       6150.69       6119.76        56.90 o                         
   4   3   4       1432.33       1504.61        16.10 o                         
   5   3   4        678.36        713.20         9.71 o                         
   6   3   4       2923.00       2869.22        29.71 o                         
   7   3   4         31.84         41.67         4.59 o                         
   8   3   4       2636.24       2660.47        40.54 o                         
   9   3   4         58.86         67.09         7.62 o                         
  10   3   4        572.90        560.61        17.28 o                         
  11   3   4         43.96         49.06         9.77 o                         
  -8   4   4         34.06         41.40        13.94 o                         
  -7   4   4        719.31        756.40        21.01 o                         
  -6   4   4         70.41         60.65         8.68 o                         
  -5   4   4        360.17        375.43        10.76 o                         
  -4   4   4         62.48         61.59         5.34 o                         
  -3   4   4        840.91        838.38        13.74 o                         
  -2   4   4       1679.44       1617.25        20.41 o                         
  -1   4   4        810.39        820.04        12.59 o                         
   0   4   4       2448.41       2525.44        29.96 o                         
   1   4   4         20.58         15.32         2.91 o                         
   2   4   4       6598.16       6570.65        57.94 o                         
   3   4   4        551.02        580.05        10.05 o                         
   4   4   4       4795.84       4815.88        46.03 o                         
   5   4   4        808.04        863.62        15.02 o                         
   6   4   4        133.71        145.01         4.93 o                         
   7   4   4       2086.80       2061.24        25.37 o                         
   8   4   4        945.01        931.73        24.01 o                         
   9   4   4       1894.54       1818.02        31.65 o                         
  10   4   4         44.29         61.51         8.24 o                         
  11   4   4       1209.49       1214.36        27.03 o                         
  -8   5   4         81.86         82.36        16.64 o                         
  -7   5   4         74.60         85.33        12.95 o                         
  -6   5   4       2362.35       2420.34        59.62 o                         
  -5   5   4        416.17        429.01        12.98 o                         
  -4   5   4        616.87        599.79        12.49 o                         
  -3   5   4        399.85        391.14        10.69 o                         
  -2   5   4        491.64        517.47        10.58 o                         
  -1   5   4        842.69        851.67        13.00 o                         
   0   5   4        185.33        166.01         6.67 o                         
   1   5   4          2.83         -0.91         2.62 o                         
   2   5   4        126.48        131.16         5.49 o                         
   3   5   4       6657.32       6542.20        55.21 o                         
   4   5   4       1036.51       1047.89        14.33 o                         
   5   5   4          8.05          9.12         2.59 o                         
   6   5   4         66.50         64.58         4.79 o                         
   7   5   4       2597.70       2523.89        37.87 o                         
   8   5   4        371.09        352.04        11.60 o                         
   9   5   4          0.38          8.34         6.63 o                         
  10   5   4        574.26        531.78        17.25 o                         
  11   5   4        259.48        290.12        14.46 o                         
  -7   6   4        610.53        677.58        36.07 o                         
  -6   6   4        223.82        220.75        15.47 o                         
  -5   6   4          7.79         -5.53         6.60 o                         
  -4   6   4         19.74         18.33         5.74 o                         
  -3   6   4         44.11         44.46         5.74 o                         
  -2   6   4         40.37         55.60         5.77 o                         
  -1   6   4         68.45         65.12         7.33 o                         
   0   6   4        251.09        248.21         8.82 o                         
   1   6   4       1387.11       1354.97        18.01 o                         
   2   6   4       2340.57       2220.83        22.89 o                         
   3   6   4       1144.24       1146.81        15.58 o                         
   4   6   4         13.88         19.86         3.09 o                         
   5   6   4        340.93        330.69         9.46 o                         
   6   6   4        435.09        438.52        10.11 o                         
   7   6   4       1017.73        975.42        19.45 o                         
   8   6   4        229.15        225.31        10.18 o                         
   9   6   4          0.34          1.97         6.37 o                         
  10   6   4         24.69         19.20         8.81 o                         
  11   6   4        313.19        318.31        24.02 o                         
  -6   7   4        888.61        909.33        28.74 o                         
  -5   7   4        170.06        190.96        11.24 o                         
  -4   7   4         31.18         50.72         7.14 o                         
  -3   7   4          6.53          0.33         5.69 o                         
  -2   7   4        807.35        817.28        17.02 o                         
  -1   7   4         23.08         22.53         5.16 o                         
   0   7   4       1660.79       1606.67        27.38 o                         
   1   7   4        233.63        238.14         9.98 o                         
   2   7   4        164.67        158.87         6.67 o                         
   3   7   4        824.90        859.13        14.14 o                         
   4   7   4         13.95         22.97         3.62 o                         
   5   7   4         17.40         21.07         4.23 o                         
   6   7   4          9.64         11.23         4.75 o                         
   7   7   4       1866.85       1889.78        32.08 o                         
   8   7   4       1913.00       1939.55        38.06 o                         
   9   7   4        675.29        657.93        26.04 o                         
  10   7   4         13.12         23.28        11.60 o                         
  11   7   4         94.06         91.68        15.61 o                         
  -5   8   4          0.30          7.41         8.84 o                         
  -4   8   4       1156.83       1162.90        26.77 o                         
  -3   8   4       2612.12       2572.42        42.86 o                         
  -2   8   4         11.02          6.50         7.42 o                         
  -1   8   4        112.54        122.58        10.53 o                         
   0   8   4         20.79         31.14         7.38 o                         
   1   8   4        371.75        371.45        12.60 o                         
   2   8   4        847.59        861.59        16.36 o                         
   3   8   4          4.51          4.30         4.56 o                         
   4   8   4        117.79        130.31         6.84 o                         
   5   8   4        776.55        775.36        20.63 o                         
   6   8   4       1657.72       1658.69        27.17 o                         
   7   8   4        925.38        929.44        21.51 o                         
   8   8   4         21.20         17.11         7.20 o                         
   9   8   4          2.34          7.82         9.87 o                         
  10   8   4          3.27        -10.14        10.14 o                         
  -4   9   4        629.78        613.81        23.71 o                         
  -3   9   4        137.24        151.17        13.87 o                         
  -2   9   4       1612.59       1712.64        36.91 o                         
  -1   9   4         25.09         25.15         8.70 o                         
   0   9   4          1.29         -2.10         5.97 o                         
   1   9   4        649.17        660.87        15.67 o                         
   2   9   4       1363.99       1364.12        22.90 o                         
   3   9   4          0.60          3.88         6.23 o                         
   4   9   4        647.25        671.59        19.37 o                         
   5   9   4        690.74        705.32        16.44 o                         
   6   9   4        120.73        136.73         9.28 o                         
   7   9   4        679.26        672.19        19.26 o                         
   8   9   4          3.98          7.82         7.19 o                         
   9   9   4          6.27        -10.71        17.88 o                         
  -3  10   4       1945.93       2091.19        40.09 o                         
  -2  10   4        177.66        160.71        12.41 o                         
  -1  10   4        594.80        600.53        19.61 o                         
   0  10   4         41.46         34.57        11.70 o                         
   1  10   4       1507.70       1576.44        29.73 o                         
   2  10   4          0.12         -2.14         7.30 o                         
   3  10   4         45.46         43.83         8.08 o                         
   4  10   4         44.78         47.43         7.85 o                         
   5  10   4          1.98          4.70         7.85 o                         
   6  10   4       1090.65       1148.40        29.48 o                         
   7  10   4         49.29         76.75        10.62 o                         
   8  10   4         82.59         82.65        12.24 o                         
  -1  11   4          0.90         -7.99         7.99 o                         
   0  11   4        617.33        633.69        20.51 o                         
   1  11   4         91.36         97.95        11.06 o                         
   2  11   4       1507.52       1563.69        33.92 o                         
   3  11   4        511.41        507.20        21.88 o                         
   4  11   4         14.29         16.15        11.14 o                         
   5  11   4         41.79         30.42        13.69 o                         
   6  11   4        995.79        981.90        27.92 o                         
   7  11   4         13.82         11.09         9.73 o                         
   2  12   4        498.01        477.24        28.20 o                         
   3  12   4         13.78         19.29        15.91 o                         
   4  12   4         83.52         89.33        18.25 o                         
  -4 -11   5          7.14          7.07        11.36 o                         
  -3 -11   5          6.51          2.90        10.82 o                         
  -2 -11   5        534.49        546.90        23.48 o                         
  -1 -11   5         66.02         54.45        17.84 o                         
   0 -11   5         85.51         91.70        13.99 o                         
   1 -11   5         76.70         87.55        13.57 o                         
  -6 -10   5        197.76        168.69        14.02 o                         
  -5 -10   5        328.65        317.46        17.40 o                         
  -4 -10   5        677.13        675.57        22.18 o                         
  -3 -10   5       1474.08       1540.75        31.74 o                         
  -2 -10   5          4.13         11.83        10.18 o                         
  -1 -10   5        609.67        661.98        22.30 o                         
   0 -10   5        531.88        531.39        16.43 o                         
   1 -10   5          9.52         13.72        10.09 o                         
   2 -10   5       1028.86       1034.10        23.28 o                         
   3 -10   5        197.29        215.55        12.82 o                         
  -7  -9   5        196.21        181.29        14.39 o                         
  -6  -9   5         81.80         85.25        13.70 o                         
  -5  -9   5        574.29        609.93        22.15 o                         
  -4  -9   5         27.76         31.60         9.51 o                         
  -3  -9   5        115.91        126.81        10.74 o                         
  -2  -9   5       3043.13       3038.89        43.49 o                         
  -1  -9   5       1836.87       1819.38        29.77 o                         
   0  -9   5         39.02         47.68         8.93 o                         
   1  -9   5        225.38        230.33        13.56 o                         
   2  -9   5       1224.84       1209.73        23.94 o                         
   3  -9   5          5.90         -1.87         6.82 o                         
   4  -9   5         14.51          9.64         7.73 o                         
   5  -9   5          2.04         -2.70         8.49 o                         
  -8  -8   5         66.87         49.28        13.58 o                         
  -7  -8   5         52.53         39.29        10.84 o                         
  -6  -8   5        557.22        585.14        22.89 o                         
  -5  -8   5       1850.70       1847.18        34.96 o                         
  -4  -8   5         95.03         85.52         9.76 o                         
  -3  -8   5        933.61        925.03        22.30 o                         
  -2  -8   5       1541.82       1566.56        22.46 o                         
  -1  -8   5         99.58        109.63         6.48 o                         
   0  -8   5       1533.05       1516.82        21.94 o                         
   1  -8   5        267.96        277.85        10.22 o                         
   2  -8   5        267.03        276.90        11.04 o                         
   3  -8   5        243.03        217.16        11.20 o                         
   4  -8   5        916.84        934.54        21.35 o                         
   5  -8   5         19.29          8.11         8.17 o                         
   6  -8   5        171.67        165.59        12.03 o                         
  -9  -7   5         13.04         48.35        16.14 o                         
  -8  -7   5          0.13          6.53        13.42 o                         
  -7  -7   5        881.65        886.31        45.00 o                         
  -6  -7   5       1927.04       1947.18        36.48 o                         
  -5  -7   5        122.43        112.33         9.87 o                         
  -4  -7   5          2.71         -5.20         5.97 o                         
  -3  -7   5         54.04         62.75         9.58 o                         
  -2  -7   5        341.56        346.68        10.39 o                         
  -1  -7   5       1025.97       1091.97        15.87 o                         
   0  -7   5        633.77        623.76        12.66 o                         
   1  -7   5        757.75        760.16        14.26 o                         
   2  -7   5        184.71        187.06         8.60 o                         
   3  -7   5       1160.83       1131.26        17.12 o                         
   4  -7   5        603.02        592.03        11.95 o                         
   5  -7   5        629.49        640.23        15.73 o                         
   6  -7   5         17.56         14.67         6.26 o                         
   7  -7   5         81.59         78.72         9.09 o                         
  -9  -6   5        160.03        139.60        19.03 o                         
  -8  -6   5        648.39        676.77        36.32 o                         
  -7  -6   5          1.48          0.93        11.44 o                         
  -6  -6   5          1.42         16.06         9.36 o                         
  -5  -6   5       2242.52       2220.72        37.77 o                         
  -4  -6   5          0.26         -5.93         5.93 o                         
  -3  -6   5          1.53          0.22         4.15 o                         
  -2  -6   5         61.06         65.11         5.60 o                         
  -1  -6   5       1260.97       1263.00        16.69 o                         
   0  -6   5          8.15         17.66         3.31 o                         
   1  -6   5        222.25        222.29         7.44 o                         
   2  -6   5        693.18        664.39        10.96 o                         
   3  -6   5         60.59         57.81         4.65 o                         
   4  -6   5       1703.17       1667.18        20.79 o                         
   5  -6   5        485.23        496.65        11.74 o                         
   6  -6   5         57.02         57.92         6.78 o                         
   7  -6   5          3.81          2.02         6.39 o                         
   8  -6   5        739.57        736.59        20.77 o                         
  -9  -5   5          5.51          1.26        15.69 o                         
  -8  -5   5        375.18        367.41        28.06 o                         
  -7  -5   5        758.12        774.83        20.21 o                         
  -6  -5   5       2354.54       2243.31        35.83 o                         
  -5  -5   5         87.41        107.36         6.91 o                         
  -4  -5   5          0.03         -2.80         4.98 o                         
  -3  -5   5         91.29         83.40         5.94 o                         
  -2  -5   5        434.57        418.84         8.31 o                         
  -1  -5   5          0.19         -1.20         2.67 o                         
   0  -5   5        775.46        784.42        11.15 o                         
   1  -5   5        220.42        221.73         6.51 o                         
   2  -5   5         12.88          8.47         2.88 o                         
   3  -5   5        466.46        444.63         8.92 o                         
   4  -5   5       3352.91       3262.48        33.09 o                         
   5  -5   5         38.06         33.86         4.86 o                         
   6  -5   5         40.57         41.44         5.28 o                         
   7  -5   5       1196.12       1190.56        23.91 o                         
   8  -5   5       1149.07       1163.85        29.91 o                         
   9  -5   5        219.68        227.55        13.58 o                         
  -9  -4   5         73.30         71.03        10.10 o                         
  -8  -4   5       1187.43       1205.00        23.66 o                         
  -7  -4   5        107.26         95.09        10.82 o                         
  -6  -4   5        414.01        414.84        12.61 o                         
  -5  -4   5         59.02         71.74         7.38 o                         
  -4  -4   5        513.35        530.57        10.90 o                         
  -3  -4   5        255.98        225.21         6.54 o                         
  -2  -4   5        326.81        352.21         7.90 o                         
  -1  -4   5       2245.20       2118.63        22.12 o                         
   0  -4   5       1863.45       1851.28        18.80 o                         
   1  -4   5        624.22        611.32        10.53 o                         
   2  -4   5        489.46        475.84         8.60 o                         
   3  -4   5       2951.35       2831.23        26.95 o                         
   4  -4   5         12.04          9.48         2.93 o                         
   5  -4   5         52.33         58.51         5.07 o                         
   6  -4   5        295.93        323.07         9.96 o                         
   7  -4   5       1041.45       1030.68        19.23 o                         
   8  -4   5        694.31        696.09        18.54 o                         
   9  -4   5       1038.25        998.19        23.32 o                         
 -10  -3   5         75.42         56.36         9.58 o                         
  -9  -3   5         37.05         34.06         8.35 o                         
  -8  -3   5          6.06         11.45         7.57 o                         
  -7  -3   5          5.82         19.12         6.77 o                         
  -6  -3   5        976.37        999.97        19.17 o                         
  -5  -3   5        257.06        246.75         9.38 o                         
  -4  -3   5          0.03          7.28         3.21 o                         
  -3  -3   5        634.73        589.57         9.83 o                         
  -2  -3   5       2968.77       2807.24        27.86 o                         
  -1  -3   5        888.89        834.84        11.40 o                         
   0  -3   5          0.12         -2.72         2.72 o                         
   1  -3   5        144.03        136.57         5.26 o                         
   2  -3   5         42.17         38.48         3.08 o                         
   3  -3   5        979.50       1018.70        12.91 o                         
   4  -3   5       1684.03       1677.70        18.76 o                         
   5  -3   5        269.27        259.47         7.02 o                         
   6  -3   5         98.11        109.23         5.37 o                         
   7  -3   5        130.45        144.24         8.53 o                         
   8  -3   5       2155.85       2211.44        34.91 o                         
   9  -3   5         35.18         22.94         7.26 o                         
  10  -3   5         74.72         76.09         9.61 o                         
 -10  -2   5        632.12        695.33        19.76 o                         
  -9  -2   5        276.42        279.27        13.70 o                         
  -8  -2   5          0.08         -7.22         7.22 o                         
  -7  -2   5        734.09        827.14        18.77 o                         
  -6  -2   5       2414.44       2479.53        33.56 o                         
  -5  -2   5         80.01         75.81         5.94 o                         
  -4  -2   5       1397.43       1416.20        17.55 o                         
  -3  -2   5       1364.61       1283.96        15.23 o                         
  -2  -2   5         76.82         71.55         4.38 o                         
  -1  -2   5       1762.74       1680.77        18.30 o                         
   0  -2   5        170.79        190.24         6.10 o                         
   1  -2   5         91.12        120.54         4.71 o                         
   2  -2   5        116.01        128.35         4.05 o                         
   3  -2   5       4876.85       4816.91        46.24 o                         
   4  -2   5        128.03        124.06         5.07 o                         
   5  -2   5        775.89        752.47        10.90 o                         
   6  -2   5         22.46         30.78         3.85 o                         
   7  -2   5       2095.09       2007.35        28.41 o                         
   8  -2   5         74.18         83.93         7.32 o                         
   9  -2   5         14.47         22.07         6.74 o                         
  10  -2   5         24.94         24.38         7.66 o                         
  -9  -1   5         14.15         15.28         8.90 o                         
  -8  -1   5         66.11         43.41         9.32 o                         
  -7  -1   5       2631.52       2652.81        42.34 o                         
  -6  -1   5          1.62          5.46         4.88 o                         
  -5  -1   5         30.33         42.68         5.51 o                         
  -4  -1   5         62.55         48.87         4.47 o                         
  -3  -1   5        851.72        858.45        13.84 o                         
  -2  -1   5       4940.18       4783.33        48.92 o                         
  -1  -1   5       1972.72       1991.81        21.95 o                         
   0  -1   5        467.95        487.04         8.22 o                         
   1  -1   5          0.54          0.95         2.66 o                         
   2  -1   5       3052.88       3005.19        30.09 o                         
   3  -1   5       1904.09       1924.76        19.74 o                         
   4  -1   5        113.85        139.15         5.24 o                         
   5  -1   5        413.69        388.75         8.73 o                         
   6  -1   5        278.08        275.90         8.29 o                         
   7  -1   5         20.49         23.12         4.64 o                         
   8  -1   5        542.86        509.04        13.15 o                         
   9  -1   5          8.81         10.34         5.49 o                         
  10  -1   5         65.89         63.61         7.75 o                         
  11  -1   5        433.71        435.82        33.59 o                         
  -9   0   5         27.69         26.14         9.95 o                         
  -8   0   5        456.29        465.62        18.03 o                         
  -7   0   5         23.12         21.43         9.69 o                         
  -6   0   5       2199.09       2202.55        32.37 o                         
  -5   0   5        544.45        542.30        13.10 o                         
  -4   0   5        113.75        130.77         6.07 o                         
  -3   0   5         40.78         38.52         4.12 o                         
  -2   0   5       1167.65       1041.63        14.53 o                         
  -1   0   5         55.24         65.10         4.51 o                         
   0   0   5         84.81         93.90         3.82 o                         
   1   0   5       1471.29       1496.34        17.27 o                         
   2   0   5       4682.60       5106.47        45.91 o                         
   3   0   5       7349.50       7778.98        71.51 o                         
   4   0   5        902.94        913.40        11.69 o                         
   5   0   5        127.18        150.70         5.20 o                         
   6   0   5        573.51        559.04         8.87 o                         
   7   0   5       5701.34       5561.20        58.06 o                         
   8   0   5         26.82         24.56         5.03 o                         
   9   0   5        413.89        395.15        12.36 o                         
  10   0   5         75.82         77.94         9.55 o                         
  11   0   5        917.83        948.18        25.45 o                         
  -9   1   5         91.37         70.49        11.53 o                         
  -8   1   5         49.41         33.03         9.54 o                         
  -7   1   5       1424.53       1426.50        28.74 o                         
  -6   1   5        365.65        351.22        14.01 o                         
  -5   1   5         76.49         73.09         6.07 o                         
  -4   1   5        278.81        275.20         9.54 o                         
  -3   1   5       3703.43       3583.96        38.54 o                         
  -2   1   5         99.22        121.05         5.41 o                         
  -1   1   5        698.65        695.84        13.18 o                         
   0   1   5        891.51        972.13        13.67 o                         
   1   1   5       1046.18       1151.07        14.18 o                         
   2   1   5       4473.91       4707.79        42.38 o                         
   3   1   5       5109.37       5404.97        48.28 o                         
   4   1   5       1077.36       1124.92        13.24 o                         
   5   1   5        194.49        215.43         5.41 o                         
   6   1   5       5727.24       5650.09        49.13 o                         
   7   1   5       1686.95       1668.80        20.12 o                         
   8   1   5         60.67         61.67         5.17 o                         
   9   1   5         55.81         62.90         6.49 o                         
  10   1   5         98.99         84.49         9.43 o                         
  11   1   5        134.17        145.13        27.34 o                         
  -9   2   5         20.70         27.39        12.27 o                         
  -8   2   5         71.35         71.15         9.60 o                         
  -7   2   5        564.45        556.19        26.41 o                         
  -6   2   5         79.02         73.54         7.67 o                         
  -5   2   5         34.66         20.70         5.42 o                         
  -4   2   5        817.89        828.43        14.03 o                         
  -3   2   5         13.01          9.78         3.82 o                         
  -2   2   5       2897.35       2789.93        31.16 o                         
  -1   2   5       5546.64       5571.88        60.24 o                         
   0   2   5        569.27        598.23         9.94 o                         
   1   2   5       2836.37       2952.36        34.52 o                         
   2   2   5       7566.69       7969.44        83.62 o                         
   3   2   5          5.82         13.53         2.94 o                         
   4   2   5        111.12        112.99         4.82 o                         
   5   2   5         59.31         58.93         3.58 o                         
   6   2   5       8134.94       8185.32        76.42 o                         
   7   2   5       1565.95       1559.01        20.54 o                         
   8   2   5         17.30         14.69         4.40 o                         
   9   2   5        148.79        162.46        12.68 o                         
  10   2   5        275.76        291.43        14.02 o                         
  11   2   5       1690.91       1755.53        39.25 o                         
  -8   3   5         16.53         -2.67         9.25 o                         
  -7   3   5        185.51        184.77        14.35 o                         
  -6   3   5        111.64         98.33         8.76 o                         
  -5   3   5        177.53        174.99         8.55 o                         
  -4   3   5         20.36          8.11         4.47 o                         
  -3   3   5       3903.88       3817.90        41.61 o                         
  -2   3   5       4887.42       4926.07        51.26 o                         
  -1   3   5        581.25        563.47        11.07 o                         
   0   3   5       1180.98       1159.37        15.68 o                         
   1   3   5       4643.95       4788.15        46.38 o                         
   2   3   5        166.00        157.47         6.00 o                         
   3   3   5         48.36         44.73         3.97 o                         
   4   3   5        624.99        602.70        10.39 o                         
   5   3   5       1285.60       1265.81        15.85 o                         
   6   3   5       3000.29       2922.30        32.83 o                         
   7   3   5       1401.02       1373.40        20.24 o                         
   8   3   5        113.26        125.15         8.70 o                         
   9   3   5       1312.73       1310.53        25.88 o                         
  10   3   5        292.12        284.56        13.69 o                         
  11   3   5        362.48        389.82        16.84 o                         
  -8   4   5         54.84         35.50        13.83 o                         
  -7   4   5        779.59        753.28        22.42 o                         
  -6   4   5        658.72        663.91        19.69 o                         
  -5   4   5       1131.12       1151.39        21.68 o                         
  -4   4   5        996.28        972.08        16.52 o                         
  -3   4   5        138.40        138.08         8.58 o                         
  -2   4   5        176.87        165.71         6.77 o                         
  -1   4   5       1723.37       1707.06        21.42 o                         
   0   4   5        438.21        454.91         8.56 o                         
   1   4   5        569.78        561.73        10.27 o                         
   2   4   5        105.68        109.56         5.13 o                         
   3   4   5       1839.34       1793.16        21.83 o                         
   4   4   5        231.14        237.80         6.46 o                         
   5   4   5         35.62         48.08         3.71 o                         
   6   4   5       4255.69       4142.56        44.16 o                         
   7   4   5        144.34        158.08         7.82 o                         
   8   4   5          0.61          1.05         4.15 o                         
   9   4   5        310.51        337.62        13.58 o                         
  10   4   5       1166.80       1161.59        25.24 o                         
  11   4   5        462.58        467.23        17.67 o                         
  -7   5   5          0.52          1.62        12.24 o                         
  -6   5   5         77.03         41.50        12.39 o                         
  -5   5   5         48.32         40.04         8.89 o                         
  -4   5   5         86.60         83.27         7.46 o                         
  -3   5   5        616.66        610.43        13.58 o                         
  -2   5   5          3.51          5.49         5.00 o                         
  -1   5   5        211.37        226.78         9.28 o                         
   0   5   5         71.75         86.95         5.96 o                         
   1   5   5       2406.95       2334.38        27.14 o                         
   2   5   5       1012.04       1008.34        13.83 o                         
   3   5   5       1791.47       1746.41        20.13 o                         
   4   5   5        320.81        301.33         7.25 o                         
   5   5   5        476.48        465.85         9.81 o                         
   6   5   5        315.06        313.64         8.34 o                         
   7   5   5         11.96         11.85         4.09 o                         
   8   5   5        596.12        572.01        17.40 o                         
   9   5   5        306.70        296.11        12.91 o                         
  10   5   5        247.22        249.58        12.94 o                         
  11   5   5        537.12        557.37        18.96 o                         
  -7   6   5        934.78        925.15        29.83 o                         
  -6   6   5        293.30        295.52        17.81 o                         
  -5   6   5         18.24         26.10         8.49 o                         
  -4   6   5        440.18        434.99        14.98 o                         
  -3   6   5        239.96        241.76        12.04 o                         
  -2   6   5         98.35         87.85         8.14 o                         
  -1   6   5         43.03         33.60         6.29 o                         
   0   6   5       4784.91       4653.23        63.04 o                         
   1   6   5        707.94        671.14        14.71 o                         
   2   6   5         44.33         39.63         4.18 o                         
   3   6   5        965.36        937.60        14.32 o                         
   4   6   5        246.65        259.32         7.90 o                         
   5   6   5        194.12        197.42         9.27 o                         
   6   6   5        261.21        269.82         8.97 o                         
   7   6   5         90.79         83.92         6.47 o                         
   8   6   5        896.42        854.85        19.27 o                         
   9   6   5         72.98         75.05         9.31 o                         
  10   6   5        488.87        471.93        35.54 o                         
  11   6   5          1.20         -7.58         7.58 o                         
  -6   7   5         31.72         42.05        12.75 o                         
  -5   7   5         98.18         99.12        11.34 o                         
  -4   7   5       2103.82       2130.46        35.05 o                         
  -3   7   5        216.61        222.05        13.57 o                         
  -2   7   5          6.57         -0.55         6.34 o                         
  -1   7   5          0.76          6.89         5.95 o                         
   0   7   5        241.55        234.82        14.38 o                         
   1   7   5       3659.46       3496.89        52.20 o                         
   2   7   5       1720.98       1710.24        32.17 o                         
   3   7   5         60.69         72.07         6.30 o                         
   4   7   5        312.62        319.89        10.49 o                         
   5   7   5       2033.38       1963.36        30.96 o                         
   6   7   5        206.43        250.81         9.14 o                         
   7   7   5        355.27        352.76        11.74 o                         
   8   7   5          1.36         -0.77         4.89 o                         
   9   7   5        141.74        170.68        12.18 o                         
  10   7   5        533.18        521.13        26.25 o                         
  11   7   5         21.86          2.14        21.41 o                         
  -5   8   5        610.98        623.46        29.02 o                         
  -4   8   5        484.67        498.39        19.42 o                         
  -3   8   5        319.62        303.73        15.81 o                         
  -2   8   5       1810.13       1769.58        36.99 o                         
  -1   8   5        161.24        133.94        11.50 o                         
   0   8   5        749.40        764.81        23.21 o                         
   1   8   5       1334.65       1342.72        28.69 o                         
   2   8   5         97.69        107.91         9.36 o                         
   3   8   5       1098.88       1109.77        24.61 o                         
   4   8   5        746.01        734.12        18.31 o                         
   5   8   5       1164.17       1188.00        21.48 o                         
   6   8   5          2.92         -0.19         5.46 o                         
   7   8   5        160.12        164.55        12.35 o                         
   8   8   5        101.34        118.85        12.03 o                         
   9   8   5        109.32         91.94        14.24 o                         
  10   8   5        548.44        553.43        32.99 o                         
  -4   9   5        765.05        800.56        28.97 o                         
  -3   9   5       1679.44       1746.65        62.24 o                         
  -2   9   5        231.37        212.48        14.83 o                         
  -1   9   5        599.62        587.53        21.10 o                         
   0   9   5        207.87        201.35        13.27 o                         
   1   9   5         57.86         65.34         8.23 o                         
   2   9   5        106.89         99.12         9.89 o                         
   3   9   5         56.84         64.50         8.67 o                         
   4   9   5       1135.07       1111.83        24.76 o                         
   5   9   5        427.28        432.64        14.79 o                         
   6   9   5       2293.76       2373.86        39.89 o                         
   7   9   5        586.61        623.20        19.17 o                         
   8   9   5        413.64        404.16        19.15 o                         
   9   9   5        162.70        190.94        27.42 o                         
  -2  10   5       1391.45       1436.34        35.54 o                         
  -1  10   5         27.82         15.83        12.18 o                         
   0  10   5        655.02        689.81        21.80 o                         
   1  10   5         81.05         74.38        10.39 o                         
   2  10   5       1467.31       1491.03        38.48 o                         
   3  10   5         20.31         17.63         7.85 o                         
   4  10   5        284.24        270.79        16.10 o                         
   5  10   5       1402.20       1441.66        38.49 o                         
   6  10   5        537.37        543.43        18.70 o                         
   7  10   5        293.12        298.36        16.00 o                         
   8  10   5         79.35        115.02        15.35 o                         
   0  11   5          1.33         10.46         8.52 o                         
   1  11   5        987.99        948.08        27.29 o                         
   2  11   5        825.10        859.68        27.87 o                         
   3  11   5        170.61        172.21        15.08 o                         
   4  11   5          6.38         12.01        13.13 o                         
   5  11   5         84.13         97.23        16.98 o                         
   6  11   5         58.31         82.94        26.67 o                         
   7  11   5        633.94        696.36        25.07 o                         
  -2 -11   6        177.88        128.81        18.12 o                         
  -1 -11   6        547.23        614.27        26.35 o                         
  -5 -10   6        288.67        311.52        17.68 o                         
  -4 -10   6        176.04        187.17        14.42 o                         
  -3 -10   6        357.61        362.62        18.69 o                         
  -2 -10   6       2158.66       2213.79        53.56 o                         
  -1 -10   6        702.23        745.86        21.59 o                         
   0 -10   6          3.90          9.42         7.56 o                         
   1 -10   6          0.52         -3.42         7.13 o                         
   2 -10   6        177.75        198.88        12.23 o                         
   3 -10   6        566.05        557.84        18.91 o                         
  -6  -9   6        782.02        816.11        25.55 o                         
  -5  -9   6          3.79         -9.48         9.48 o                         
  -4  -9   6        138.66        142.68        12.72 o                         
  -3  -9   6        303.81        344.06        16.37 o                         
  -2  -9   6       2388.83       2442.21        40.82 o                         
  -1  -9   6       1094.57       1084.72        20.52 o                         
   0  -9   6        809.32        811.59        21.73 o                         
   1  -9   6         87.76        103.89         9.05 o                         
   2  -9   6         64.86         62.51         8.66 o                         
   3  -9   6       2301.65       2254.41        36.71 o                         
   4  -9   6         16.95         10.60         8.41 o                         
  -7  -8   6        307.37        273.40        19.18 o                         
  -6  -8   6        546.34        511.86        20.80 o                         
  -5  -8   6         94.83         80.52        11.26 o                         
  -4  -8   6        295.99        288.94        15.17 o                         
  -3  -8   6        878.76        859.20        22.59 o                         
  -2  -8   6       2187.81       2146.53        33.07 o                         
  -1  -8   6       3291.61       3345.73        45.57 o                         
   0  -8   6        541.01        575.27        14.62 o                         
   1  -8   6       2486.19       2380.66        33.32 o                         
   2  -8   6        957.67        958.27        19.21 o                         
   3  -8   6        701.62        715.33        18.43 o                         
   4  -8   6          9.11         10.44         7.03 o                         
   5  -8   6          2.22         -7.64         7.64 o                         
   6  -8   6        832.26        879.61        28.62 o                         
  -8  -7   6         52.63         30.59        13.25 o                         
  -7  -7   6        161.36        166.61        16.23 o                         
  -6  -7   6          3.01         -1.03        11.14 o                         
  -5  -7   6        751.49        741.04        21.81 o                         
  -4  -7   6        325.85        313.91        14.80 o                         
  -3  -7   6         43.43         48.51         6.42 o                         
  -2  -7   6        631.46        658.07        14.64 o                         
  -1  -7   6          9.53         26.26         5.02 o                         
   0  -7   6        197.11        201.62         9.17 o                         
   1  -7   6         31.62         35.45         5.48 o                         
   2  -7   6       3245.19       3171.24        40.36 o                         
   3  -7   6          0.69          3.45         5.07 o                         
   4  -7   6        913.71        899.98        18.89 o                         
   5  -7   6        562.73        576.47        19.15 o                         
   6  -7   6        110.57        111.93        13.91 o                         
   7  -7   6       1151.98       1140.94        28.30 o                         
  -8  -6   6         54.74         58.50        12.14 o                         
  -7  -6   6       1213.68       1188.84        29.80 o                         
  -6  -6   6        404.74        410.03        16.59 o                         
  -5  -6   6        497.23        495.73        21.09 o                         
  -4  -6   6        200.14        188.66        10.03 o                         
  -3  -6   6        115.02        107.77         7.16 o                         
  -2  -6   6        825.57        773.38        14.19 o                         
  -1  -6   6         84.58         86.19         6.58 o                         
   0  -6   6        670.62        664.69        12.75 o                         
   1  -6   6       1030.48       1068.37        16.88 o                         
   2  -6   6       1217.79       1192.40        19.47 o                         
   3  -6   6       1239.01       1199.05        18.30 o                         
   4  -6   6       3314.56       3235.75        35.77 o                         
   5  -6   6         13.10          8.85         4.84 o                         
   6  -6   6          5.05          0.75         5.05 o                         
   7  -6   6         73.52         67.53         8.90 o                         
   8  -6   6         18.40         23.61         8.25 o                         
  -9  -5   6         48.03         57.76        11.31 o                         
  -8  -5   6       1423.35       1410.68        30.16 o                         
  -7  -5   6        350.65        341.89        20.82 o                         
  -6  -5   6        141.15        166.21        11.10 o                         
  -5  -5   6        662.93        654.72        15.31 o                         
  -4  -5   6        199.48        182.65         8.64 o                         
  -3  -5   6        226.26        212.37         9.69 o                         
  -2  -5   6        541.72        530.20        11.57 o                         
  -1  -5   6         51.10         48.82         4.27 o                         
   0  -5   6        742.98        730.32        11.49 o                         
   1  -5   6       4217.78       4238.23        42.56 o                         
   2  -5   6       2824.93       2783.97        32.07 o                         
   3  -5   6         73.53         78.87         4.94 o                         
   4  -5   6         30.84         32.39         4.32 o                         
   5  -5   6        309.01        307.04         9.90 o                         
   6  -5   6        128.70        122.94         7.91 o                         
   7  -5   6        133.97        126.02         9.78 o                         
   8  -5   6         17.01         14.98         7.34 o                         
   9  -5   6        674.35        732.98        21.94 o                         
  -9  -4   6         59.25         44.60        11.37 o                         
  -8  -4   6         98.83        104.36        11.76 o                         
  -7  -4   6       2291.77       2282.75        39.40 o                         
  -6  -4   6       1302.71       1317.69        28.29 o                         
  -5  -4   6         43.82         46.64         6.41 o                         
  -4  -4   6        369.41        364.09        12.34 o                         
  -3  -4   6       4293.31       4095.97        42.08 o                         
  -2  -4   6       1326.89       1258.31        16.95 o                         
  -1  -4   6       1638.59       1650.61        25.79 o                         
   0  -4   6         17.18         23.81         3.28 o                         
   1  -4   6       1882.60       1888.93        21.73 o                         
   2  -4   6       2511.90       2510.43        26.01 o                         
   3  -4   6        345.43        353.31         8.05 o                         
   4  -4   6         76.58         83.12         4.92 o                         
   5  -4   6        539.01        530.10        14.10 o                         
   6  -4   6        154.80        160.31         8.30 o                         
   7  -4   6        170.42        176.54        10.30 o                         
   8  -4   6        623.82        611.91        17.61 o                         
   9  -4   6        332.95        340.30        20.47 o                         
  -9  -3   6         60.73         69.48        11.75 o                         
  -8  -3   6        800.84        859.72        23.85 o                         
  -7  -3   6       1256.01       1232.24        25.25 o                         
  -6  -3   6        384.53        391.79        19.87 o                         
  -5  -3   6        496.48        483.38        13.32 o                         
  -4  -3   6       3295.22       3205.01        39.56 o                         
  -3  -3   6       1876.36       1881.95        24.11 o                         
  -2  -3   6        337.19        350.58         8.48 o                         
  -1  -3   6       1494.52       1416.19        16.97 o                         
   0  -3   6         63.38         73.86         4.21 o                         
   1  -3   6        493.08        519.85         8.80 o                         
   2  -3   6       1841.35       1832.87        21.04 o                         
   3  -3   6        146.76        143.75         5.59 o                         
   4  -3   6          7.18          5.57         3.05 o                         
   5  -3   6        781.27        733.06        12.38 o                         
   6  -3   6       1599.39       1569.57        20.95 o                         
   7  -3   6        285.01        291.08        12.17 o                         
   8  -3   6          6.20         -2.35         5.67 o                         
   9  -3   6        389.79        401.80        17.30 o                         
  10  -3   6         70.05         52.57         8.89 o                         
  -9  -2   6         46.91         38.11         9.72 o                         
  -8  -2   6       1202.08       1245.04        25.55 o                         
  -7  -2   6        242.65        233.13        11.92 o                         
  -6  -2   6        348.56        391.49        19.23 o                         
  -5  -2   6         47.56         42.78         5.41 o                         
  -4  -2   6       1767.61       1796.02        25.31 o                         
  -3  -2   6       2194.01       2195.54        25.54 o                         
  -2  -2   6       3947.08       3846.38        37.18 o                         
  -1  -2   6       1162.08       1068.07        14.69 o                         
   0  -2   6       1531.81       1503.43        16.57 o                         
   1  -2   6       1669.86       1683.44        18.79 o                         
   2  -2   6        111.30         93.80         4.48 o                         
   3  -2   6        773.41        773.91        10.92 o                         
   4  -2   6        347.28        361.59         7.95 o                         
   5  -2   6       3313.01       3289.02        34.58 o                         
   6  -2   6          1.41          1.80         3.76 o                         
   7  -2   6       1091.40       1095.40        19.38 o                         
   8  -2   6        451.22        449.54        13.25 o                         
   9  -2   6          8.76         10.50         6.39 o                         
  10  -2   6         40.54         46.66         8.32 o                         
  -9  -1   6        131.77        148.68        12.23 o                         
  -8  -1   6         69.05         87.90        11.11 o                         
  -7  -1   6         30.26         45.95        11.36 o                         
  -6  -1   6       2125.85       2134.94        32.77 o                         
  -5  -1   6        154.69        163.17         8.58 o                         
  -4  -1   6        528.71        504.22        11.44 o                         
  -3  -1   6       3181.37       3031.45        36.34 o                         
  -2  -1   6        815.95        808.41        12.25 o                         
  -1  -1   6       1445.01       1439.64        17.95 o                         
   0  -1   6       1387.25       1405.81        16.58 o                         
   1  -1   6       5964.97       5963.71        56.84 o                         
   2  -1   6          0.15          1.13         2.55 o                         
   3  -1   6       2173.70       2111.64        22.96 o                         
   4  -1   6        329.07        354.89         7.85 o                         
   5  -1   6        213.70        226.80         7.00 o                         
   6  -1   6       1104.22       1100.37        16.87 o                         
   7  -1   6        285.93        297.25        10.55 o                         
   8  -1   6        145.43        154.27         8.59 o                         
   9  -1   6        102.00         94.11         7.79 o                         
  10  -1   6        478.44        462.82        16.91 o                         
  11  -1   6        229.84        226.43        16.73 o                         
  -9   0   6          3.56          0.96        10.09 o                         
  -8   0   6        402.57        377.09        17.37 o                         
  -7   0   6       2208.70       2178.18        38.20 o                         
  -6   0   6        416.85        461.22        25.46 o                         
  -5   0   6         64.69         58.46         6.07 o                         
  -4   0   6        315.20        299.29         9.52 o                         
  -3   0   6        598.93        588.11        10.70 o                         
  -2   0   6          9.49         11.63         4.62 o                         
  -1   0   6       1185.89       1093.99        20.97 o                         
   0   0   6       2300.90       2281.17        25.03 o                         
   1   0   6         81.31        104.64         5.17 o                         
   2   0   6       2522.61       2469.65        26.20 o                         
   3   0   6       6667.43       6768.03        67.32 o                         
   4   0   6        342.79        345.57         7.58 o                         
   5   0   6        616.92        632.99        12.14 o                         
   6   0   6       1256.17       1212.09        17.32 o                         
   7   0   6          6.36          4.36         4.34 o                         
   8   0   6       1155.50       1129.78        25.95 o                         
   9   0   6         76.14         78.38         7.86 o                         
  10   0   6         53.33         58.68        10.66 o                         
  11   0   6        614.92        626.44        21.44 o                         
  -9   1   6        838.27        820.68        25.44 o                         
  -8   1   6         82.20         75.60        11.43 o                         
  -7   1   6        838.02        828.63        22.60 o                         
  -6   1   6        109.35        120.62        10.22 o                         
  -5   1   6         98.69        108.90         7.37 o                         
  -4   1   6         49.79         37.29         5.49 o                         
  -3   1   6          7.50          7.00         3.99 o                         
  -2   1   6       2691.79       2622.30        30.20 o                         
  -1   1   6        719.16        739.52        14.67 o                         
   0   1   6         84.88        100.49         5.18 o                         
   1   1   6       1884.88       1921.13        22.96 o                         
   2   1   6       2358.20       2336.61        25.39 o                         
   3   1   6       1071.48       1093.89        13.45 o                         
   4   1   6       2632.20       2937.68        30.52 o                         
   5   1   6        164.71        172.20         5.69 o                         
   6   1   6       1103.00       1056.84        19.94 o                         
   7   1   6        409.81        390.28         8.70 o                         
   8   1   6        541.67        534.55        11.64 o                         
   9   1   6          6.97         14.38         5.91 o                         
  10   1   6        695.29        687.16        22.00 o                         
  11   1   6       1890.51       1835.36        40.81 o                         
  -8   2   6        147.79        118.50        14.22 o                         
  -7   2   6       1227.79       1251.23        37.69 o                         
  -6   2   6         10.88         10.65         7.35 o                         
  -5   2   6          0.53          1.20         5.50 o                         
  -4   2   6         73.33         81.14         6.62 o                         
  -3   2   6        674.78        714.48        13.23 o                         
  -2   2   6       1106.84       1054.71        15.86 o                         
  -1   2   6         63.34         68.03         5.86 o                         
   0   2   6        204.75        191.00         8.14 o                         
   1   2   6        520.66        565.09        11.46 o                         
   2   2   6         95.88        113.32         5.96 o                         
   3   2   6       4272.91       4352.76        45.68 o                         
   4   2   6         32.15         35.85         3.49 o                         
   5   2   6          4.11          3.17         2.34 o                         
   6   2   6        553.64        568.62        10.92 o                         
   7   2   6       5790.96       5748.21        60.04 o                         
   8   2   6          9.11         11.79         3.98 o                         
   9   2   6         13.50         10.14         5.47 o                         
  10   2   6        464.13        452.74        19.38 o                         
  11   2   6        340.05        332.15        22.96 o                         
  -8   3   6        395.13        348.21        19.60 o                         
  -7   3   6        426.85        424.16        23.74 o                         
  -6   3   6          9.90         10.58         7.92 o                         
  -5   3   6       1092.40       1112.87        20.15 o                         
  -4   3   6        340.62        352.00        11.33 o                         
  -3   3   6         64.85         60.34         5.66 o                         
  -2   3   6       1513.13       1566.30        22.66 o                         
  -1   3   6        246.94        261.48         8.75 o                         
   0   3   6         21.87         14.56         3.85 o                         
   1   3   6          7.59          2.56         3.33 o                         
   2   3   6       2349.43       2362.19        29.79 o                         
   3   3   6        282.14        292.68         9.39 o                         
   4   3   6        629.48        611.92        11.11 o                         
   5   3   6        744.46        727.47        16.54 o                         
   6   3   6       4309.39       4264.89        45.74 o                         
   7   3   6         35.52         47.23         4.54 o                         
   8   3   6        312.19        346.77        13.69 o                         
   9   3   6         60.86         65.22         7.98 o                         
  10   3   6        137.90        133.52        11.25 o                         
  11   3   6        383.08        403.25        17.04 o                         
  -7   4   6         69.55         59.13        14.54 o                         
  -6   4   6         41.42         45.63         9.51 o                         
  -5   4   6        232.14        225.36        11.32 o                         
  -4   4   6        141.80        136.59         9.06 o                         
  -3   4   6       1187.68       1245.36        20.45 o                         
  -2   4   6        561.56        542.39        12.57 o                         
  -1   4   6         11.36          3.14         5.19 o                         
   0   4   6        451.13        451.05         9.30 o                         
   1   4   6       1043.32       1010.66        14.47 o                         
   2   4   6       2083.43       2134.48        25.71 o                         
   3   4   6         60.26         69.12         4.84 o                         
   4   4   6        783.75        770.72        13.98 o                         
   5   4   6         63.08         67.28         5.32 o                         
   6   4   6         24.69         27.90         4.34 o                         
   7   4   6       3419.46       3320.81        44.03 o                         
   8   4   6         33.72         45.03         5.82 o                         
   9   4   6         18.62         26.41         6.72 o                         
  10   4   6         16.47         14.25         7.30 o                         
  11   4   6       1589.52       1648.81        33.05 o                         
  -7   5   6        311.20        305.10        18.83 o                         
  -6   5   6          4.99          0.82        10.11 o                         
  -5   5   6        151.22        168.40        12.01 o                         
  -4   5   6        640.00        642.63        18.89 o                         
  -3   5   6        659.40        611.32        21.69 o                         
  -2   5   6        185.41        191.53         9.21 o                         
  -1   5   6          0.14         -1.64         4.38 o                         
   0   5   6        377.29        401.37        12.83 o                         
   1   5   6       1861.25       1858.61        24.89 o                         
   2   5   6       1631.50       1643.10        21.60 o                         
   3   5   6        665.55        662.88        11.87 o                         
   4   5   6       1337.85       1300.31        19.73 o                         
   5   5   6          2.50          4.58         3.54 o                         
   6   5   6       2806.14       2619.10        33.71 o                         
   7   5   6        183.82        176.80         8.19 o                         
   8   5   6         29.45         26.00         5.62 o                         
   9   5   6          6.09          1.35         6.00 o                         
  10   5   6       1186.71       1203.97        26.26 o                         
  11   5   6          0.02         -3.04         7.53 o                         
  -6   6   6          0.22        -10.53        10.93 o                         
  -5   6   6         16.80         22.03         9.35 o                         
  -4   6   6        759.58        798.28        21.91 o                         
  -3   6   6        152.24        135.95        11.56 o                         
  -2   6   6        150.28        139.66        10.17 o                         
  -1   6   6         10.09         16.98         6.21 o                         
   0   6   6          0.24          4.21         5.61 o                         
   1   6   6       3050.30       3015.10        44.63 o                         
   2   6   6       2307.40       2203.57        29.38 o                         
   3   6   6         24.92         40.01         4.78 o                         
   4   6   6         99.41        121.27         8.46 o                         
   5   6   6        655.84        636.55        16.32 o                         
   6   6   6        618.88        594.82        13.32 o                         
   7   6   6        226.40        238.86         9.46 o                         
   8   6   6         21.88         18.26         5.52 o                         
   9   6   6          9.54         13.86         6.49 o                         
  10   6   6         16.46          7.93         7.21 o                         
  11   6   6       1061.27       1118.40        36.55 o                         
  -5   7   6        117.51         95.24        24.52 o                         
  -4   7   6          0.08         -8.64         9.58 o                         
  -3   7   6       1131.48       1175.19        26.58 o                         
  -2   7   6        210.33        201.21        12.33 o                         
  -1   7   6          3.85         -6.12         6.12 o                         
   0   7   6        410.84        410.05        17.07 o                         
   1   7   6       2788.52       2678.18        48.11 o                         
   2   7   6        393.29        380.13        15.23 o                         
   3   7   6         48.56         45.39         8.07 o                         
   4   7   6         13.73         18.15         5.72 o                         
   5   7   6       2358.62       2288.00        40.31 o                         
   6   7   6       1227.59       1257.22        20.92 o                         
   7   7   6        148.02        148.15        10.52 o                         
   8   7   6        182.48        200.55        11.89 o                         
   9   7   6        102.10        114.71        10.84 o                         
  10   7   6       2611.91       2619.41        96.67 o                         
  -4   8   6        480.60        478.12        25.19 o                         
  -3   8   6        708.75        743.74        25.02 o                         
  -2   8   6         23.42         19.06         9.51 o                         
  -1   8   6        102.98         92.14        10.98 o                         
   0   8   6       1295.93       1266.23        29.62 o                         
   1   8   6        277.15        301.46        15.29 o                         
   2   8   6       1084.76       1090.60        26.05 o                         
   3   8   6         41.01         43.64         7.88 o                         
   4   8   6        774.53        738.45        18.84 o                         
   5   8   6       1264.56       1290.25        25.95 o                         
   6   8   6       1926.72       1916.23        41.03 o                         
   7   8   6        103.35        112.44         8.34 o                         
   8   8   6          9.37          5.30         5.78 o                         
   9   8   6        251.42        254.06        20.31 o                         
  10   8   6         49.72         44.46        13.85 o                         
  -3   9   6         10.92         17.70        11.00 o                         
  -2   9   6        622.02        572.61        22.75 o                         
  -1   9   6         19.20         11.93         9.30 o                         
   0   9   6        117.54        139.55        12.68 o                         
   1   9   6        603.45        604.66        20.75 o                         
   2   9   6        438.07        447.24        18.09 o                         
   3   9   6        131.89        134.38        11.23 o                         
   4   9   6        140.69        147.92        11.19 o                         
   5   9   6       4795.13       4677.22        74.66 o                         
   6   9   6          0.78          0.66         6.23 o                         
   7   9   6         66.26         62.93         9.53 o                         
   8   9   6        157.95        151.18        13.70 o                         
   9   9   6        467.64        507.51        27.88 o                         
  -1  10   6         48.90         32.22        10.62 o                         
   0  10   6        660.41        643.34        25.95 o                         
   1  10   6        352.33        359.82        18.16 o                         
   2  10   6        259.66        251.68        25.00 o                         
   3  10   6        136.99        129.65        11.82 o                         
   4  10   6        711.55        655.79        24.91 o                         
   5  10   6         20.21          5.53         8.72 o                         
   6  10   6        247.89        232.77        16.24 o                         
   7  10   6        277.51        294.98        16.51 o                         
   8  10   6        397.70        402.52        23.61 o                         
   1  11   6         57.88         51.98        11.15 o                         
   2  11   6         77.60         67.03        11.25 o                         
   3  11   6        257.05        278.29        19.36 o                         
   4  11   6         30.94         28.45        12.76 o                         
   5  11   6        460.07        485.38        30.65 o                         
   6  11   6         24.46         35.68        14.40 o                         
  -4 -10   7         33.62         15.22        10.88 o                         
  -3 -10   7         70.42         69.76        13.51 o                         
  -2 -10   7         41.80         40.94        12.92 o                         
  -1 -10   7        239.11        257.16        13.78 o                         
   0 -10   7        164.46        144.56        11.67 o                         
   1 -10   7         22.27          3.57         8.13 o                         
   2 -10   7        517.58        535.46        19.92 o                         
  -5  -9   7        214.27        199.37        15.42 o                         
  -4  -9   7         95.86         81.62        12.03 o                         
  -3  -9   7         55.32         48.94        10.95 o                         
  -2  -9   7        352.74        336.03        15.69 o                         
  -1  -9   7       1820.18       1802.11        30.95 o                         
   0  -9   7         52.25         55.04         9.80 o                         
   1  -9   7         31.25         31.85         8.21 o                         
   2  -9   7        210.66        197.35        12.96 o                         
   3  -9   7        209.08        213.19        22.09 o                         
   4  -9   7        264.79        259.52        16.15 o                         
  -6  -8   7        243.77        261.43        16.58 o                         
  -5  -8   7          1.40         -9.33         9.33 o                         
  -4  -8   7        293.93        297.43        17.99 o                         
  -3  -8   7        227.53        219.61        11.67 o                         
  -2  -8   7       1465.69       1529.58        25.00 o                         
  -1  -8   7          0.12          1.53         6.65 o                         
   0  -8   7        170.56        176.58        10.57 o                         
   1  -8   7        158.07        150.21        10.27 o                         
   2  -8   7        341.50        356.75        14.23 o                         
   3  -8   7        107.92        103.84        11.05 o                         
   4  -8   7        171.76        159.18        12.53 o                         
   5  -8   7         50.22         57.80        10.94 o                         
  -7  -7   7        267.41        272.99        19.47 o                         
  -6  -7   7        298.04        251.97        17.35 o                         
  -5  -7   7        166.11        144.47        12.74 o                         
  -4  -7   7        613.39        632.20        17.54 o                         
  -3  -7   7         37.56         25.40         6.83 o                         
  -2  -7   7          6.88          7.53         8.68 o                         
  -1  -7   7        853.44        827.95        18.55 o                         
   0  -7   7         12.59         13.78         6.09 o                         
   1  -7   7         11.88          8.74         7.43 o                         
   2  -7   7          6.08          0.80         6.02 o                         
   3  -7   7       1986.30       1979.18        34.82 o                         
   4  -7   7         43.89         37.72         8.50 o                         
   5  -7   7         10.78         16.76         8.63 o                         
   6  -7   7         50.27         54.13        13.04 o                         
  -8  -6   7        376.83        364.03        23.54 o                         
  -7  -6   7        519.69        475.56        32.07 o                         
  -6  -6   7         21.56          9.48         9.20 o                         
  -5  -6   7        306.61        294.51        12.03 o                         
  -4  -6   7        691.44        667.58        16.04 o                         
  -3  -6   7         46.18         54.20         7.46 o                         
  -2  -6   7        950.00        896.89        16.37 o                         
  -1  -6   7        173.98        160.11         7.94 o                         
   0  -6   7         71.09         81.54         6.86 o                         
   1  -6   7         90.74         79.93         6.86 o                         
   2  -6   7       2378.42       2337.73        31.71 o                         
   3  -6   7         36.83         42.38         5.93 o                         
   4  -6   7        195.39        175.66         9.22 o                         
   5  -6   7        366.79        360.56        12.89 o                         
   6  -6   7          0.98         -1.07         7.21 o                         
   7  -6   7        399.25        426.63        18.38 o                         
  -8  -5   7        216.69        205.96        14.11 o                         
  -7  -5   7       1327.81       1362.21        31.45 o                         
  -6  -5   7        756.89        739.46        24.72 o                         
  -5  -5   7         11.04          7.05         6.51 o                         
  -4  -5   7         66.81         61.69         7.19 o                         
  -3  -5   7        904.49        880.74        17.34 o                         
  -2  -5   7         25.84         27.85         5.96 o                         
  -1  -5   7         65.78         68.08         5.59 o                         
   0  -5   7        485.78        505.51        10.83 o                         
   1  -5   7          3.72          4.36         4.38 o                         
   2  -5   7       1073.71       1022.96        16.34 o                         
   3  -5   7       1859.31       1810.04        24.09 o                         
   4  -5   7         18.65         22.88         5.17 o                         
   5  -5   7         66.43         59.16         6.38 o                         
   6  -5   7         14.09         24.18        10.75 o                         
   7  -5   7        458.68        473.13        18.11 o                         
   8  -5   7         10.54         12.30        10.16 o                         
  -8  -4   7        872.88        900.98        25.42 o                         
  -7  -4   7       1984.81       1960.88        38.69 o                         
  -6  -4   7        569.52        569.19        19.05 o                         
  -5  -4   7        227.12        231.08        12.79 o                         
  -4  -4   7         36.99         46.55         6.98 o                         
  -3  -4   7       1481.74       1379.67        22.16 o                         
  -2  -4   7       3025.70       2857.10        33.95 o                         
  -1  -4   7        102.16        108.60         6.95 o                         
   0  -4   7          7.11         10.18         3.92 o                         
   1  -4   7        532.70        526.08        12.69 o                         
   2  -4   7       9526.06       9397.04        93.12 o                         
   3  -4   7         44.83         42.86         4.81 o                         
   4  -4   7         13.67         13.99         4.06 o                         
   5  -4   7        247.47        237.97         8.90 o                         
   6  -4   7       1460.43       1386.78        24.88 o                         
   7  -4   7        124.11        142.53         9.78 o                         
   8  -4   7         78.74        100.09         9.39 o                         
   9  -4   7         46.89         40.43         8.33 o                         
  -8  -3   7        751.42        766.91        24.01 o                         
  -7  -3   7         55.64         68.62        11.05 o                         
  -6  -3   7       1174.81       1180.80        26.46 o                         
  -5  -3   7         90.66         98.81         9.77 o                         
  -4  -3   7       3014.58       2881.20        44.47 o                         
  -3  -3   7       1889.88       1966.48        27.89 o                         
  -2  -3   7       3855.97       3723.16        41.65 o                         
  -1  -3   7        392.24        417.06         9.84 o                         
   0  -3   7        257.60        268.03         7.65 o                         
   1  -3   7       4404.67       4297.35        41.11 o                         
   2  -3   7          1.76          7.71         3.60 o                         
   3  -3   7       1463.30       1451.17        18.50 o                         
   4  -3   7        731.24        738.05        12.47 o                         
   5  -3   7       3442.14       3340.02        38.13 o                         
   6  -3   7         10.99         11.34         5.32 o                         
   7  -3   7       2976.93       2909.46        42.09 o                         
   8  -3   7        146.35        145.95        10.47 o                         
   9  -3   7        332.55        333.04        14.77 o                         
  -8  -2   7         37.07         52.68        12.67 o                         
  -7  -2   7        137.86        163.07        13.10 o                         
  -6  -2   7          3.26         11.91         7.20 o                         
  -5  -2   7        132.28        138.62         8.82 o                         
  -4  -2   7        161.18        193.46        10.01 o                         
  -3  -2   7       9154.60       8934.21       103.64 o                         
  -2  -2   7         68.67         74.95         5.86 o                         
  -1  -2   7        602.26        600.46        10.58 o                         
   0  -2   7        387.08        412.70         8.41 o                         
   1  -2   7       4125.71       4082.75        39.30 o                         
   2  -2   7       3029.28       3003.71        30.14 o                         
   3  -2   7        845.85        839.52        12.60 o                         
   4  -2   7          2.93          3.31         2.97 o                         
   5  -2   7          0.35         -1.26         3.13 o                         
   6  -2   7       7067.67       6927.91        77.10 o                         
   7  -2   7         86.94         83.85         7.00 o                         
   8  -2   7        453.62        434.22        14.41 o                         
   9  -2   7         46.28         38.55         7.50 o                         
  10  -2   7        661.46        656.59        21.61 o                         
  -8  -1   7        191.81        202.14        14.30 o                         
  -7  -1   7        718.94        736.54        21.51 o                         
  -6  -1   7        722.83        749.59        22.65 o                         
  -5  -1   7        153.64        136.12         8.57 o                         
  -4  -1   7       1843.07       1782.10        25.36 o                         
  -3  -1   7        246.84        259.15         9.79 o                         
  -2  -1   7       1525.25       1517.85        21.15 o                         
  -1  -1   7       3114.53       3194.61        34.13 o                         
   0  -1   7       3670.58       3818.72        35.47 o                         
   1  -1   7       1822.23       1826.90        21.63 o                         
   2  -1   7       2437.77       2396.35        28.42 o                         
   3  -1   7       1826.16       1850.77        20.40 o                         
   4  -1   7          6.44          7.60         3.24 o                         
   5  -1   7       2749.19       2670.14        29.67 o                         
   6  -1   7        634.46        614.15        13.42 o                         
   7  -1   7       1910.53       1907.75        27.65 o                         
   8  -1   7        710.55        668.55        15.50 o                         
   9  -1   7        294.91        311.86        14.28 o                         
  10  -1   7        260.83        247.88        14.54 o                         
  -8   0   7        621.13        594.45        33.05 o                         
  -7   0   7        466.67        477.96        18.81 o                         
  -6   0   7         41.53         39.63         8.79 o                         
  -5   0   7         84.38         86.96         7.49 o                         
  -4   0   7        343.35        326.79        10.75 o                         
  -3   0   7       3176.67       3175.97        38.87 o                         
  -2   0   7        674.67        688.69        15.41 o                         
  -1   0   7         17.93         27.68         5.16 o                         
   0   0   7        214.76        202.82         8.48 o                         
   1   0   7       6414.79       6736.54        68.23 o                         
   2   0   7       1241.39       1267.43        16.39 o                         
   3   0   7        151.34        177.08         6.27 o                         
   4   0   7        987.56       1020.69        15.45 o                         
   5   0   7        447.32        414.06         9.02 o                         
   6   0   7        502.64        494.50        10.69 o                         
   7   0   7        315.44        324.90         9.44 o                         
   8   0   7         49.57         49.34         6.85 o                         
   9   0   7        291.78        282.08        12.93 o                         
  10   0   7       2273.87       2263.52        41.15 o                         
  11   0   7       1055.16        949.61        64.45 o                         
  -8   1   7        594.13        609.35        26.04 o                         
  -7   1   7        477.91        478.04        21.22 o                         
  -6   1   7        949.92        958.89        23.81 o                         
  -5   1   7         19.41         16.32         6.14 o                         
  -4   1   7        160.50        143.06         8.29 o                         
  -3   1   7        229.28        230.66         9.21 o                         
  -2   1   7        661.22        693.38        14.30 o                         
  -1   1   7        143.80        148.67         8.15 o                         
   0   1   7       3509.97       3491.21        38.66 o                         
   1   1   7        384.95        434.95         9.54 o                         
   2   1   7        934.92        971.14        14.73 o                         
   3   1   7       4294.94       4539.65        45.11 o                         
   4   1   7        186.22        185.26         6.74 o                         
   5   1   7          1.98          3.74         2.89 o                         
   6   1   7        427.32        471.27        10.24 o                         
   7   1   7        674.40        665.59        13.97 o                         
   8   1   7        121.25        119.61         7.41 o                         
   9   1   7        201.39        219.07        12.47 o                         
  10   1   7        769.62        748.49        24.87 o                         
  11   1   7         39.53         24.28         8.89 o                         
  -8   2   7        782.92        759.97        27.83 o                         
  -7   2   7          0.53          6.57        12.11 o                         
  -6   2   7        411.78        415.89        19.24 o                         
  -5   2   7        387.64        383.14        13.04 o                         
  -4   2   7         20.70         26.12         6.24 o                         
  -3   2   7        292.72        275.82         9.65 o                         
  -2   2   7         17.09         10.09         4.91 o                         
  -1   2   7         89.12         88.96         6.45 o                         
   0   2   7       1271.28       1302.68        21.77 o                         
   1   2   7       2924.19       2927.93        39.93 o                         
   2   2   7        950.59        899.65        19.90 o                         
   3   2   7       1035.42       1079.26        16.18 o                         
   4   2   7         22.23         21.16         3.64 o                         
   5   2   7        440.97        441.58        10.37 o                         
   6   2   7       1037.70       1051.25        17.46 o                         
   7   2   7        151.40        167.17         7.90 o                         
   8   2   7        487.24        476.29        12.25 o                         
   9   2   7         52.22         44.58         6.91 o                         
  10   2   7        375.32        372.02        16.26 o                         
  11   2   7        455.85        444.36        32.88 o                         
  -7   3   7        667.34        682.48        31.86 o                         
  -6   3   7         29.44         13.10         9.07 o                         
  -5   3   7       1160.42       1146.93        23.07 o                         
  -4   3   7       1291.63       1258.70        22.32 o                         
  -3   3   7        397.88        413.01        11.52 o                         
  -2   3   7        847.23        882.53        16.69 o                         
  -1   3   7        597.83        560.72        12.94 o                         
   0   3   7       6505.36       6464.32        71.43 o                         
   1   3   7         85.59        104.97         6.60 o                         
   2   3   7          0.14         -1.61         3.53 o                         
   3   3   7         77.54         86.31         5.76 o                         
   4   3   7       2031.38       2022.68        29.74 o                         
   5   3   7         38.80         53.55         6.15 o                         
   6   3   7        115.84        136.04         6.82 o                         
   7   3   7       1015.97       1005.96        17.77 o                         
   8   3   7       1711.40       1641.87        24.68 o                         
   9   3   7        145.61        158.47        11.15 o                         
  10   3   7          5.06         13.50         7.22 o                         
  11   3   7        100.26         92.31        12.18 o                         
  -7   4   7        318.30        315.12        22.81 o                         
  -6   4   7        914.40        917.30        47.84 o                         
  -5   4   7        892.12        918.65        22.63 o                         
  -4   4   7       4657.47       4686.71        60.80 o                         
  -3   4   7        630.25        639.65        16.41 o                         
  -2   4   7        414.80        437.57        13.43 o                         
  -1   4   7        261.10        241.97        10.28 o                         
   0   4   7        320.05        315.01        17.36 o                         
   1   4   7       1571.73       1591.98        21.65 o                         
   2   4   7          3.53          5.10         3.88 o                         
   3   4   7        214.53        205.21         9.27 o                         
   4   4   7        374.89        359.03        12.36 o                         
   5   4   7       2033.40       2027.10        43.15 o                         
   6   4   7        149.94        161.59         8.61 o                         
   7   4   7          3.49         -3.05         4.55 o                         
   8   4   7         84.85        106.31         8.02 o                         
   9   4   7          8.97          9.94         6.41 o                         
  10   4   7         58.36         51.47         8.68 o                         
  11   4   7        262.88        281.25        15.49 o                         
  -6   5   7         28.03          8.15        11.96 o                         
  -5   5   7       1573.80       1591.44        57.03 o                         
  -4   5   7          1.83          7.67         9.14 o                         
  -3   5   7        787.19        828.17        21.56 o                         
  -2   5   7        825.36        810.92        19.08 o                         
  -1   5   7       1546.51       1522.14        25.32 o                         
   0   5   7        387.25        381.92        12.13 o                         
   1   5   7        838.30        832.37        16.98 o                         
   2   5   7        882.90        914.68        16.50 o                         
   3   5   7         55.11         56.46         5.24 o                         
   4   5   7       2571.86       2544.89        36.20 o                         
   5   5   7        576.93        597.95        14.47 o                         
   6   5   7        487.42        437.45        12.95 o                         
   7   5   7        627.75        614.00        14.38 o                         
   8   5   7          2.03          7.65         4.69 o                         
   9   5   7          2.11         -5.82         5.82 o                         
  10   5   7        102.16         99.24        10.12 o                         
  11   5   7        217.30        223.94        14.14 o                         
  -5   6   7         29.34         29.01        19.00 o                         
  -4   6   7        355.74        342.27        17.89 o                         
  -3   6   7       1125.25       1163.19        26.50 o                         
  -2   6   7        224.42        258.08        13.47 o                         
  -1   6   7        186.85        178.48        11.68 o                         
   0   6   7       1186.76       1211.19        24.94 o                         
   1   6   7        680.41        684.64        18.06 o                         
   2   6   7         38.96         28.93         5.96 o                         
   3   6   7         37.01         37.26         6.06 o                         
   4   6   7        358.92        364.33        13.65 o                         
   5   6   7        200.79        211.08        11.06 o                         
   6   6   7        419.00        413.84        12.94 o                         
   7   6   7          0.90          0.56         4.58 o                         
   8   6   7        119.77        117.17         7.88 o                         
   9   6   7       1144.13       1090.18        24.88 o                         
  10   6   7       1703.27       1684.95        33.29 o                         
  -4   7   7         18.60         19.52        11.11 o                         
  -3   7   7         40.71         30.16        12.52 o                         
  -2   7   7         32.18         13.10         8.68 o                         
  -1   7   7       1080.53       1082.36        24.88 o                         
   0   7   7        150.35        153.02        10.92 o                         
   1   7   7         88.42         84.04        10.31 o                         
   2   7   7       3875.98       3871.25        78.62 o                         
   3   7   7          0.38         -6.75         6.75 o                         
   4   7   7         32.19         29.71         6.86 o                         
   5   7   7        308.86        326.68        14.00 o                         
   6   7   7       1002.58        943.05        19.77 o                         
   7   7   7        168.06        188.50        10.51 o                         
   8   7   7        182.63        204.52        10.45 o                         
   9   7   7        531.42        500.02        17.57 o                         
  10   7   7          7.10          8.75         9.55 o                         
  -3   8   7         83.57         67.14        26.72 o                         
  -2   8   7         62.01         38.38        10.84 o                         
  -1   8   7         54.87         36.07        10.21 o                         
   0   8   7        227.93        218.45        14.62 o                         
   1   8   7       1411.60       1526.14        33.71 o                         
   2   8   7        125.88        107.90        10.83 o                         
   3   8   7         38.82         30.75         8.64 o                         
   4   8   7        456.05        500.64        16.77 o                         
   5   8   7       1396.64       1366.88        27.59 o                         
   6   8   7          0.74         -1.48         6.37 o                         
   7   8   7        427.87        438.25        13.73 o                         
   8   8   7          1.83          4.86         6.51 o                         
   9   8   7         64.09         62.37        10.47 o                         
  -2   9   7        243.95        224.68        17.28 o                         
  -1   9   7        336.51        315.02        18.13 o                         
   0   9   7         55.23         63.69        10.73 o                         
   1   9   7        361.00        368.94        18.51 o                         
   2   9   7        517.30        495.53        20.04 o                         
   3   9   7          9.60         15.62         8.20 o                         
   4   9   7         85.77         90.46        10.41 o                         
   5   9   7        205.55        213.23        14.95 o                         
   6   9   7       2016.66       1959.43        35.21 o                         
   7   9   7         40.56         33.48         7.23 o                         
   8   9   7          2.40          6.50         8.96 o                         
   0  10   7         55.57         44.53        10.92 o                         
   1  10   7         86.86         69.05        11.02 o                         
   2  10   7          2.23         -8.55         8.55 o                         
   3  10   7         91.48         98.51        11.54 o                         
   4  10   7         40.33         26.42         8.68 o                         
   5  10   7       1475.31       1539.81        50.55 o                         
   6  10   7        144.65        149.84        12.43 o                         
   7  10   7         44.63         32.66        10.32 o                         
  -4  -9   8         49.01         28.33        11.43 o                         
  -3  -9   8        219.93        233.32        15.92 o                         
  -2  -9   8         24.12         25.06         8.74 o                         
  -1  -9   8         16.32         23.33         8.04 o                         
   0  -9   8         61.92         70.23         9.40 o                         
   1  -9   8          8.59         -1.65         7.56 o                         
   2  -9   8        106.90        108.19        10.44 o                         
   3  -9   8        321.73        283.50        15.51 o                         
  -5  -8   8          9.72         -3.62        10.63 o                         
  -4  -8   8        622.78        644.68        19.26 o                         
  -3  -8   8         25.84         21.91         8.33 o                         
  -2  -8   8        225.33        220.89        12.48 o                         
  -1  -8   8        486.09        482.80        25.32 o                         
   0  -8   8        305.49        337.82        15.86 o                         
   1  -8   8        709.08        712.79        19.38 o                         
   2  -8   8        461.83        471.52        16.78 o                         
   3  -8   8        143.87        142.52        11.23 o                         
   4  -8   8          1.23          9.70        10.79 o                         
   5  -8   8        126.89        149.93        22.05 o                         
  -6  -7   8        141.59        123.64        13.89 o                         
  -5  -7   8        133.34        141.63        12.17 o                         
  -4  -7   8        172.67        185.02        10.86 o                         
  -3  -7   8       2138.78       2166.66        35.88 o                         
  -2  -7   8        446.99        466.44        18.88 o                         
  -1  -7   8          3.98          8.47         6.78 o                         
   0  -7   8         37.61         38.13         7.71 o                         
   1  -7   8        672.64        711.61        18.55 o                         
   2  -7   8         83.84         90.93         9.28 o                         
   3  -7   8         89.65        104.12         9.99 o                         
   4  -7   8          0.87          6.73         8.66 o                         
   5  -7   8         11.68          1.32         8.90 o                         
   6  -7   8        132.93        137.60        16.52 o                         
  -7  -6   8        175.62        171.09        12.78 o                         
  -6  -6   8        337.47        357.16        15.53 o                         
  -5  -6   8          5.80         -7.74         7.74 o                         
  -4  -6   8       1469.94       1477.99        25.53 o                         
  -3  -6   8        200.15        226.47        12.44 o                         
  -2  -6   8         26.15         16.18         7.60 o                         
  -1  -6   8        153.36        153.19         9.25 o                         
   0  -6   8        109.43        101.32         8.82 o                         
   1  -6   8         21.39         24.24         6.28 o                         
   2  -6   8        495.91        461.49        14.44 o                         
   3  -6   8        277.71        279.72        12.97 o                         
   4  -6   8         34.36         36.26         7.06 o                         
   5  -6   8        104.19        122.00        11.12 o                         
   6  -6   8        106.31        116.93        11.47 o                         
   7  -6   8        170.97        168.25        13.49 o                         
  -7  -5   8        254.25        254.62        15.23 o                         
  -6  -5   8        305.29        286.16        14.17 o                         
  -5  -5   8         19.90         13.83         8.16 o                         
  -4  -5   8        122.97        122.68        10.03 o                         
  -3  -5   8        452.50        472.17        14.36 o                         
  -2  -5   8        376.60        383.49        12.69 o                         
  -1  -5   8         15.08         10.17         5.24 o                         
   0  -5   8         93.10        102.87         8.64 o                         
   1  -5   8       1816.59       1812.73        26.87 o                         
   2  -5   8        962.59        963.89        17.93 o                         
   3  -5   8        432.52        441.17        11.74 o                         
   4  -5   8          6.18          5.73         5.07 o                         
   5  -5   8        171.79        168.99         9.56 o                         
   6  -5   8          2.13         -6.65         6.74 o                         
   7  -5   8        136.01        153.83        12.23 o                         
   8  -5   8         98.95         95.58        10.95 o                         
  -7  -4   8         89.25         75.57        11.92 o                         
  -6  -4   8       1075.22       1058.20        26.44 o                         
  -5  -4   8        138.48        139.51        16.53 o                         
  -4  -4   8        505.92        497.86        14.85 o                         
  -3  -4   8        511.07        540.24        14.56 o                         
  -2  -4   8        612.02        596.68        15.95 o                         
  -1  -4   8          2.80          3.90         5.23 o                         
   0  -4   8       1359.31       1332.84        21.64 o                         
   1  -4   8       1651.79       1681.86        21.85 o                         
   2  -4   8          3.07         -4.44         4.44 o                         
   3  -4   8        768.15        768.08        14.26 o                         
   4  -4   8        269.37        288.13        10.72 o                         
   5  -4   8         53.45         58.45         6.27 o                         
   6  -4   8        201.15        225.14        12.68 o                         
   7  -4   8       1338.73       1326.56        28.77 o                         
   8  -4   8          6.10         10.37         7.76 o                         
  -8  -3   8         65.90         78.16        17.00 o                         
  -7  -3   8        685.85        721.23        23.71 o                         
  -6  -3   8         48.93         39.67        10.29 o                         
  -5  -3   8          0.40          2.09         8.28 o                         
  -4  -3   8        751.63        762.39        20.82 o                         
  -3  -3   8       2710.30       2766.46        34.78 o                         
  -2  -3   8          3.64         -3.26         4.87 o                         
  -1  -3   8        132.17        113.82         7.02 o                         
   0  -3   8        747.12        767.03        13.56 o                         
   1  -3   8        247.75        261.51         9.75 o                         
   2  -3   8       2036.42       2086.30        26.33 o                         
   3  -3   8        502.19        492.06        10.96 o                         
   4  -3   8        364.59        348.13         9.95 o                         
   5  -3   8        622.74        576.29        12.46 o                         
   6  -3   8       1465.47       1468.80        25.74 o                         
   7  -3   8          1.39          1.51         5.84 o                         
   8  -3   8         91.97         90.97         8.76 o                         
   9  -3   8        120.22        121.07        10.52 o                         
  -8  -2   8        115.41        148.37        15.54 o                         
  -7  -2   8        330.28        332.37        21.28 o                         
  -6  -2   8         31.62         31.18        10.14 o                         
  -5  -2   8        437.90        443.93        17.07 o                         
  -4  -2   8          6.37         -1.00         6.61 o                         
  -3  -2   8         48.70         50.01         9.75 o                         
  -2  -2   8       2585.83       2584.74        32.04 o                         
  -1  -2   8        239.94        233.05         8.83 o                         
   0  -2   8         86.01         93.42         5.92 o                         
   1  -2   8        726.64        758.21        13.22 o                         
   2  -2   8       2832.04       2692.72        29.83 o                         
   3  -2   8        612.93        625.37        11.42 o                         
   4  -2   8          2.37          3.83         3.24 o                         
   5  -2   8       1254.50       1242.81        20.35 o                         
   6  -2   8        676.59        624.70        15.45 o                         
   7  -2   8       2991.78       2882.57        41.65 o                         
   8  -2   8          3.25          0.10         5.68 o                         
   9  -2   8          8.16         12.98         6.79 o                         
  -8  -1   8         52.03         40.37        12.14 o                         
  -7  -1   8         12.88         14.83        16.75 o                         
  -6  -1   8        296.26        261.19        31.75 o                         
  -5  -1   8        433.29        443.69        18.92 o                         
  -4  -1   8        132.01        138.61         8.81 o                         
  -3  -1   8       3342.46       3300.29        49.78 o                         
  -2  -1   8        393.23        377.95        12.52 o                         
  -1  -1   8          1.67          2.68         4.70 o                         
   0  -1   8         83.71         89.71         5.36 o                         
   1  -1   8       1317.16       1306.25        17.79 o                         
   2  -1   8        283.25        288.45         8.29 o                         
   3  -1   8         75.64         72.88         4.62 o                         
   4  -1   8        176.82        177.80         6.64 o                         
   5  -1   8         50.59         61.84         4.92 o                         
   6  -1   8       1971.05       2002.16        26.49 o                         
   7  -1   8       1059.67       1036.28        19.13 o                         
   8  -1   8         58.03         54.11         9.49 o                         
   9  -1   8         40.93         35.05         8.31 o                         
  10  -1   8       1431.15       1382.82        43.87 o                         
  -7   0   8        222.47        231.73        20.34 o                         
  -6   0   8        104.87        120.60        13.03 o                         
  -5   0   8       1075.42       1055.58        21.94 o                         
  -4   0   8        131.47        135.12        14.21 o                         
  -3   0   8          5.67          7.67         6.25 o                         
  -2   0   8        441.03        458.32        13.64 o                         
  -1   0   8        302.20        315.76        10.41 o                         
   0   0   8        155.11        156.88         6.73 o                         
   1   0   8        177.11        180.93         8.66 o                         
   2   0   8       1555.21       1503.01        19.26 o                         
   3   0   8        147.21        167.31         8.85 o                         
   4   0   8        149.97        168.13         7.08 o                         
   5   0   8          7.43         11.02         3.96 o                         
   6   0   8       2309.26       2192.29        29.49 o                         
   7   0   8        270.02        287.29         9.84 o                         
   8   0   8         26.30         34.15         6.48 o                         
   9   0   8        119.94        120.16        12.05 o                         
  10   0   8        756.61        737.12        26.99 o                         
  -7   1   8         62.53         37.37        12.22 o                         
  -6   1   8        240.97        211.72        14.15 o                         
  -5   1   8         34.94         27.10         7.14 o                         
  -4   1   8        229.57        225.62        10.33 o                         
  -3   1   8       1334.18       1281.13        23.82 o                         
  -2   1   8        430.68        455.00        14.17 o                         
  -1   1   8         24.47         30.64         5.34 o                         
   0   1   8         17.95         15.91         4.70 o                         
   1   1   8       6208.40       6240.80        69.01 o                         
   2   1   8        498.48        523.43        11.15 o                         
   3   1   8        284.08        293.91         8.05 o                         
   4   1   8         21.81         20.78         3.87 o                         
   5   1   8         74.07         76.08         5.31 o                         
   6   1   8        881.02        887.03        15.11 o                         
   7   1   8        184.45        198.84        10.87 o                         
   8   1   8         80.89         81.81         6.81 o                         
   9   1   8         19.04         18.72         6.86 o                         
  10   1   8        833.68        794.85        22.65 o                         
  -7   2   8        365.29        349.30        23.80 o                         
  -6   2   8          1.23          0.19        10.67 o                         
  -5   2   8         64.19         49.53         8.55 o                         
  -4   2   8        674.75        678.36        16.53 o                         
  -3   2   8         89.53         92.39         8.46 o                         
  -2   2   8         38.14         33.97         6.29 o                         
  -1   2   8        673.53        667.17        13.64 o                         
   0   2   8       3536.91       3531.18        42.63 o                         
   1   2   8         42.70         44.12         5.98 o                         
   2   2   8       1811.50       1808.42        28.13 o                         
   3   2   8         55.49         66.72         6.40 o                         
   4   2   8          3.53          8.56         4.00 o                         
   5   2   8         15.81         12.78         3.68 o                         
   6   2   8       1543.49       1508.84        22.93 o                         
   7   2   8         87.95         81.43         6.43 o                         
   8   2   8       1532.84       1504.46        27.41 o                         
   9   2   8        564.64        555.82        18.04 o                         
  10   2   8        946.67        951.20        27.69 o                         
  -6   3   8        193.50        201.76        16.17 o                         
  -5   3   8         35.18         27.09         8.56 o                         
  -4   3   8       3284.94       3368.03        60.66 o                         
  -3   3   8        103.33        102.88         9.82 o                         
  -2   3   8        125.99        113.22         8.68 o                         
  -1   3   8        130.25        126.05         8.14 o                         
   0   3   8          1.60          8.62         4.99 o                         
   1   3   8       8667.50       8634.87        92.97 o                         
   2   3   8        126.94        120.23         8.76 o                         
   3   3   8        139.22        147.75         9.38 o                         
   4   3   8          0.53         -2.50         4.26 o                         
   5   3   8       3320.45       3220.22        48.92 o                         
   6   3   8          1.94         -1.06         4.37 o                         
   7   3   8        100.73        110.22         8.00 o                         
   8   3   8        195.38        186.27        11.08 o                         
   9   3   8        337.64        336.18        21.05 o                         
  10   3   8        256.85        236.13        16.84 o                         
  -6   4   8         87.51         78.96        13.85 o                         
  -5   4   8       2008.81       1960.00        55.32 o                         
  -4   4   8        133.94        122.62        11.36 o                         
  -3   4   8       2014.29       1982.97        35.49 o                         
  -2   4   8        510.68        541.55        15.82 o                         
  -1   4   8        558.38        564.79        15.62 o                         
   0   4   8       3424.14       3359.16        45.73 o                         
   1   4   8       1084.22       1089.00        20.74 o                         
   2   4   8        224.99        218.97         9.13 o                         
   3   4   8         90.59        109.60         8.09 o                         
   4   4   8       4586.23       4518.38        66.43 o                         
   5   4   8        880.12        857.62        18.26 o                         
   6   4   8       1167.81       1169.12        21.97 o                         
   7   4   8         49.45         49.43        12.37 o                         
   8   4   8         93.40         94.99         9.15 o                         
   9   4   8        176.39        207.54        14.41 o                         
  10   4   8        603.07        660.15        26.57 o                         
  -5   5   8         61.20         43.30        14.27 o                         
  -4   5   8       3375.99       3403.42        60.80 o                         
  -3   5   8        891.98        927.09        27.02 o                         
  -2   5   8         70.59         80.76         9.45 o                         
  -1   5   8        509.71        525.16        15.93 o                         
   0   5   8       2863.49       2806.38        42.20 o                         
   1   5   8         72.30         74.58         7.40 o                         
   2   5   8          5.87          6.99         5.52 o                         
   3   5   8        952.92        893.12        19.17 o                         
   4   5   8       1763.41       1714.39        28.36 o                         
   5   5   8       3712.90       3720.44        50.42 o                         
   6   5   8       1421.24       1391.29        25.14 o                         
   7   5   8        106.05        115.70         8.49 o                         
   8   5   8         67.18         68.66         7.58 o                         
   9   5   8       1673.12       1670.49        32.80 o                         
  10   5   8         44.75         65.31         9.61 o                         
  -5   6   8        528.57        602.95        52.46 o                         
  -4   6   8         91.47         76.19        17.06 o                         
  -3   6   8         28.01         31.18        12.24 o                         
  -2   6   8       1067.53       1046.84        30.01 o                         
  -1   6   8       2260.33       2162.21        38.33 o                         
   0   6   8        397.90        395.16        16.78 o                         
   1   6   8        653.53        634.20        18.61 o                         
   2   6   8       1976.98       1914.24        33.87 o                         
   3   6   8          0.76         -0.33         5.84 o                         
   4   6   8       1030.23       1056.47        23.58 o                         
   5   6   8       1502.03       1461.44        29.20 o                         
   6   6   8        241.39        238.60        11.46 o                         
   7   6   8        582.32        568.15        16.05 o                         
   8   6   8        240.23        228.81        11.56 o                         
   9   6   8        885.64        872.31        23.01 o                         
  10   6   8        250.56        276.90        16.62 o                         
  -4   7   8        113.41        108.35        14.58 o                         
  -3   7   8         10.19         16.22        10.51 o                         
  -2   7   8         29.31         17.49         9.17 o                         
  -1   7   8         39.84         31.82         9.92 o                         
   0   7   8       1404.92       1363.45        29.83 o                         
   1   7   8       1408.75       1394.80        32.38 o                         
   2   7   8        517.39        516.37        19.56 o                         
   3   7   8        191.11        175.32        11.87 o                         
   4   7   8        306.59        301.49        14.28 o                         
   5   7   8          7.87         14.46         6.77 o                         
   6   7   8        417.10        402.63        15.32 o                         
   7   7   8         69.08         81.27         8.15 o                         
   8   7   8        514.73        500.30        15.72 o                         
   9   7   8        394.04        368.24        16.63 o                         
  -2   8   8         67.30         58.32        12.21 o                         
  -1   8   8       1396.73       1402.50        34.52 o                         
   0   8   8        114.14        124.42        17.15 o                         
   1   8   8          0.48         -8.25         8.25 o                         
   2   8   8        663.37        572.62        21.32 o                         
   3   8   8         55.67         61.29         9.74 o                         
   4   8   8         29.61         18.24         7.64 o                         
   5   8   8         11.33          5.88         6.98 o                         
   6   8   8        127.09        124.00        10.65 o                         
   7   8   8        280.89        282.81        13.35 o                         
   8   8   8        190.08        216.07        14.03 o                         
   9   8   8        902.00        869.92        23.54 o                         
  -1   9   8         86.48         77.01        12.94 o                         
   0   9   8       1187.44       1146.70        31.85 o                         
   1   9   8         15.56         -2.24         9.43 o                         
   2   9   8          3.11          9.00         8.89 o                         
   3   9   8         21.39         20.88         9.48 o                         
   4   9   8        109.03         95.88        11.36 o                         
   5   9   8        374.09        365.47        16.30 o                         
   6   9   8        782.28        767.64        21.82 o                         
   7   9   8         11.78          2.25         6.78 o                         
   1  10   8          1.03          6.64        16.59 o                         
   2  10   8         77.87         71.35        11.58 o                         
   3  10   8        903.58        901.88        27.65 o                         
   4  10   8        240.61        220.69        19.12 o                         
   5  10   8          0.84         15.03         9.33 o                         
  -1  -9   9         13.72          1.38         8.62 o                         
   0  -9   9       1061.83       1018.83        24.72 o                         
   1  -9   9        663.79        609.94        31.64 o                         
  -4  -8   9         54.14         44.70         9.30 o                         
  -3  -8   9       1887.93       1910.29        31.54 o                         
  -2  -8   9          5.57         -2.32         9.35 o                         
  -1  -8   9        309.12        288.83        14.19 o                         
   0  -8   9         30.75         46.75         9.06 o                         
   1  -8   9         88.96         82.76        10.32 o                         
   2  -8   9        743.67        673.05        20.06 o                         
   3  -8   9        107.87        116.23        22.69 o                         
  -5  -7   9         21.94         22.97        10.10 o                         
  -4  -7   9       2703.13       2608.77        38.43 o                         
  -3  -7   9        140.89        153.01        10.85 o                         
  -2  -7   9        924.30        933.95        20.82 o                         
  -1  -7   9          3.69         -2.88         8.41 o                         
   0  -7   9         94.68        109.24        10.15 o                         
   1  -7   9        369.91        376.09        15.50 o                         
   2  -7   9        240.15        221.67        16.74 o                         
   3  -7   9        340.82        314.33        25.06 o                         
   4  -7   9         37.62         41.63        10.98 o                         
   5  -7   9        819.78        801.75        29.98 o                         
  -6  -6   9          9.16          1.37         9.85 o                         
  -5  -6   9        108.24        114.53        10.74 o                         
  -4  -6   9        496.76        544.53        17.06 o                         
  -3  -6   9       2002.00       1993.35        34.43 o                         
  -2  -6   9        464.56        451.79        15.00 o                         
  -1  -6   9        120.32        124.83         9.45 o                         
   0  -6   9        537.86        531.48        18.58 o                         
   1  -6   9       2538.11       2482.00        38.48 o                         
   2  -6   9         63.15         58.80         8.72 o                         
   3  -6   9         29.45         19.36        10.75 o                         
   4  -6   9        202.37        168.51        13.84 o                         
   5  -6   9        730.22        732.56        25.17 o                         
   6  -6   9       1360.37       1270.13        34.45 o                         
  -6  -5   9        587.51        626.05        23.06 o                         
  -5  -5   9         94.47         89.67        10.44 o                         
  -4  -5   9        684.16        712.22        18.42 o                         
  -3  -5   9        703.42        673.37        17.53 o                         
  -2  -5   9         54.20         53.19         7.80 o                         
  -1  -5   9        349.35        373.51        16.67 o                         
   0  -5   9       1602.96       1572.58        23.67 o                         
   1  -5   9       1374.56       1386.69        25.54 o                         
   2  -5   9        472.62        476.64        13.74 o                         
   3  -5   9        915.57        908.03        20.26 o                         
   4  -5   9          1.58         -1.62         5.73 o                         
   5  -5   9        241.79        240.64        12.57 o                         
   6  -5   9       1319.51       1358.03        29.91 o                         
   7  -5   9          9.34          2.12        11.24 o                         
  -7  -4   9        184.22        153.87        14.45 o                         
  -6  -4   9          8.47          2.34        11.83 o                         
  -5  -4   9         14.48         15.56         8.73 o                         
  -4  -4   9        442.49        405.11        18.72 o                         
  -3  -4   9          2.20         -0.57         6.58 o                         
  -2  -4   9         31.60         20.43         7.22 o                         
  -1  -4   9         48.93         64.50         8.75 o                         
   0  -4   9        308.14        325.22        13.14 o                         
   1  -4   9       1583.15       1541.13        23.01 o                         
   2  -4   9       1793.07       1767.28        26.30 o                         
   3  -4   9        398.03        412.10        12.70 o                         
   4  -4   9        446.53        443.73        13.19 o                         
   5  -4   9       1123.32       1100.37        25.01 o                         
   6  -4   9        230.66        262.31        14.43 o                         
   7  -4   9          8.29          9.42         7.81 o                         
   8  -4   9          2.08          4.15         7.86 o                         
  -7  -3   9         24.07         19.82        11.70 o                         
  -6  -3   9        382.68        358.83        18.08 o                         
  -5  -3   9        139.89        125.93        11.38 o                         
  -4  -3   9         79.72         74.62        11.06 o                         
  -3  -3   9        601.62        596.82        15.96 o                         
  -2  -3   9        648.36        683.23        15.27 o                         
  -1  -3   9        113.29        101.06         7.33 o                         
   0  -3   9       1397.33       1334.00        21.03 o                         
   1  -3   9       2448.26       2426.03        30.99 o                         
   2  -3   9         27.70         36.92         5.03 o                         
   3  -3   9        714.73        754.87        17.12 o                         
   4  -3   9         79.16         76.34         6.90 o                         
   5  -3   9        469.77        461.99        15.98 o                         
   6  -3   9         19.89         21.40         7.41 o                         
   7  -3   9        442.36        474.59        19.09 o                         
   8  -3   9          3.14          5.93         7.30 o                         
  -7  -2   9        207.65        201.75        15.82 o                         
  -6  -2   9         15.52         21.28        10.98 o                         
  -5  -2   9          7.38         20.91        10.33 o                         
  -4  -2   9       1080.66       1117.27        23.58 o                         
  -3  -2   9        632.89        666.37        16.42 o                         
  -2  -2   9        363.26        337.03        11.23 o                         
  -1  -2   9         17.07         20.81         5.53 o                         
   0  -2   9        605.46        650.26        13.99 o                         
   1  -2   9          2.43          4.42         4.48 o                         
   2  -2   9          1.64         -0.37         5.78 o                         
   3  -2   9         14.41         14.32         4.70 o                         
   4  -2   9        926.49        966.43        16.67 o                         
   5  -2   9        479.19        484.58        15.85 o                         
   6  -2   9       2121.34       2074.43        36.44 o                         
   7  -2   9       1258.74       1219.72        24.76 o                         
   8  -2   9        119.09        130.49        10.49 o                         
   9  -2   9        455.34        460.59        22.25 o                         
  -7  -1   9         37.23         28.13        12.17 o                         
  -6  -1   9          7.09         -0.61        13.48 o                         
  -5  -1   9       1479.33       1530.78        35.67 o                         
  -4  -1   9        107.23        119.87        10.04 o                         
  -3  -1   9         67.08         65.60         8.45 o                         
  -2  -1   9        164.20        164.55         9.98 o                         
  -1  -1   9          4.13         -2.14         4.78 o                         
   0  -1   9         20.04         25.91         5.31 o                         
   1  -1   9        487.75        518.95        11.53 o                         
   2  -1   9        322.96        352.32        10.45 o                         
   3  -1   9          2.92         -2.05         3.41 o                         
   4  -1   9        383.70        416.18        10.70 o                         
   5  -1   9        728.38        738.23        14.53 o                         
   6  -1   9       1007.82        992.83        18.58 o                         
   7  -1   9        239.05        245.23        11.50 o                         
   8  -1   9         24.12         18.70         8.14 o                         
   9  -1   9         57.98         56.65         9.11 o                         
  -7   0   9         80.06         62.62        16.08 o                         
  -6   0   9        260.82        226.74        20.59 o                         
  -5   0   9        265.85        241.06        16.17 o                         
  -4   0   9        891.52        875.34        21.10 o                         
  -3   0   9        178.90        192.90        11.23 o                         
  -2   0   9         23.21         11.77         6.50 o                         
  -1   0   9        128.98        123.58         9.79 o                         
   0   0   9       2474.06       2530.31        33.64 o                         
   1   0   9        562.20        654.78        12.83 o                         
   2   0   9       1103.99       1078.43        15.15 o                         
   3   0   9        111.80        107.47         6.03 o                         
   4   0   9        248.11        284.67         9.30 o                         
   5   0   9        183.46        188.64         9.19 o                         
   6   0   9        556.32        562.20        12.80 o                         
   7   0   9        951.61        934.34        18.53 o                         
   8   0   9        139.70        157.35         9.43 o                         
   9   0   9          0.91         -3.85         6.83 o                         
  10   0   9        103.11        106.09        12.71 o                         
  -6   1   9        132.01         92.64        21.46 o                         
  -5   1   9       1482.59       1503.36        27.59 o                         
  -4   1   9        795.40        807.19        20.46 o                         
  -3   1   9         22.66         21.66         7.70 o                         
  -2   1   9        119.50        119.11         8.41 o                         
  -1   1   9        866.31        888.38        20.72 o                         
   0   1   9       1568.96       1651.53        24.89 o                         
   1   1   9         31.00         26.85         5.65 o                         
   2   1   9        223.49        262.81         9.26 o                         
   3   1   9         41.60         68.07         5.40 o                         
   4   1   9        207.99        242.24        13.32 o                         
   5   1   9        204.69        231.88         9.11 o                         
   6   1   9        534.50        585.62        18.54 o                         
   7   1   9         87.09        116.50         7.81 o                         
   8   1   9        973.98        978.51        19.49 o                         
   9   1   9        172.38        179.58        26.45 o                         
  10   1   9        606.87        649.12        40.15 o                         
  -6   2   9          0.62         -5.84        10.86 o                         
  -5   2   9        547.93        568.10        21.86 o                         
  -4   2   9        119.04        123.66        11.62 o                         
  -3   2   9         54.68         54.99         9.59 o                         
  -2   2   9          7.42          1.96         7.09 o                         
  -1   2   9        522.65        523.71        13.84 o                         
   0   2   9       1768.21       1738.75        25.84 o                         
   1   2   9       1721.77       1808.38        29.46 o                         
   2   2   9        255.65        242.53        12.04 o                         
   3   2   9        501.30        500.84        16.10 o                         
   4   2   9        441.16        469.07        12.45 o                         
   5   2   9        230.07        265.97        10.84 o                         
   6   2   9          9.04          4.67         5.22 o                         
   7   2   9          5.19         -0.53         5.23 o                         
   8   2   9        467.59        507.13        17.00 o                         
   9   2   9         13.13         10.35         8.25 o                         
  10   2   9        173.49        192.41        21.76 o                         
  -6   3   9        154.54        160.63        16.01 o                         
  -5   3   9         81.11         65.50        12.99 o                         
  -4   3   9         26.93         18.30         9.55 o                         
  -3   3   9        984.78       1053.50        27.15 o                         
  -2   3   9         19.98          1.67         7.95 o                         
  -1   3   9        207.79        189.07        11.03 o                         
   0   3   9       1191.06       1184.91        23.07 o                         
   1   3   9       1316.74       1293.84        22.33 o                         
   2   3   9        303.09        323.63        16.00 o                         
   3   3   9        183.78        176.50        10.78 o                         
   4   3   9        834.23        861.18        28.09 o                         
   5   3   9        173.85        166.98        10.59 o                         
   6   3   9       1858.25       1855.10        30.48 o                         
   7   3   9         97.32         97.99        10.50 o                         
   8   3   9        556.71        532.45        17.43 o                         
   9   3   9        474.60        430.62        19.88 o                         
  10   3   9       1180.95       1168.25        31.84 o                         
  -5   4   9         39.81         42.10        14.52 o                         
  -4   4   9       1115.66       1122.68        31.43 o                         
  -3   4   9        345.93        350.30        16.52 o                         
  -2   4   9         22.53         20.36         8.74 o                         
  -1   4   9        436.02        420.99        15.09 o                         
   0   4   9        205.17        211.06        11.36 o                         
   1   4   9        113.76        119.13         9.96 o                         
   2   4   9         98.10         85.76         8.29 o                         
   3   4   9       1085.44       1060.49        21.62 o                         
   4   4   9          0.14          3.31         6.00 o                         
   5   4   9       1985.38       2017.85        32.45 o                         
   6   4   9       1526.98       1407.32        30.01 o                         
   7   4   9          0.16         -1.23         6.27 o                         
   8   4   9        134.98        143.00        10.78 o                         
   9   4   9        544.24        544.34        21.43 o                         
  10   4   9          0.10         -2.17         9.65 o                         
  -4   5   9        442.64        450.01        21.79 o                         
  -3   5   9        362.84        350.51        19.75 o                         
  -2   5   9          9.52          0.72         9.74 o                         
  -1   5   9          5.58         -7.42         7.42 o                         
   0   5   9         64.35         58.68         8.47 o                         
   1   5   9       1341.90       1313.50        24.75 o                         
   2   5   9          3.31          1.32         5.65 o                         
   3   5   9        201.43        189.72        10.80 o                         
   4   5   9        565.36        591.46        28.31 o                         
   5   5   9       1955.61       1863.47        31.45 o                         
   6   5   9       1326.21       1255.19        24.69 o                         
   7   5   9          1.07          1.89         5.95 o                         
   8   5   9         60.81         55.46         7.89 o                         
   9   5   9        320.62        350.29        16.75 o                         
  10   5   9       1059.19       1023.37        32.87 o                         
  -4   6   9        476.07        413.59        24.56 o                         
  -3   6   9         90.13         74.87        12.83 o                         
  -2   6   9         84.04         83.45        12.87 o                         
  -1   6   9          7.33         -4.39         8.17 o                         
   0   6   9       1479.14       1487.12        31.18 o                         
   1   6   9        263.38        240.47        16.70 o                         
   2   6   9          0.41         -4.80         6.67 o                         
   3   6   9         24.74         29.60         8.05 o                         
   4   6   9        261.12        242.01        13.36 o                         
   5   6   9        604.77        570.02        18.65 o                         
   6   6   9        886.56        858.96        20.54 o                         
   7   6   9          1.66          6.07         6.27 o                         
   8   6   9        235.90        248.05        12.79 o                         
   9   6   9        427.73        442.04        18.90 o                         
  -3   7   9         44.81         50.53        28.26 o                         
  -2   7   9         66.40         79.14        13.04 o                         
  -1   7   9         95.63        101.91        14.30 o                         
   0   7   9        499.91        513.33        36.31 o                         
   1   7   9         90.46         82.41        13.44 o                         
   2   7   9         49.77         32.33        10.69 o                         
   3   7   9        177.17        181.99        12.44 o                         
   4   7   9          4.25          6.28         7.36 o                         
   5   7   9       1066.98       1093.66        26.06 o                         
   6   7   9         17.20         19.96         9.06 o                         
   7   7   9         87.18         89.02         9.25 o                         
   8   7   9        208.97        212.31        12.23 o                         
   9   7   9       1967.23       1990.13        43.21 o                         
  -1   8   9         17.41          2.47        10.99 o                         
   0   8   9       1525.08       1500.73        54.39 o                         
   1   8   9         87.20         79.06        13.21 o                         
   2   8   9         54.05         43.36        10.57 o                         
   3   8   9         31.97         33.01        10.22 o                         
   4   8   9        302.14        307.13        16.18 o                         
   5   8   9          3.49          2.18         7.60 o                         
   6   8   9        183.17        190.03        12.08 o                         
   7   8   9        104.79        100.46         9.95 o                         
   8   8   9        189.29        171.54        11.53 o                         
   1   9   9         70.89         57.11        12.06 o                         
   2   9   9        113.52        109.31        13.21 o                         
   3   9   9        298.50        262.22        17.18 o                         
   4   9   9         30.89         33.18        10.19 o                         
   5   9   9        253.13        245.60        16.53 o                         
   6   9   9          0.99         -1.75         7.83 o                         
  -1  -8  10        136.01        119.23        11.64 o                         
   0  -8  10        116.81        113.86        11.58 o                         
   1  -8  10        809.34        785.85        22.42 o                         
  -3  -7  10       1569.43       1638.48        29.50 o                         
  -2  -7  10        489.94        484.05        28.86 o                         
  -1  -7  10         10.88          6.50         9.64 o                         
   0  -7  10        442.41        455.44        17.84 o                         
   1  -7  10        531.54        524.90        18.56 o                         
   2  -7  10        263.86        285.94        14.72 o                         
   3  -7  10          2.95         -5.67         8.89 o                         
   4  -7  10       1012.80        982.83        30.37 o                         
  -4  -6  10       1088.55       1073.23        23.66 o                         
  -3  -6  10       2109.60       2097.68        36.79 o                         
  -2  -6  10        328.62        331.88        14.13 o                         
  -1  -6  10          1.58         -7.22         7.29 o                         
   0  -6  10        396.17        405.31        27.79 o                         
   1  -6  10        596.40        589.91        18.67 o                         
   2  -6  10        787.70        782.35        20.90 o                         
   3  -6  10        132.88        125.01        13.22 o                         
   4  -6  10          6.89          7.68         9.54 o                         
   5  -6  10        748.15        793.82        62.55 o                         
  -5  -5  10         37.63         44.44        10.57 o                         
  -4  -5  10        265.31        236.67        12.92 o                         
  -3  -5  10        281.98        249.60        12.75 o                         
  -2  -5  10        434.85        425.43        15.10 o                         
  -1  -5  10         13.25         18.48         8.33 o                         
   0  -5  10       1016.17        964.37        20.44 o                         
   1  -5  10        687.99        680.20        20.94 o                         
   2  -5  10        423.16        428.16        16.18 o                         
   3  -5  10         17.82         18.98         8.67 o                         
   4  -5  10         22.83         18.94         8.01 o                         
   5  -5  10        718.95        719.45        24.77 o                         
   6  -5  10          3.36         -8.77         8.90 o                         
  -5  -4  10        656.27        585.18        19.97 o                         
  -4  -4  10         79.53         66.86        11.08 o                         
  -3  -4  10        301.83        314.34        13.30 o                         
  -2  -4  10         28.97         30.56         9.61 o                         
  -1  -4  10        197.62        190.52        11.48 o                         
   0  -4  10         62.56         53.92         9.63 o                         
   1  -4  10       2869.35       2741.63        35.33 o                         
   2  -4  10          0.46          3.13         6.09 o                         
   3  -4  10        450.77        478.01        16.84 o                         
   4  -4  10        617.07        602.27        17.75 o                         
   5  -4  10        208.17        190.51        12.93 o                         
   6  -4  10        513.06        500.50        19.21 o                         
   7  -4  10          0.62          4.18         8.20 o                         
  -6  -3  10        311.52        251.45        15.46 o                         
  -5  -3  10          1.43         16.81         9.41 o                         
  -4  -3  10         61.27         54.37        10.78 o                         
  -3  -3  10        143.20        150.86        11.03 o                         
  -2  -3  10       1124.04       1097.68        21.79 o                         
  -1  -3  10        350.83        370.68        14.23 o                         
   0  -3  10        774.16        747.54        19.18 o                         
   1  -3  10        584.71        592.16        14.45 o                         
   2  -3  10         61.64         72.58         6.45 o                         
   3  -3  10        531.24        537.70        15.56 o                         
   4  -3  10         49.65         52.06         7.83 o                         
   5  -3  10        112.35        108.79        10.47 o                         
   6  -3  10        913.29        901.79        23.49 o                         
   7  -3  10        571.20        576.41        19.95 o                         
   8  -3  10        230.41        218.03        17.81 o                         
  -6  -2  10         46.95         42.08        13.78 o                         
  -5  -2  10        741.54        763.70        24.00 o                         
  -4  -2  10         41.34         44.33         9.44 o                         
  -3  -2  10         85.63         94.17        10.05 o                         
  -2  -2  10        312.93        323.59        19.43 o                         
  -1  -2  10        422.82        443.14        13.26 o                         
   0  -2  10       1137.45       1165.79        20.06 o                         
   1  -2  10        897.37        892.82        16.13 o                         
   2  -2  10        196.14        206.85         9.94 o                         
   3  -2  10         70.41         75.15         6.72 o                         
   4  -2  10         12.45         15.80         6.43 o                         
   5  -2  10       1004.63       1007.21        21.74 o                         
   6  -2  10        176.83        175.64        12.90 o                         
   7  -2  10        151.76        150.87        11.75 o                         
   8  -2  10        197.73        209.36        19.69 o                         
  -6  -1  10        307.58        260.23        19.81 o                         
  -5  -1  10        392.01        430.91        19.67 o                         
  -4  -1  10       1437.31       1495.94        28.97 o                         
  -3  -1  10        103.73         93.80         9.14 o                         
  -2  -1  10        532.30        546.04        15.53 o                         
  -1  -1  10        413.55        417.48        13.49 o                         
   0  -1  10       2790.12       2803.79        35.12 o                         
   1  -1  10        638.64        627.53        13.43 o                         
   2  -1  10         11.20          8.50         5.10 o                         
   3  -1  10        245.39        277.50        14.06 o                         
   4  -1  10        902.78        895.49        20.23 o                         
   5  -1  10        920.54        917.58        20.17 o                         
   6  -1  10        674.90        690.20        17.77 o                         
   7  -1  10        419.60        408.61        16.73 o                         
   8  -1  10        200.22        236.03        16.36 o                         
   9  -1  10          4.87         -4.81         8.64 o                         
  -6   0  10         68.59         47.31        17.06 o                         
  -5   0  10       2719.30       2670.95        63.08 o                         
  -4   0  10       1808.97       1872.64        33.41 o                         
  -3   0  10        200.50        195.61        10.98 o                         
  -2   0  10        154.05        156.95        10.59 o                         
  -1   0  10        382.63        395.61        19.47 o                         
   0   0  10         34.72         42.36         7.29 o                         
   1   0  10        298.37        292.04        10.62 o                         
   2   0  10        379.43        390.95        11.29 o                         
   3   0  10         38.34         36.10         6.52 o                         
   4   0  10       1044.88       1045.71        21.16 o                         
   5   0  10       2551.27       2580.76        35.19 o                         
   6   0  10          0.79          4.34         5.06 o                         
   7   0  10          0.27         -0.24         5.34 o                         
   8   0  10          7.94          3.59         6.75 o                         
   9   0  10        658.28        628.39        23.70 o                         
  -5   1  10        905.67        919.96        68.30 o                         
  -4   1  10        565.50        581.00        21.49 o                         
  -3   1  10        579.91        571.56        18.27 o                         
  -2   1  10         40.47         35.86         7.52 o                         
  -1   1  10        957.75        938.80        20.83 o                         
   0   1  10       1864.86       1914.76        31.60 o                         
   1   1  10        346.64        378.23        15.78 o                         
   2   1  10         19.15         19.16         6.89 o                         
   3   1  10          0.71         -2.92         6.84 o                         
   4   1  10       2837.00       2996.97        39.39 o                         
   5   1  10        159.13        170.97         9.25 o                         
   6   1  10        415.06        435.15        14.75 o                         
   7   1  10         21.15          8.85         6.04 o                         
   8   1  10        833.30        806.12        20.41 o                         
   9   1  10         89.27         81.92        13.41 o                         
  -5   2  10         72.59         67.41        18.30 o                         
  -4   2  10        853.96        912.09        26.40 o                         
  -3   2  10         18.29         22.33         9.84 o                         
  -2   2  10        668.00        669.28        21.25 o                         
  -1   2  10        477.85        472.42        18.03 o                         
   0   2  10       3152.07       3147.54        49.75 o                         
   1   2  10         13.92         11.15         6.50 o                         
   2   2  10        205.95        210.29        12.37 o                         
   3   2  10        231.71        238.73        11.26 o                         
   4   2  10          0.83         13.08         5.85 o                         
   5   2  10       1258.92       1311.56        27.42 o                         
   6   2  10        156.94        163.98        13.70 o                         
   7   2  10        268.57        270.31        12.95 o                         
   8   2  10         78.19         69.19         9.13 o                         
   9   2  10       3031.15       2990.74        64.82 o                         
  -5   3  10        135.81        131.95        16.15 o                         
  -4   3  10         52.95         33.40        13.60 o                         
  -3   3  10         54.66         44.33        10.53 o                         
  -2   3  10         84.18         84.61        11.51 o                         
  -1   3  10       1554.29       1543.73        32.98 o                         
   0   3  10          0.12         -3.09         7.60 o                         
   1   3  10       1332.79       1336.94        25.75 o                         
   2   3  10        866.83        894.34        22.61 o                         
   3   3  10        754.36        761.88        20.92 o                         
   4   3  10        819.12        874.87        22.97 o                         
   5   3  10       1429.14       1398.51        26.29 o                         
   6   3  10        437.73        403.46        14.70 o                         
   7   3  10          8.87          9.13         6.90 o                         
   8   3  10       2141.69       2127.83        39.25 o                         
   9   3  10         22.80         27.80        10.26 o                         
  -4   4  10         15.26         -3.08        13.11 o                         
  -3   4  10         53.94         60.05        12.99 o                         
  -2   4  10        158.61        132.54        17.45 o                         
  -1   4  10        136.27        122.49        11.53 o                         
   0   4  10       1304.24       1285.90        26.47 o                         
   1   4  10        346.53        337.67        13.88 o                         
   2   4  10         36.78         34.15         7.05 o                         
   3   4  10         53.19         54.81         7.92 o                         
   4   4  10       1208.16       1187.14        26.80 o                         
   5   4  10        704.49        705.04        18.49 o                         
   6   4  10        184.36        196.19        12.38 o                         
   7   4  10         41.21         22.73         7.81 o                         
   8   4  10        147.47        134.50        11.46 o                         
   9   4  10        245.32        273.94        18.64 o                         
  -3   5  10        355.97        324.34        19.92 o                         
  -2   5  10        364.59        364.65        23.43 o                         
  -1   5  10        881.61        874.44        28.24 o                         
   0   5  10         63.93         56.69         9.94 o                         
   1   5  10         89.74         74.97         8.72 o                         
   2   5  10         16.93         14.98         6.78 o                         
   3   5  10        425.61        407.42        20.87 o                         
   4   5  10         10.24         16.94         7.73 o                         
   5   5  10        223.80        215.75        15.15 o                         
   6   5  10       1206.21       1168.64        24.82 o                         
   7   5  10        160.77        157.60        12.18 o                         
   8   5  10         69.24         67.87         8.58 o                         
   9   5  10         64.25         46.76         9.73 o                         
  -2   6  10         31.51         27.33        14.49 o                         
  -1   6  10        136.05         90.48        13.55 o                         
   0   6  10          2.12         -0.20         8.62 o                         
   1   6  10        124.24        113.39        11.59 o                         
   2   6  10        138.70        109.42        16.75 o                         
   3   6  10         96.70         88.59        10.41 o                         
   4   6  10        662.08        631.42        20.63 o                         
   5   6  10        857.58        920.66        24.48 o                         
   6   6  10         10.77          0.29         6.67 o                         
   7   6  10         80.79         84.05         9.58 o                         
   8   6  10         90.30         81.71         9.34 o                         
  -1   7  10        300.86        279.11        22.70 o                         
   0   7  10        128.69         81.04        13.06 o                         
   1   7  10        207.53        183.47        16.84 o                         
   2   7  10          6.03          5.69         9.32 o                         
   3   7  10        310.37        280.76        17.27 o                         
   4   7  10          1.85          3.10         7.90 o                         
   5   7  10          4.47          5.36         7.99 o                         
   6   7  10         74.19         49.09         8.33 o                         
   7   7  10        349.97        317.51        15.26 o                         
   1   8  10          0.88         -9.50         9.50 o                         
   2   8  10        104.83         92.24        14.99 o                         
   3   8  10          3.54          7.71         9.61 o                         
   4   8  10        112.36        115.97        15.92 o                         
   5   8  10        652.96        636.54        22.16 o                         
   6   8  10         31.47         20.25         8.10 o                         
   0  -7  11         95.11         81.70        10.95 o                         
   1  -7  11        345.24        345.53        16.66 o                         
  -3  -6  11        266.11        337.66        43.25 o                         
  -2  -6  11        283.80        275.51        14.02 o                         
  -1  -6  11         35.41         23.00         8.93 o                         
   0  -6  11        124.45        105.26        12.46 o                         
   1  -6  11        181.89        197.39        13.80 o                         
   2  -6  11         39.03         54.26        10.89 o                         
   3  -6  11        241.53        227.29        19.82 o                         
   4  -6  11       1313.36       1365.66        41.84 o                         
  -3  -5  11        607.36        620.97        19.33 o                         
  -2  -5  11         64.14         58.20         9.86 o                         
  -1  -5  11         38.24         34.45         9.37 o                         
   0  -5  11        357.74        350.86        14.46 o                         
   1  -5  11        255.61        260.56        15.31 o                         
   2  -5  11        144.13        150.64        17.70 o                         
   3  -5  11         63.61         70.57        11.88 o                         
   4  -5  11          2.54         10.81        11.37 o                         
   5  -5  11        364.55        337.18        22.67 o                         
  -4  -4  11         31.38         25.80         9.66 o                         
  -3  -4  11         82.06         68.56         9.58 o                         
  -2  -4  11         15.25         21.87         8.94 o                         
  -1  -4  11        626.41        611.52        19.00 o                         
   0  -4  11         90.03         79.88        10.82 o                         
   1  -4  11         69.47         84.79         9.69 o                         
   2  -4  11        572.49        597.02        27.39 o                         
   3  -4  11         10.66         16.86         8.40 o                         
   4  -4  11        727.36        748.70        25.27 o                         
   5  -4  11        259.23        251.96        16.24 o                         
   6  -4  11        546.53        525.65        20.50 o                         
  -4  -3  11        129.16        104.35        12.51 o                         
  -3  -3  11        106.85        105.75        11.04 o                         
  -2  -3  11        340.94        326.03        14.81 o                         
  -1  -3  11        422.38        411.03        15.01 o                         
   0  -3  11        893.26        932.18        20.50 o                         
   1  -3  11       1039.63       1076.16        31.78 o                         
   2  -3  11         21.21         18.72         6.34 o                         
   3  -3  11        367.10        359.81        16.39 o                         
   4  -3  11          7.94         18.92         7.93 o                         
   5  -3  11         20.48         22.84         8.47 o                         
   6  -3  11         24.34         26.89         9.26 o                         
   7  -3  11        147.29        178.74        13.61 o                         
  -5  -2  11        417.59        419.23        19.90 o                         
  -4  -2  11        440.74        477.92        20.60 o                         
  -3  -2  11          2.12         -8.27         8.27 o                         
  -2  -2  11        179.72        171.25        11.92 o                         
  -1  -2  11       3346.74       3394.33        42.37 o                         
   0  -2  11        523.23        512.15        14.70 o                         
   1  -2  11        654.95        669.83        15.03 o                         
   2  -2  11        134.90        152.38         9.93 o                         
   3  -2  11        251.16        246.50        17.25 o                         
   4  -2  11        106.56        113.65         9.89 o                         
   5  -2  11          6.74          1.53         6.65 o                         
   6  -2  11        223.78        206.88        13.52 o                         
   7  -2  11          0.03         -2.93         7.48 o                         
  -5  -1  11        976.10       1036.40        29.49 o                         
  -4  -1  11       1269.54       1302.55        31.80 o                         
  -3  -1  11        256.21        264.15        14.09 o                         
  -2  -1  11        468.19        481.34        19.33 o                         
  -1  -1  11         25.84         19.33         6.99 o                         
   0  -1  11        294.42        314.57        11.93 o                         
   1  -1  11       1754.66       1833.99        25.37 o                         
   2  -1  11       1590.82       1672.44        25.59 o                         
   3  -1  11          1.31         -4.09         7.06 o                         
   4  -1  11       1089.38       1112.46        23.33 o                         
   5  -1  11       1393.97       1383.07        26.66 o                         
   6  -1  11         51.58         49.51         7.88 o                         
   7  -1  11        427.24        434.39        21.14 o                         
   8  -1  11        129.53         98.73        19.83 o                         
  -4   0  11        492.75        489.70        35.64 o                         
  -3   0  11        720.43        719.78        23.35 o                         
  -2   0  11         76.99         82.95        11.87 o                         
  -1   0  11          4.39          2.98         9.62 o                         
   0   0  11       1185.91       1174.77        40.60 o                         
   1   0  11         25.71         37.83         7.92 o                         
   2   0  11        245.78        254.71        11.41 o                         
   3   0  11       1303.75       1331.22        28.57 o                         
   4   0  11       2118.96       2186.21        39.33 o                         
   5   0  11         13.87         10.53         7.47 o                         
   6   0  11        871.73        867.40        26.83 o                         
   7   0  11        234.24        262.53        16.89 o                         
   8   0  11        105.15         94.85        12.29 o                         
  -4   1  11       1928.00       1959.58        68.54 o                         
  -3   1  11          9.96         15.10        10.41 o                         
  -2   1  11          1.47          6.81         8.91 o                         
  -1   1  11          4.02         -9.09         9.09 o                         
   0   1  11       2172.07       2180.17        44.19 o                         
   1   1  11        164.31        167.69        13.56 o                         
   2   1  11        257.72        277.13        14.84 o                         
   3   1  11        137.29        128.15        10.99 o                         
   4   1  11         18.08         22.58         7.73 o                         
   5   1  11       3898.79       4076.24        70.37 o                         
   6   1  11          0.81         -7.36         7.36 o                         
   7   1  11        363.91        386.49        19.90 o                         
   8   1  11         31.17         30.75         9.73 o                         
  -4   2  11         21.43         24.56        11.92 o                         
  -3   2  11          4.08         -3.46         9.76 o                         
  -2   2  11         83.19         90.86        11.77 o                         
  -1   2  11       2268.99       2233.68        41.23 o                         
   0   2  11         11.15          5.57         8.58 o                         
   1   2  11        465.45        471.22        42.28 o                         
   2   2  11        665.21        709.46        22.88 o                         
   3   2  11        118.39        129.62        12.87 o                         
   4   2  11        966.86        982.83        22.11 o                         
   5   2  11        512.38        531.26        18.30 o                         
   6   2  11        509.17        527.98        25.47 o                         
   7   2  11         25.96         25.74         7.24 o                         
   8   2  11        385.72        421.42        19.40 o                         
  -3   3  11        100.68         75.10        12.57 o                         
  -2   3  11        153.29        137.86        13.42 o                         
  -1   3  11         14.06         -0.60         8.74 o                         
   0   3  11       1829.23       1872.78        36.54 o                         
   1   3  11         72.65         54.95        10.09 o                         
   2   3  11          1.57         -7.99         7.99 o                         
   3   3  11        424.50        430.71        18.03 o                         
   4   3  11        641.89        650.94        18.31 o                         
   5   3  11         74.05         66.62         8.36 o                         
   6   3  11          4.12          0.45         6.43 o                         
   7   3  11        126.15        130.25        12.25 o                         
   8   3  11        259.83        282.47        18.46 o                         
  -3   4  11        594.70        578.38        41.20 o                         
  -2   4  11        374.43        377.89        21.15 o                         
  -1   4  11       1267.25       1252.00        30.02 o                         
   0   4  11         48.61         44.34        10.62 o                         
   1   4  11         28.97          5.35         8.74 o                         
   2   4  11        682.66        700.15        19.69 o                         
   3   4  11         38.64         20.25         7.71 o                         
   4   4  11          3.36          3.54         5.81 o                         
   5   4  11         76.90         80.59         9.80 o                         
   6   4  11        241.88        239.49        14.10 o                         
   7   4  11        352.32        333.94        16.49 o                         
   8   4  11        161.60        136.36        12.21 o                         
  -2   5  11          6.97         21.87        20.00 o                         
  -1   5  11        323.41        280.40        24.54 o                         
   0   5  11        244.35        227.43        16.73 o                         
   1   5  11        461.57        435.59        20.93 o                         
   2   5  11          0.76          3.02         7.23 o                         
   3   5  11          5.23          2.88         6.85 o                         
   4   5  11       1239.26       1242.99        29.44 o                         
   5   5  11        833.21        838.55        21.73 o                         
   6   5  11        929.98        932.52        23.06 o                         
   7   5  11         11.02          9.82         7.27 o                         
   8   5  11        151.14        158.42        11.74 o                         
  -1   6  11        853.10        845.56        29.97 o                         
   0   6  11        105.74         86.42        14.03 o                         
   1   6  11          0.15         -9.94         9.94 o                         
   2   6  11        303.68        256.76        25.61 o                         
   3   6  11       1490.28       1447.60        40.79 o                         
   4   6  11         32.27         29.48         9.30 o                         
   5   6  11         11.31          9.59         7.64 o                         
   6   6  11         12.17         11.90         7.59 o                         
   7   6  11         43.97         52.16         8.95 o                         
   1   7  11        187.62        165.62        21.42 o                         
   2   7  11        522.12        502.33        44.81 o                         
   3   7  11        115.53        112.57        13.63 o                         
   4   7  11       1948.48       1887.97        43.80 o                         
   5   7  11        123.46        112.01        12.14 o                         
   6   7  11          0.24         -0.39         7.29 o                         
  -1  -5  12        207.00        219.48        13.00 o                         
   0  -5  12         21.28         24.14         9.71 o                         
   1  -5  12         57.06         72.07        11.83 o                         
   2  -5  12         10.20         22.74        10.72 o                         
   3  -5  12        190.49        161.66        16.27 o                         
  -2  -4  12         11.24         14.08         9.87 o                         
  -1  -4  12         19.00         16.48         9.46 o                         
   0  -4  12        915.40        896.49        31.13 o                         
   1  -4  12          5.11          7.53         9.39 o                         
   2  -4  12        226.96        245.78        17.84 o                         
   3  -4  12          4.67         -6.02        10.54 o                         
   4  -4  12        412.10        427.21        26.39 o                         
  -3  -3  12          2.51         -3.57        10.23 o                         
  -2  -3  12          4.51         -8.76         8.76 o                         
  -1  -3  12       1050.85       1085.55        23.54 o                         
   0  -3  12         19.45         23.00        10.30 o                         
   1  -3  12        319.55        316.10        15.19 o                         
   2  -3  12        288.86        255.45        23.32 o                         
   3  -3  12         85.62        111.20        12.00 o                         
   4  -3  12        301.74        299.03        16.15 o                         
   5  -3  12        199.58        222.67        18.73 o                         
  -3  -2  12          9.21         20.55        10.05 o                         
  -2  -2  12        314.47        322.62        15.58 o                         
  -1  -2  12          7.33         11.49         8.84 o                         
   0  -2  12       1436.94       1476.65        25.18 o                         
   1  -2  12        175.92        193.17        11.26 o                         
   2  -2  12          2.11          6.87         7.86 o                         
   3  -2  12          0.76          1.43         7.56 o                         
   4  -2  12       1906.81       1988.13        35.19 o                         
   5  -2  12          3.10          1.75         8.25 o                         
   6  -2  12         78.90         82.72        12.46 o                         
  -3  -1  12         88.04         88.64        12.64 o                         
  -2  -1  12        156.76        177.87        16.17 o                         
  -1  -1  12        680.77        698.36        22.70 o                         
   0  -1  12        473.45        497.39        19.42 o                         
   1  -1  12          4.11         -7.40         7.40 o                         
   2  -1  12        201.79        232.02        15.78 o                         
   3  -1  12       2458.62       2507.14        49.58 o                         
   4  -1  12        183.02        170.00        13.12 o                         
   5  -1  12         23.93         25.38         8.70 o                         
   6  -1  12        210.65        211.49        14.91 o                         
   7  -1  12        369.91        372.76        20.84 o                         
  -3   0  12          0.85         -9.49        11.99 o                         
  -2   0  12        178.85        168.59        20.06 o                         
  -1   0  12        629.56        638.29        22.13 o                         
   0   0  12         10.60          6.11         8.84 o                         
   1   0  12        479.85        509.65        19.16 o                         
   2   0  12        146.14        152.03        14.00 o                         
   3   0  12        376.63        413.17        17.84 o                         
   4   0  12       1493.67       1497.67        32.34 o                         
   5   0  12        811.73        888.45        24.65 o                         
   6   0  12          1.20         18.51         9.71 o                         
   7   0  12         86.91         92.93        12.96 o                         
  -3   1  12         65.99         53.60        12.52 o                         
  -2   1  12        260.22        233.49        15.88 o                         
  -1   1  12         60.41         32.55        10.29 o                         
   0   1  12         63.92         40.61        15.05 o                         
   1   1  12        605.00        612.40        24.05 o                         
   2   1  12         28.99         30.14         9.46 o                         
   3   1  12       1483.21       1662.04        38.77 o                         
   4   1  12        864.55        947.84        27.87 o                         
   5   1  12        199.95        214.54        25.56 o                         
   6   1  12       1219.60       1204.03        33.25 o                         
   7   1  12        861.24        895.92        29.14 o                         
  -2   2  12         61.75         61.34        12.34 o                         
  -1   2  12        207.64        212.47        15.27 o                         
   0   2  12        361.53        359.20        24.05 o                         
   1   2  12         47.26         54.35        11.62 o                         
   2   2  12         87.95         83.53        11.23 o                         
   3   2  12        152.92        150.77        14.26 o                         
   4   2  12          0.02          1.81        11.34 o                         
   5   2  12        153.79        148.65        17.12 o                         
   6   2  12          5.95          4.03         8.66 o                         
   7   2  12        298.91        326.14        22.64 o                         
  -2   3  12        861.79        867.88        26.80 o                         
  -1   3  12        126.94        125.07        13.10 o                         
   0   3  12          0.45         -0.66        10.79 o                         
   1   3  12        124.09        160.59        13.63 o                         
   2   3  12          1.25         -8.37         8.37 o                         
   3   3  12        583.84        590.83        24.06 o                         
   4   3  12         24.32         12.64         9.83 o                         
   5   3  12        289.55        277.40        35.40 o                         
   6   3  12        196.57        189.34        18.62 o                         
   7   3  12        911.44        995.76        35.58 o                         
  -1   4  12        200.06        158.34        16.13 o                         
   0   4  12        880.60        882.88        26.17 o                         
   1   4  12        203.55        188.46        14.00 o                         
   2   4  12        142.64        134.56        12.80 o                         
   3   4  12        361.37        356.36        16.52 o                         
   4   4  12        388.68        349.57        15.78 o                         
   5   4  12         95.44         82.78        10.69 o                         
   6   4  12        625.69        616.93        25.22 o                         
   7   4  12        172.52        149.65        12.77 o                         
   0   5  12         11.14         -0.95        11.44 o                         
   1   5  12         39.05         31.80        11.23 o                         
   2   5  12        830.86        856.13        28.90 o                         
   3   5  12         88.12         95.57        12.37 o                         
   4   5  12         20.40         13.63        12.47 o                         
   5   5  12         97.53         77.85         9.49 o                         
   6   5  12        171.25        155.19        11.90 o                         
   2   6  12        178.85        169.80        18.12 o                         
   3   6  12         71.95         94.62        13.02 o                         
   4   6  12       1246.58       1244.05        39.72 o                         
   5   6  12          0.21         13.32        14.72 o                         
   0  -3  13       1467.26       1436.23        33.87 o                         
   1  -3  13         54.91         65.04        14.66 o                         
   2  -3  13         65.03         54.73        26.47 o                         
   3  -3  13        586.78        623.19        40.77 o                         
   0  -2  13       1068.31       1099.09        36.48 o                         
   1  -2  13        157.62        143.79        14.65 o                         
   2  -2  13         86.09         86.54        12.50 o                         
   3  -2  13         32.75         20.79        13.98 o                         
   4  -2  13        136.83        120.92        12.85 o                         
  -1  -1  13        471.72        426.16        38.82 o                         
   0  -1  13        716.60        706.82        23.65 o                         
   1  -1  13        257.77        268.52        16.46 o                         
   2  -1  13        107.09        106.48        11.49 o                         
   3  -1  13        332.05        323.00        27.63 o                         
   4  -1  13        599.93        611.14        22.12 o                         
   5  -1  13        338.02        365.98        22.70 o                         
  -1   0  13         91.64         78.09        12.34 o                         
   0   0  13        411.99        363.12        21.66 o                         
   1   0  13         15.86         13.99         9.70 o                         
   2   0  13         98.75         96.03        12.65 o                         
   3   0  13        203.87        217.85        13.57 o                         
   4   0  13       1579.97       1691.92        44.92 o                         
   5   0  13         15.88         14.15        10.33 o                         
  -1   1  13        257.35        241.88        19.13 o                         
   0   1  13         75.99         52.58        13.39 o                         
   1   1  13        160.81        150.26        13.42 o                         
   2   1  13         14.40         17.80        10.28 o                         
   3   1  13       1238.29       1370.51        32.95 o                         
   4   1  13        131.94        146.52        17.33 o                         
   5   1  13        166.86        135.35        22.66 o                         
   0   2  13          3.72         11.26        10.34 o                         
   1   2  13         20.27         16.66        10.34 o                         
   2   2  13         10.60         12.28        11.08 o                         
   3   2  13        279.51        266.49        18.26 o                         
   4   2  13        726.02        766.82        33.28 o                         
   5   2  13          7.58          4.17        10.10 o                         
   1   3  13        330.33        291.44        17.90 o                         
   2   3  13         16.92         10.11         9.90 o                         
   3   3  13        945.12        999.91        33.70 o                         
   4   3  13         95.92         83.32        17.13 o                         
   5   3  13         58.69         43.86        14.03 o                         
   3   4  13         26.45         24.00         9.90 o                         
   4   4  13        213.11        120.99        20.32 o                         
                                                                                
